# Supplementary material for: Identification of Potential Signatures and Their Functions for Acute Lymphoblastic Leukemia: A Study Based on the Cancer Genome Atlas
Source: Front Genet. 2021 Jul 6;12:656042. doi: 10.3389/fgene.2021.656042 (PMC8290159; doi:10.3389/fgene.2021.656042)
Supplement: Supplementary Material 1 — Differentially expressed mRNAs. [file Data_Sheet_1.ZIP]

Archive with 12 entries (9 files):
- Addition Files/
- Addition Files/Supplementary material 1 DEmRNAs/
- Addition Files/Supplementary material 1 DEmRNAs/Diffdown.txt
- Addition Files/Supplementary material 1 DEmRNAs/diffSig.txt
- Addition Files/Supplementary material 1 DEmRNAs/Diffup.txt
- Addition Files/Supplementary material 2 DelncRNAs/
- Addition Files/Supplementary material 2 DelncRNAs/Diffdown.txt
- Addition Files/Supplementary material 2 DelncRNAs/diffSig.txt
- Addition Files/Supplementary material 2 DelncRNAs/Diffup.txt
- Addition Files/Supplementary material 3.xlsx
- Addition Files/Supplementary material 4.xlsx
- Addition Files/Supplementary material 5.xlsx
