# Supplementary material for: Identification of Potential Signatures and Their Functions for Acute Lymphoblastic Leukemia: A Study Based on the Cancer Genome Atlas
Source: Front Genet. 2021 Jul 6;12:656042. doi: 10.3389/fgene.2021.656042 (PMC8290159; doi:10.3389/fgene.2021.656042)
Supplement: Supplementary Material 1 — Differentially expressed mRNAs. [file Data_Sheet_1.ZIP › Addition Files/Supplementary material 1 DEmRNAs/Diffdown.txt]

	logFC	logCPM	PValue	FDR
CXCR1	-11.5344301228307	10.3832884424789	0	0
ABHD16B	-8.38989238612372	2.79215236161804	0	0
NRIP2	-8.10576878342132	0.583749791005987	0	0
MTRNR2L8	-8.00242868400171	0.391765301346959	0	0
IFITM2	-7.55811504608622	12.094870441206	0	0
RNF39	-6.99163810133396	-0.245394643291867	0	0
CERKL	-6.97706450919743	3.90757009967734	0	0
CNTD1	-6.36006243291602	0.810078927753209	0	0
FTL	-5.74293059700351	12.8498302559106	0	0
GPSM3	-5.07505684340932	9.83160543440339	0	0
GNG5	-5.0213323454816	7.22346336930321	0	0
R3HDM4	-4.85585045874719	10.1642413566083	0	0
WAS	-4.72879328052188	8.87745556561508	0	0
WBP2	-4.62784716504576	8.7808414618754	0	0
SH3BGRL3	-4.52417962596596	9.73104504657622	0	0
RPL18A	-4.32948146815664	8.55128899126978	0	0
ARRB2	-4.18872896317749	10.2282464066816	0	0
PRR13	-4.16391687383818	8.40098472473156	0	0
GABARAP	-4.14268668899842	9.61762144505758	0	0
SDHD	-3.76632785499098	5.17359542955158	0	0
RPL36AL	-3.75142515575421	6.35314553277398	0	0
C19orf53	-3.57571419545134	4.88643558151594	0	0
RNF167	-3.50027293506023	7.62901172036483	0	0
HLA-E	-3.48607655591379	12.0110806249569	0	0
TMSB4X	-3.48261686649405	11.3307231960719	0	0
PFN1	-3.47952748618528	10.0617671819591	0	0
NBPF20	-3.4654359721274	1.275539119292	0	0
LSM10	-3.38286949532527	5.32181322212365	0	0
DYNLRB1	-3.37592521151908	5.87781605626868	0	0
PGAM1	-3.36573286864969	6.5287186212561	0	0
ATP5H	-3.2648452542075	4.91483695806214	0	0
TMSB10	-3.20705523926728	8.65431610727004	0	0
DRAP1	-2.9642500466826	5.8329267721982	0	0
SPCS1	-2.95527156773064	5.44664150701752	0	0
CDC26	-2.89897230767007	2.2497615157115	0	0
PPP1R11	-2.87932353224828	6.49982441506138	0	0
POLR3GL	-2.83206839869368	4.11377409830241	0	0
BRK1	-2.68714844999133	6.61543857733953	0	0
LMAN2	-2.64757944392254	7.21473199288551	0	0
KRTCAP2	-2.58565905049685	5.21453005345616	0	0
IK	-2.49356383612226	6.71110234560611	0	0
ATPIF1	-2.4904821519062	4.86704920212651	0	0
FAM96B	-2.39312461659313	4.47055376831655	0	0
RPS28	-4.52098555671889	7.57203440710817	7.42481852570225e-320	1.24997126200898e-318
MED11	-3.60121209305282	3.61310488173559	4.0121923878338e-316	6.63820685810256e-315
DAD1	-3.27569187392526	6.03214241701909	5.23182357259731e-316	8.63859240907397e-315
CHMP2A	-4.13254165314105	7.44470143628975	7.34776849416766e-316	1.21201070191415e-314
TMED1	-2.39571507998219	4.2843863741989	9.97853159734092e-316	1.64429284537011e-314
PRDX5	-4.34767637504711	7.08397091465725	6.10139778515695e-312	9.91401252055835e-311
EVI2B	-5.59465424241595	9.69298721181789	4.8334844245712e-311	7.81493075774729e-310
CSTB	-4.28306731627258	6.57320233120774	4.11829983574048e-309	6.56115476269678e-308
PSME1	-2.6492772832256	7.72204172059708	3.44971356757497e-307	5.45341941514997e-306
NOP10	-3.86834898401265	6.54458247759469	4.73349772347501e-304	7.35471149613197e-303
MXD1	-4.84818695577154	10.3367601037689	6.72845594775449e-296	1.00526702311831e-294
RAC2	-3.36955798654362	8.9861496473656	1.68550613239854e-295	2.50676822787506e-294
ARHGAP9	-4.10572994133591	9.29943117012574	2.77520330780202e-295	4.11617348014596e-294
NDUFB10	-2.63094656705943	5.10120120035805	2.88225317450955e-295	4.27107026676416e-294
TRMT112	-2.28894920817894	5.11924308649321	9.60490389093258e-295	1.41815624357079e-293
LITAF	-5.11480762144887	10.2104972638476	1.64719492720445e-293	2.41677386893518e-292
CD300A	-4.84918436066083	8.11976753362926	1.19676232085698e-291	1.74026079248393e-290
SELPLG	-6.99833238360654	10.0425686060062	3.63301038059514e-290	5.2501822579751e-289
FCGR3B	-11.2333000861998	10.6697022712677	6.56733569962199e-290	9.47390388470205e-289
ANAPC16	-2.00444230242712	5.96453795386613	1.34093722800984e-288	1.9309969077073e-287
SERPINE3	-6.61190960443151	-0.381843544212391	2.97087100686994e-288	4.26312157664202e-287
CAPZB	-2.60388748432602	8.70068686064871	6.44028177035899e-286	9.14520011390977e-285
VASP	-4.35986668596774	9.53528768787081	1.06043576996027e-285	1.5045105233233e-284
IL2RG	-3.02670853662015	8.90764137616011	4.6589624430235e-285	6.59279520750206e-284
HBA2	-12.344341674935	15.3008991087844	2.39804281373633e-284	3.37877818363368e-283
PRKACA	-3.39298134912714	7.41032546953065	1.36468278798097e-283	1.91618829989074e-282
CSNK1A1L	-9.39223316988609	0.9026553540577	4.37942585367561e-283	6.12819401803966e-282
BASP1	-8.56651591946259	9.480786125126	4.16349807538281e-282	5.79130524454866e-281
PRAF2	-2.95645744256358	5.03250828640142	3.21895257057619e-281	4.45093103111848e-280
GPR108	-2.59488679943926	6.78094879245188	2.54896495393526e-280	3.51559102177051e-279
LENG1	-2.69942684115427	2.87373205888615	6.75705196424324e-280	9.30376547859124e-279
CDK2AP2	-3.02084402827714	5.69451130622262	1.9712947163261e-279	2.70970056545498e-278
CD63	-4.57588465891296	8.9038613349793	8.79185938982784e-278	1.20143149653463e-276
TNFRSF1B	-4.68442415981205	10.1971030762401	1.87157128304331e-277	2.54902077165114e-276
JOSD2	-4.01236216651252	3.91728554803638	6.60518275979834e-277	8.98106864841856e-276
MBD6	-3.21497943676575	7.99520209974212	2.05413064096858e-276	2.78835855087422e-275
MRPS36	-2.44019967535297	2.85776437317763	1.01792009680885e-275	1.3783279586143e-274
TMEM256-PLSCR3	-2.45717582785814	5.31007530757701	4.9791621524662e-273	6.64295081288995e-272
MVP	-3.75296347878644	8.73137260810026	2.00417672180316e-270	2.63724463070472e-269
SATL1	-5.89089858065908	-1.62338490446025	3.79778239745486e-270	4.98535261659468e-269
LCP1	-3.0457781697402	11.7775498582683	8.18754360951218e-270	1.07305447145533e-268
APOBR	-5.53966081544965	8.4805652926328	4.47965562769437e-269	5.84754407675852e-268
CFL1	-3.07894144853264	10.345833922947	1.51941282387714e-268	1.97547861575746e-267
FCER1G	-8.74409758955243	9.85652236980172	3.30265321312365e-268	4.28714840781472e-267
TFE3	-2.90424681693128	7.88118742256127	9.91485700008441e-267	1.27789751232343e-265
RPL12	-3.55798055843786	8.52581641591395	1.4392751414824e-266	1.85065850869352e-265
OSTF1	-4.24839535451954	7.35495076369574	1.46449181670197e-266	1.88160120902779e-265
CTSS	-3.5351723148606	9.55414084619006	2.97243214597986e-266	3.81302568294195e-265
CAPNS1	-2.81238410571184	8.39104738011854	6.15460434937778e-266	7.88272070786974e-265
MMP24	-5.3599807624307	0.0748861654333737	6.81157482313306e-266	8.71732107067107e-265
CST7	-7.51391875643821	9.91336489956549	8.88327412125371e-266	1.13331145625057e-264
TMEM120A	-5.07065359520249	6.93063308168905	1.10020571654805e-264	1.39274103497905e-263
CXCR2	-10.3243877279389	9.72421402531529	6.67215576118463e-264	8.38770620324442e-263
VNN2	-8.35005257679954	10.4879004471101	1.96223559508097e-262	2.45166849790913e-261
HBD	-11.1320877674309	13.7754695524089	7.30282086126428e-262	9.04818396543595e-261
CYBA	-3.74198239535795	9.5120660571491	2.14679647521802e-261	2.65584745759926e-260
GNAI2	-2.42443992380227	10.2580124269533	6.79429113552513e-261	8.38630190802157e-260
SRP14	-2.38898963350711	6.20073214995865	4.76806938964614e-260	5.85873387004676e-259
GK	-4.97734659199721	6.45768702505417	6.41699728829986e-260	7.87299517039344e-259
TRAPPC1	-3.95211985144489	7.00311627716757	9.84343011942467e-260	1.20587557276973e-258
FCGR3A	-6.16297916384247	8.26270365084164	1.54055451797002e-259	1.88443859763673e-258
BRI3	-3.3826572340653	7.3849818949557	2.05936279783354e-259	2.51528754589541e-258
IL24	-7.28611441810481	3.61630590406891	2.180697244814e-259	2.65950604987398e-258
FAM50A	-2.96071012356432	5.51105547883215	2.67483174141382e-259	3.25727086780669e-258
ZDHHC18	-4.17375530764819	8.89931279159928	2.78543026542512e-259	3.38942445859853e-258
TSSK3	-4.46207987339815	2.86902806271882	2.0177510197469e-258	2.44254070811467e-257
POLR2J	-2.83732037927494	4.79894991359357	4.80923926142072e-258	5.80879268779588e-257
APMAP	-3.72826140861062	8.55163665695507	7.80778461569855e-258	9.4166264973676e-257
C4orf3	-4.09944527609048	7.24928624830345	9.72680641837545e-258	1.17224168864997e-256
CEACAM3	-7.43883045834693	6.68268860879794	3.80646847377991e-257	4.57729235469999e-256
GNB2	-3.13823443761522	9.21511739848522	7.79231526056009e-257	9.35650795624605e-256
HLA-B	-2.67569729500207	12.5029585416094	2.76643661288963e-255	3.2927048023679e-254
NCF2	-5.72648651055201	10.1932528541088	6.85191025336283e-255	8.13757777726655e-254
NACA	-2.02042621531474	8.64160414469623	1.37314411507328e-254	1.62842726210216e-253
S100A11	-9.15750454148182	10.6927894219001	4.76753527754044e-254	5.63749826808366e-253
GIMAP1	-3.75007021583128	5.36462321483439	2.96598057312484e-253	3.48951460800639e-252
YPEL3	-4.1666326851829	9.04146804212573	6.95911818459972e-253	8.16983464805992e-252
POLD4	-2.98001801149152	6.43604370106126	1.63277005833158e-252	1.91270696216318e-251
CTSZ	-4.31487475246425	8.02866991059738	3.76410201900218e-251	4.38742226768777e-250
NUCB1	-3.08027286714995	8.09043707386093	3.72043371919472e-250	4.32417669996084e-249
FCGR2A	-6.96865476461596	9.87886198089752	4.81712732782988e-250	5.59485698886643e-249
RHOG	-4.34716617698963	9.83710829213529	6.23131290637132e-250	7.21683260716622e-249
RPL6	-2.56464677686757	7.64771691632878	1.68856335969601e-249	1.95146777521838e-248
TNFRSF10C	-8.47588258575348	8.51397460079554	7.22852801787377e-249	8.30111550857094e-248
IGFLR1	-3.80362698501351	5.84587684537448	1.11790950055378e-248	1.28108506273988e-247
SNAI3	-3.94539689117962	4.1822128036804	2.22386529484983e-248	2.53778618203338e-247
IL17RB	-4.77331001741756	-0.249234404159467	3.71803656440848e-248	4.23991180843509e-247
PSAP	-2.91045061246085	11.1580374928231	4.40165826180432e-248	5.01598600246089e-247
LYAR	-2.65362961729493	3.71234628427687	8.8843009773327e-248	1.01031082841116e-246
NPC2	-2.82976023819574	6.8506624448872	1.63180206257065e-246	1.84155685430399e-245
RPL10	-3.27782817922924	10.1658547717202	3.98858926476441e-246	4.49507679044879e-245
PPL	-7.11335103506561	1.34622699769131	1.6610388617079e-245	1.86681105379835e-244
HLA-C	-3.62950519659987	12.2179124398416	2.35432972107162e-245	2.64416811176751e-244
B2M	-2.84958458582654	12.2264597254612	1.63185653795845e-244	1.82647136839353e-243
PSENEN	-3.73353717322998	5.51175276525883	2.81421014313345e-244	3.14122020761238e-243
RNF166	-2.43578449568259	7.58819865989568	3.31091894185258e-244	3.69312201642436e-243
COX8A	-2.51330798486405	6.26306366182083	3.70359817814998e-244	4.12831114328936e-243
SNAPC2	-2.40864733660175	3.8565569577231	5.5468833007165e-244	6.17454698709615e-243
PPP1R7	-2.14987752107463	5.17624682899318	6.02392005262789e-244	6.70099553538239e-243
DAPK2	-5.39038115955153	6.23401902703719	2.03310593982331e-243	2.25854557804862e-242
CNN1	-7.27985370429242	0.659325955645036	4.14964207236776e-243	4.59414610452647e-242
DENND1C	-2.96312929746969	7.22077782814113	8.5088007979859e-243	9.38842682642633e-242
SERPINA1	-8.22033105048203	11.3883562750186	5.36011769964156e-242	5.89432471617149e-241
C9orf16	-2.94824008321724	5.66664977875691	6.47138137542699e-241	7.0924602591089e-240
SLC10A3	-2.34135099643264	5.06199987319514	1.79181680486577e-240	1.95852532954873e-239
CBWD6	-3.99076584018809	1.13913623298055	2.35630351672774e-240	2.57380845673338e-239
ZNF524	-3.01774186692046	4.66192796640904	3.00971412442577e-240	3.28314172691201e-239
RPA2	-2.21691612756905	5.56704967502591	3.05140109313656e-240	3.32639384852603e-239
MSRB1	-7.10475646340316	9.29047141152859	4.46266721737553e-240	4.86159810938908e-239
C1orf162	-5.65211211216458	8.41085132498422	8.47608663365908e-239	9.16652282964588e-238
CHMP4B	-2.48073748935037	7.19951419810696	1.30506534443431e-238	1.40857350129625e-237
FBXW5	-2.04495187370385	7.33613210401463	1.82139597048708e-237	1.95166641719515e-236
KCNJ15	-8.94294718262942	7.90131103781706	2.52844145678993e-237	2.70042177824588e-236
GCNT7	-7.08166426102117	-0.747992816531777	8.04788126840796e-237	8.55611335371758e-236
ATP6V0E1	-4.5180421774232	8.42106684238094	2.84393599183549e-236	3.00981689868267e-235
NPL	-5.64646357473527	6.84174641763246	5.05446526962306e-236	5.33545041066222e-235
GNAL	-3.28993922067365	2.2124675697902	7.61846789263244e-236	8.01091955484145e-235
EEF1G	-2.7014903262762	9.56285659765122	3.09801820501333e-234	3.22850269865142e-233
RPL14	-2.93760174910432	8.11891997185635	1.20332302183815e-233	1.2500168541105e-232
TRADD	-2.50869178041629	5.05016209776248	5.10262317385753e-233	5.28047125659654e-232
ATP6V1E1	-2.26818913493572	6.65120106861048	1.42821658611608e-232	1.47146857105839e-231
RBP7	-7.29881110828379	3.77206362724426	3.62301464005021e-231	3.70005184940713e-230
ARPC3	-3.74650760490184	8.45536283070923	5.31992098902265e-231	5.41610409917331e-230
RPSA	-2.76902182643244	8.71578277022781	6.91423816924237e-231	7.03486039275563e-230
KRT10	-3.05624296308162	3.91344621359629	3.77831988471188e-230	3.8322958830649e-229
ZYX	-4.37307624891847	10.4523017721086	1.92927492479113e-229	1.95198633964307e-228
CD68	-4.27620649423953	8.51770362885781	3.58960836526568e-229	3.62737033445474e-228
MPZL3	-4.40079458325893	6.02249309347154	1.11682296556098e-228	1.12370419147325e-227
POLR2L	-2.88869192824785	4.80710047633722	1.99651120400601e-228	2.00634018224112e-227
VKORC1	-2.35512497379683	5.00249343442813	6.19148907516634e-228	6.19908133644797e-227
COTL1	-4.39520555814217	10.3455889141851	6.47188397413755e-228	6.47584958931778e-227
DOK2	-3.94681852345822	7.09692815768599	1.1775318381788e-227	1.17537254996698e-226
SSR4	-2.54899694965859	6.48590753115414	1.19295925137068e-227	1.19004426236306e-226
ARPC5	-4.06745648791047	8.65186458518227	2.11225003730094e-227	2.10392425052335e-226
ZFAND2B	-2.31575514881328	6.07020978302864	3.62735198401875e-227	3.60966836679014e-226
SPDYE3	-3.95727199969435	-0.900620238847009	6.05303203485843e-227	6.01253121224076e-226
DHX34	-3.47926441122699	7.95553902466526	3.3897140371818e-226	3.34870116316871e-225
ALDOA	-3.46724795526552	10.7053152933697	6.32180158289309e-226	6.23776554976701e-225
GSK3A	-2.1296610683954	6.86993923838242	1.64654447419397e-225	1.62171720528272e-224
TCIRG1	-3.00707810055286	9.89603295720752	1.79193101618752e-225	1.7638477091225e-224
CRLF1	-6.04907395326752	-1.00972240089748	4.56110428554167e-225	4.48421631444284e-224
IFITM3	-7.14987553395152	9.38334209569668	4.44497673192965e-224	4.34649521152163e-223
CTDNEP1	-2.03242546310047	7.33856141729961	5.68084543000196e-224	5.54833767176627e-223
ATP6V1F	-2.33251369737009	5.82360883206016	6.10664963107118e-224	5.9606448580629e-223
S100A4	-5.31163868821267	9.50821496063786	1.59999693456752e-223	1.5570887926989e-222
TPRG1L	-2.59735726831074	6.01517887197757	1.97880309509367e-223	1.92458931166645e-222
CAP1	-3.65113963705033	10.2801876399995	8.67527056672269e-223	8.41253968851435e-222
NEDD8	-2.513612524077	6.11577275426757	2.03719890356014e-222	1.97315884312794e-221
OCEL1	-2.93042457465649	3.41979386316825	7.85043690091621e-222	7.57669235177078e-221
SF3B5	-2.03180805873512	5.21536059331795	1.02192885811395e-221	9.84548569498575e-221
PSTPIP1	-3.60922402590982	7.63805079617004	1.52672762013652e-221	1.46828398332328e-220
VRK3	-2.00897302885743	5.88312849942828	1.67607375647884e-221	1.60907022006464e-220
UQCR10	-2.52804144363831	4.54619758585721	1.86569225496503e-221	1.79005608246644e-220
ADAM8	-3.88258381127323	9.19464858264299	2.14256193632487e-221	2.05328852231133e-220
LSP1	-3.93813343531336	10.2745487632722	3.65143631605058e-221	3.49724076487425e-220
NDUFA3	-2.49549539190063	4.43405920255853	6.86997675717498e-221	6.56830915952385e-220
SECTM1	-7.20825298952743	8.37931851565179	7.15936280450553e-221	6.84098271489616e-220
SDCBP	-4.3192836485356	9.59414874464177	8.10004417040838e-221	7.7353053393432e-220
CYSTM1	-7.70016802874862	8.04777947961446	4.20321438922273e-220	3.99991206153888e-219
C19orf38	-5.14290591863566	7.18807299227206	5.82098861193273e-220	5.53621106772636e-219
GRINA	-4.52775746706957	9.52542961428844	3.74313247069537e-219	3.54144572690935e-218
FLOT1	-4.69691038496632	9.28198487068598	6.01005082131691e-219	5.68292587794471e-218
FAM214B	-3.56366117210299	7.06258997008249	8.58710927661012e-219	8.10563551948227e-218
IFI30	-5.11518316559264	9.96464505191329	1.5419296661498e-218	1.45211715387695e-217
S100A6	-5.41558683722657	9.52295083257922	4.14248347295241e-218	3.89221836095011e-217
SPI1	-4.39773912468112	10.2030486456096	5.23643139207746e-218	4.91442095589798e-217
USB1	-3.51918919107126	7.48545924474576	5.56259797201356e-218	5.21753158431829e-217
ALOX5AP	-7.19268623276568	9.80115131569471	1.0027862318489e-217	9.37349694681884e-217
PERP	-5.15400631062329	1.7273875501015	2.35451878894123e-217	2.19835859482048e-216
CSF3R	-6.3610432201826	12.6379461179634	5.5960651079333e-217	5.20112368881905e-216
CD48	-2.90110095067627	6.85875834453015	1.26432928587326e-216	1.1730964339949e-215
PXN	-4.0126013429888	8.75045165403394	2.44464044571476e-216	2.26053105767395e-215
RPL7	-4.63910290847586	7.10850664867522	3.53955560322034e-216	3.26559000003323e-215
RBCK1	-2.12899047362398	7.03892151664329	3.73713516688047e-215	3.42273792906103e-214
RPS2	-2.6259562022253	9.52676580214135	1.39421650130365e-214	1.27193047297701e-213
CCDC88B	-2.92042887028036	8.64656342835221	1.64685716229577e-213	1.49489591218954e-212
MT-ND3	-4.43610176745731	8.66902695986017	2.93694671856683e-213	2.66150609956695e-212
ILK	-2.56472100120408	6.91662497087233	3.16166358646408e-213	2.86038594830795e-212
CPQ	-3.62048281650336	6.46876610682721	1.02287336594481e-212	9.20811580257924e-212
FKBP8	-5.95643561097741	11.9716244424185	1.59958533427534e-212	1.4368112491043e-211
FXYD5	-2.87836513218155	8.22050178216129	2.75941800452264e-212	2.47317760778566e-211
PHOSPHO1	-8.43535832211971	8.29501595031653	4.1821698547252e-212	3.74423430524466e-211
MAPK3	-3.06235670410621	7.35718650731968	5.15719257876126e-212	4.6121004825395e-211
ATP6AP1	-2.28632592505463	7.84318389393315	8.08696514584505e-212	7.22429654440097e-211
MAP2K2	-2.29583388838248	7.41739255142022	1.47497291515317e-211	1.31403751797334e-210
FPR1	-8.46120147023966	11.1482883518536	3.53593906252847e-211	3.1364413303145e-210
UBE2R2	-2.55568852690718	7.83883657027453	4.60597461901272e-211	4.08114842802375e-210
MGAT1	-2.4243836325285	8.59224100449551	7.38219912554762e-211	6.53394643469879e-210
EDF1	-2.27803827912496	6.54202192373939	1.65716506920966e-210	1.46041584350749e-209
GPS2	-2.36291540840437	6.32580228303758	1.76598677629227e-210	1.55547810446887e-209
GDI1	-2.05091269445721	7.93475633390238	4.70433964242787e-210	4.13465373309188e-209
TYROBP	-6.22665227342556	9.59245950635821	8.7555351340545e-210	7.68285269957603e-209
ARL6IP4	-2.05195523151996	6.02616438453994	9.02797114528759e-210	7.91765675631291e-209
CCDC159	-2.78514072501541	5.07490147075798	2.22412413051951e-209	1.94640659439355e-208
COX6B1	-2.82568161527738	6.52678097183855	2.83454549338671e-208	2.46870015504027e-207
SURF1	-2.16729396807703	4.97946411970215	3.87736725895601e-208	3.37153393710073e-207
SYNGR2	-2.19970627403298	7.39459027895465	5.20073038587199e-208	4.51984711023361e-207
HMGN2	-2.35037621162997	7.25406581000909	1.37778399377104e-207	1.19549482562599e-206
LAMTOR4	-2.87462648526384	6.44659076574524	1.74939111132018e-207	1.51632467345321e-206
HCST	-3.74072097901269	6.1399433555847	4.24715883441386e-207	3.6735224452319e-206
GSTO1	-3.16461138377406	6.36441799279624	5.72268483516821e-207	4.9445208126083e-206
PILRA	-3.1379603288161	7.10526756054261	7.86073285315148e-207	6.78107593724056e-206
XPO6	-3.69613365167021	10.5349856307572	8.52869081457715e-207	7.35340659989677e-206
NFKBIL1	-2.19724816379883	3.78099446876547	1.05532733807624e-206	9.08460486599105e-206
DHRS7	-4.26525206507134	7.31581521582453	3.05316323414433e-206	2.61997664811229e-205
MTMR7	-4.23302506487717	-0.298305890314461	4.52938280489187e-206	3.88063070324681e-205
BST1	-4.74193446952464	6.8021823966575	5.94278732362702e-206	5.08625351125939e-205
C5AR1	-6.06419285433172	9.43787964887103	7.68899660113618e-206	6.57045078474902e-205
HBQ1	-12.6659494831157	9.33214698945902	1.13104658964705e-205	9.66003703396248e-205
MCOLN1	-4.12193780856183	6.63764022547788	1.24488760438685e-205	1.06212197385774e-204
RAB7A	-3.14194456128492	8.80471908832455	2.14255139624362e-205	1.82608895097381e-204
UBTD1	-4.98500200273851	5.00657130983214	2.53500047188087e-205	2.1571942525177e-204
MYO1F	-3.98389636886006	10.4805412773582	3.90264441150747e-205	3.31410209255939e-204
C22orf23	-4.22081975329102	-1.07194986081192	1.03292122915672e-204	8.74422170665074e-204
CETN2	-2.37914377439519	3.47816530936507	3.57986672956712e-204	3.01802910138519e-203
TSEN34	-4.15004654965532	7.15484309021663	1.703504794093e-203	1.43171555777347e-202
PDLIM7	-3.85561543423327	8.00602405357603	2.84299535377836e-203	2.38572015042141e-202
IFITM1	-4.63687738076593	8.32605873116524	5.05344915959891e-203	4.23411107112623e-202
UBE2M	-2.72875313558521	6.22933329351868	6.6139988512506e-203	5.53312506357184e-202
S100P	-7.58129903791262	7.70944102577576	1.6572865511912e-202	1.3836139765313e-201
RINL	-2.40944479071824	4.65068257057894	2.19117519378894e-202	1.82840525879272e-201
BCAP31	-2.81222751224696	7.78830511966487	2.38125781533669e-202	1.98498928659766e-201
RGL3	-5.38749483376038	0.836579977997234	2.55942681370635e-202	2.13242040141963e-201
NCF1	-4.8784859948391	8.07713390924084	4.12064514798196e-202	3.42792334521372e-201
DAZAP2	-2.11151739558568	8.90352726054774	4.61297093703952e-202	3.83553031577675e-201
SIGLEC5	-6.83165847109893	7.55692565765857	4.94092481692768e-202	4.10612225243914e-201
CPE	-6.83564153486523	1.02208903016605	5.45641570918606e-202	4.53221101378476e-201
TMBIM1	-2.09696665033426	7.40842938165927	6.3887227003776e-202	5.30121146835194e-201
STX10	-2.96842970539185	6.96571774880231	7.14817255362786e-202	5.92837266636582e-201
ITM2B	-4.26092134475446	10.5730755169007	8.6149810298298e-202	7.14125077244267e-201
DNAJC4	-2.61939297090389	5.94652910081236	9.99324887699245e-202	8.27954105333773e-201
GBA	-3.13647935225703	6.4966646325347	2.08949100268021e-201	1.72854042926889e-200
RGS14	-3.967673176986	7.60021807560096	3.10387387996119e-201	2.56379668486425e-200
COX5B	-2.39946284210723	5.80010407442224	4.38809260615243e-201	3.61906829588228e-200
EEF1A1	-2.32644853783955	11.496229045133	5.91176165777961e-201	4.86833423457091e-200
CASP1	-3.63809013993012	7.18730407564697	7.81478039835943e-201	6.4289855871642e-200
UNC119	-2.34478856413637	6.86366940026821	9.56116931461367e-201	7.8577702520202e-200
FKBP2	-2.75728535726109	4.01252859434322	1.06938080752442e-200	8.77978310048954e-200
LIMK2	-3.44776458688435	8.64320986907759	1.11175331617674e-200	9.12308123274682e-200
CFP	-4.73118992790989	8.13880880342194	1.54197946266499e-200	1.26408256151202e-199
RPS10	-2.86945303353003	7.91270587825102	3.01181498342257e-200	2.46160854250703e-199
PRR14	-2.04802682802654	6.51643645427394	4.44112907403638e-200	3.62255932962108e-199
LAMTOR2	-3.06511381761917	4.51910270818139	2.0446639618246e-199	1.6653048626731e-198
RBM42	-2.19393419238803	5.87344717291196	3.42744156443292e-199	2.78735661091582e-198
MTHFS	-3.91499507872933	5.26341245287999	3.51227064874031e-199	2.85492183643252e-198
NBR1	-2.16999783863455	6.57547822748362	4.03572658959448e-199	3.27877687602378e-198
NAPA	-2.68421214317493	7.55023526828559	1.06443475590692e-198	8.63927413715705e-198
TUBA4A	-4.12685027348024	8.78811831910596	2.17317859487287e-198	1.75944503987477e-197
GIMAP4	-4.31881228051097	6.7776967014528	2.49620723331367e-198	2.01997344499565e-197
CD37	-2.78678227033965	8.79193924640652	2.5712931976159e-198	2.07970371060266e-197
KRT14	-9.60899627442713	0.931314085983965	6.47476810713569e-198	5.22654291594295e-197
TGFB1	-2.74186057500401	9.04875182565152	7.283012093165e-198	5.87316481389553e-197
HCK	-5.68893846628279	9.7824801560369	1.97756528708439e-197	1.59003649128942e-196
C4orf19	-5.93636454914389	-1.01471161493027	2.88791551576081e-197	2.31856737327306e-196
STXBP2	-4.25959041018384	9.35304165661496	3.38847404069453e-197	2.71776920847455e-196
CLU	-7.08910324653591	7.53316125295231	6.16076830587525e-197	4.93163462916386e-196
CTSH	-4.71754557386901	6.92597664696617	7.25981965180262e-197	5.80572257169132e-196
HCLS1	-4.03283422894044	10.1904807779208	8.12438394963648e-197	6.49393978940596e-196
HLA-A	-2.35201932156938	11.2807894577967	1.27320189352277e-196	1.01520443951303e-195
DNTTIP1	-3.50702970186808	5.72146639121466	2.85614862736368e-196	2.27516619926093e-195
OAZ1	-2.98841216884723	10.6966857296521	3.30089442698932e-196	2.62816216444347e-195
RRAS	-4.14224955792326	4.0370860066212	7.44601696780644e-196	5.91695654911334e-195
UNC5A	-7.91538114456986	1.36903398904857	1.840342440536e-195	1.4602911590842e-194
CCDC65	-4.30822238326895	0.688180503216095	1.85519247535943e-195	1.471359549423e-194
PLOD1	-3.81266634179756	6.48611999942879	7.16428926399022e-195	5.6600311408302e-194
RPS25	-2.8078617317714	7.49505478246949	1.13557774287224e-194	8.94979948894965e-194
FGD3	-2.91856353944562	9.27961652121541	2.05503729028893e-194	1.61884992524931e-193
ALPL	-10.5013828888407	10.3786297956381	2.07556887600079e-194	1.63423528182705e-193
TLDC2	-5.24564597370615	1.88330661088656	2.56062810130994e-194	2.01421275984544e-193
PDZK1IP1	-8.41848130244005	5.89875206038792	3.41966589557137e-194	2.68735053294902e-193
HIGD2A	-2.03524592349245	5.15843173494293	3.65823111943771e-194	2.87344464552274e-193
ARAP3	-4.87155730471453	6.43403522534669	6.13970590940612e-194	4.81794317638644e-193
G6PD	-3.14076314257448	7.89910685657879	7.01012129620881e-194	5.49833240956243e-193
CTSD	-3.8826173695224	10.2114479827846	2.24399530341784e-193	1.75248413700686e-192
QPCT	-7.60607650361938	7.45389666907216	2.32726024367702e-193	1.81664243686643e-192
RPL13A	-2.5359022124831	10.0397386670632	2.5363104643245e-193	1.97887959304439e-192
AGTRAP	-5.31378792107404	8.15465737109641	3.60712973595399e-193	2.80898562652021e-192
S100A10	-4.78596289312352	7.23220929295944	3.63265889740144e-193	2.82617054762103e-192
MIIP	-2.69804651450573	6.41112139911248	4.71904652954706e-193	3.66962046797635e-192
ATP6V0C	-3.12392084927504	8.95888087183853	8.39175424025726e-193	6.50699652152901e-192
HCFC1R1	-2.90306945805807	4.12055227563209	1.4070846013826e-192	1.08950647418577e-191
DEDD2	-2.81150655311242	7.58536810320329	1.98354726760523e-192	1.53440676835592e-191
SCNM1	-2.48737214571413	5.29070054558799	8.25206376915613e-192	6.36242688150706e-191
MOSPD3	-3.28881896659302	4.25950551515869	2.07676346953768e-191	1.59894141714051e-190
NOSIP	-2.5839987857503	6.06611007327098	3.39135710624974e-191	2.6073851951534e-190
BIN2	-4.18722920172331	8.78116843333315	3.89746586284053e-191	2.99508788424404e-190
BATF	-4.29166829984376	4.46946308694016	4.31638074746375e-191	3.3154514396088e-190
ORM1	-8.77318194287749	5.36831654374694	6.15947221118424e-191	4.72670024476685e-190
OGFR	-2.18672775438561	7.33458751977032	6.35915762033072e-191	4.87535417558689e-190
BEST1	-4.90258909836743	6.63001989388297	2.50089873780464e-190	1.90839609291354e-189
GPX4	-2.63973166749082	6.68936170305738	6.75454355298319e-190	5.1470693523199e-189
SELL	-4.94027422646172	11.1922015542356	8.9839430245584e-190	6.84271406674621e-189
ARRDC1	-2.13573324250666	6.6030197959043	9.37126069479968e-190	7.1343910091412e-189
SIGLEC7	-5.17944613903442	4.24501437699844	1.07164865765989e-189	8.15471695227677e-189
HNF1A	-5.1993468374231	-1.57394617692344	7.48714416170946e-189	5.67092134326138e-188
WLS	-7.64749460515085	5.39722890688925	9.40404326979371e-189	7.11292388122887e-188
HBB	-9.15747329259677	17.4342808627745	1.01720290941969e-188	7.69024236612197e-188
CHCHD1	-2.55822443702763	3.47454283897807	4.42008517433327e-188	3.32626686160656e-187
SLC25A37	-4.26716705479639	10.4999035566318	8.27187273090786e-188	6.20485446466354e-187
DGAT2	-7.9256560442459	7.99414363032382	1.0631662253774e-187	7.97130599651649e-187
CDIPT	-2.2913004271483	6.3614537618727	1.22460306099122e-187	9.17749792840137e-187
NUTM2G	-5.50184609921582	-1.51710808603621	1.81900103526906e-186	1.35388727921348e-185
CEBPB	-5.18236045499306	8.76159317258276	1.93939919638427e-186	1.44218528583585e-185
FGR	-5.50130151985138	10.2859724550119	2.07787094352396e-186	1.54445300444908e-185
AP2S1	-2.66565326171989	6.00553565850511	2.29458707210496e-186	1.70475918505341e-185
BSG	-3.4078047577429	9.47982101195371	2.57420171148949e-186	1.91162864704972e-185
NDUFB6	-3.07060558114472	3.93281750958246	3.17447070227341e-186	2.35418285958787e-185
SBSPON	-4.97653598963376	-0.370488183523256	5.70055655456464e-186	4.2160366184801e-185
PPDPF	-5.01426852003809	7.22798213277163	7.29747800516901e-186	5.39220886083303e-185
CDA	-7.21562912315298	7.84152296527351	9.12567310905056e-186	6.73394676325331e-185
TCF7L1	-4.27204379075512	1.50124205962423	1.05595066219027e-185	7.78847078300231e-185
RHBDD2	-2.52395340799275	6.52356391348011	2.36850251494331e-185	1.7430214542147e-184
ADIPOR1	-4.01628787067348	9.62897716957712	5.75738543633545e-185	4.22933442084381e-184
CLEC1A	-5.93015894489426	1.94460814933409	8.54458343693643e-185	6.27114820337851e-184
WDR45	-2.25869053145136	6.94339255618527	2.35564339693786e-184	1.72423382662462e-183
TNIP1	-2.51741235891707	8.74263281866412	2.65053650833672e-184	1.93921421062449e-183
PINK1	-3.77559098567588	7.21231775081162	3.11718608348019e-184	2.27654958601215e-183
NINJ2	-3.89518006036713	4.72944359558938	3.50648530561051e-184	2.55971859815018e-183
GOLGA7	-2.36305968895185	5.77483483249137	4.0822667918091e-184	2.97870494683837e-183
CD53	-3.01566973920581	9.95788157155629	8.08834700865209e-184	5.89391819059744e-183
TIMM17B	-2.11340334250014	5.34908660533068	1.64295944219477e-183	1.19561175093764e-182
TNFRSF8	-4.36333733191171	3.47388936388717	2.09689964040563e-183	1.52459354976954e-182
MYD88	-3.37988849771077	8.62586811021279	2.10969679034764e-183	1.53321533539728e-182
TAF12	-2.54854305559431	4.46802257782525	8.10912231391347e-183	5.87758399406156e-182
CATSPER1	-5.12401544372783	2.31278499288112	8.67471087066564e-183	6.2847395083394e-182
RAB24	-3.05821334829972	7.22300838980888	1.79768406160492e-182	1.29952105914158e-181
NAMPT	-4.69259699058252	10.8170698795709	2.80108220766757e-182	2.02217826928432e-181
FRAT2	-4.73680838092106	7.93155310881908	5.01954547973259e-182	3.61575552201293e-181
KRT15	-7.63873379629095	-0.378347462568341	9.16153954039997e-182	6.59356283361531e-181
RPS27	-4.24366671820439	8.18504400450561	1.09107742345497e-181	7.84557213783342e-181
LRRC25	-4.88598382980403	8.06541233112516	1.58898998678956e-181	1.1410820793436e-180
PLAC9	-6.65300457282772	-0.0791503761018509	2.26591311429452e-181	1.62148821894958e-180
FAT2	-5.20489862573762	-0.174484343919259	4.09481444232291e-181	2.92512335271798e-180
VNN3	-6.26479293920762	6.1673378658608	5.55842117268534e-181	3.96891201355276e-180
RALB	-4.40509668857871	7.83539478375093	6.04529776647706e-181	4.31467275028716e-180
SNX21	-3.40429135992651	2.84874274695313	8.81916236833982e-181	6.28894853602573e-180
TMEM8A	-2.76853466850499	7.54570877140843	4.43285010869808e-180	3.14869257394691e-179
PI3	-12.7424617204331	6.33042483917343	5.11675121696172e-180	3.63289336404282e-179
AVPR2	-4.47063994892095	-0.982401025371655	5.42119779228622e-180	3.84737765962772e-179
FAM196B	-5.54251294035749	-1.02853398368029	5.62058505943486e-180	3.98368724047618e-179
GBP2	-3.35157454841858	8.52170501793383	1.07301500268565e-179	7.57886461671999e-179
NDUFB9	-2.364598623581	5.22259231741963	1.20439837104415e-179	8.50316705540464e-179
C1orf56	-2.99375216716326	1.54176921431192	3.10580097378041e-179	2.18610904749285e-178
ATP5E	-3.40543032082591	7.14743874608628	3.7283072588304e-179	2.62088926115801e-178
PKP1	-6.84033085518986	0.112910377589	5.39628622096223e-179	3.78528152870761e-178
LILRB2	-3.94946681498232	8.21340991333828	5.43181680332298e-179	3.80856884492332e-178
STK40	-2.59489302512096	8.12503927042934	8.09155508868081e-179	5.66131510703331e-178
S100A9	-8.48630358254186	13.5664137729032	1.35812688344888e-178	9.48192048171025e-178
XKR8	-3.24307755575012	5.92118005667822	1.87908430253655e-178	1.311343874377e-177
ITGB2	-3.31388042576234	10.4631961943965	2.13930376054133e-178	1.49230373385903e-177
LINC00694	-7.85178641966807	5.89324383045344	2.17178412489429e-178	1.51431403755439e-177
ARPC4	-2.52497002450864	8.58654751438971	2.84042967749978e-178	1.97884883249025e-177
CNPY3	-2.34673346582331	7.96408844299519	4.2592646076824e-178	2.96478222691618e-177
POLE4	-2.69587545165936	3.92270992099581	5.19324910760918e-178	3.61336846728836e-177
POR	-3.91540001871523	7.88018373442658	2.27242979766872e-177	1.57842529119226e-176
RGS19	-3.91568746488683	7.75448157766887	5.38825316244279e-177	3.7379003459087e-176
RTN3	-3.7465793544371	9.09119030222151	6.18617011469355e-177	4.28960331095311e-176
RNF181	-2.33704049622922	5.36962972740361	7.96502362015976e-177	5.51840626717051e-176
NECAB2	-8.07769490645403	3.12084216549264	8.67376182661132e-177	6.00689273233939e-176
TMEM45B	-6.61677951913565	3.05903658619836	9.10546881418428e-177	6.30052142947581e-176
ASB14	-3.65438234913661	-1.20398145266564	1.27765423854707e-176	8.83697319588043e-176
RPS27A	-2.31602352311873	7.874790766559	2.53054878489537e-176	1.74878805151678e-175
PSMD4	-2.616980170915	6.87590796926546	2.57324013622912e-176	1.77753855434101e-175
RXRA	-3.84313645730969	8.36370277362981	2.72541834603737e-176	1.88027383146558e-175
RNF25	-2.03961892762529	3.74989106207748	7.60274542301866e-176	5.23189350012198e-175
EFHD2	-3.08154326810427	9.43820091393801	7.73437359783437e-176	5.3202325548709e-175
SUPT4H1	-2.50145882598611	6.44041289941088	8.34782863334319e-176	5.73496178302458e-175
GMIP	-2.64241575758512	8.60543437250931	8.80487706720203e-176	6.04641053437381e-175
UBXN2B	-3.94361187129196	7.06559318441215	9.22976518602013e-176	6.33285989444154e-175
ABTB1	-4.44748696272494	9.75762351851051	1.33825847777397e-175	9.17069279985269e-175
BRMS1	-2.05131158698698	5.63818877371766	1.98425677160877e-175	1.35804329758471e-174
SIRPB1	-6.04233917551165	8.29776821578302	2.44092268089023e-175	1.66988971005184e-174
PGLYRP1	-7.99117698160254	7.31178650003513	9.26173351853258e-175	6.31763192805501e-174
RGL4	-5.0907656685939	6.51104008143488	2.76475751161959e-174	1.88118709019783e-173
CASP4	-3.30895289361892	7.5748986472285	2.78868811875047e-174	1.89667959097023e-173
LMOD1	-6.39400034708865	0.827859978171234	3.91059903111753e-174	2.65751486384308e-173
MMP25	-7.64557059377812	10.0636013465784	5.76967705927369e-174	3.91762271841744e-173
TMUB1	-2.28226825490923	5.30484327319714	6.2212202893022e-174	4.22246580732772e-173
TDP2	-2.87182783223582	6.25625666432005	7.67938255974381e-174	5.20782048175318e-173
RTFDC1	-2.63948689944896	7.2336291724389	1.41784576824812e-173	9.60324404624298e-173
DLK2	-4.02757175254691	-0.402886002551566	3.79808913661288e-173	2.56610656189029e-172
ACAP1	-2.35050913536375	8.57451485898167	4.78785087789455e-173	3.23348241670877e-172
SBNO2	-2.76355526618728	8.93966714349263	7.02754908621861e-173	4.74018490615241e-172
HMOX2	-2.08703148787986	5.10196240813413	9.32726100260794e-173	6.28618127002013e-172
GLIPR2	-4.3982759305319	8.09711161313536	1.60265630955585e-172	1.07834270848979e-171
NINJ1	-3.52082909563027	8.3516921683824	2.10918034922965e-172	1.41682085984863e-171
FBXO6	-2.57562875988883	4.1361034966173	3.87673594022137e-172	2.60094896893241e-171
RPL41	-3.6969218722812	6.82915594867818	9.38733359425612e-172	6.28001464949621e-171
AURKAIP1	-2.49166329343674	6.01178579078161	1.23588327025606e-171	8.26114359528511e-171
HP	-7.91267689057868	6.69260660718264	4.09531197000218e-171	2.72853710608469e-170
VPS28	-2.06099942634116	7.09097460664232	4.73880515315823e-171	3.15598238789045e-170
TAGLN2	-3.56012516436046	10.4833426587157	6.95970666962098e-171	4.627524833669e-170
CST3	-4.73198872652007	8.00589437112495	8.83865008126679e-171	5.86966880142687e-170
FFAR2	-7.42837260846911	8.29119408889403	1.16428029793584e-170	7.72559823863969e-170
YIF1B	-2.09165259151606	5.33214553702641	1.37320835780858e-170	9.10454424807718e-170
MEFV	-5.54306777909441	7.67021337154252	1.79370786082347e-170	1.18828597838731e-169
BTNL8	-7.68527310834587	4.59484377129819	1.81407408213292e-170	1.20129074457545e-169
LPCAT1	-2.57521987885602	7.80939939692906	6.24539759431941e-170	4.12737121469996e-169
PRCP	-3.65563041126512	6.99228348160866	6.73853273806509e-170	4.44607028737789e-169
SERTAD3	-2.3275630285912	5.29294293408083	9.32884703757933e-170	6.14770266842899e-169
RPS15	-2.61319216396581	8.27932217490076	1.73057976003259e-169	1.13861271077084e-168
LILRA6	-6.20434545123925	8.20525949099667	2.28402204153749e-169	1.50092877015321e-168
SPARCL1	-7.03271754270031	2.48656252917809	2.49603239650146e-169	1.63959006576303e-168
IGSF6	-6.91366441445453	6.6997735841853	4.48514598902155e-169	2.94028237658458e-168
MANSC1	-8.21439945129757	6.30248416763253	4.64712880901503e-169	3.04524933592357e-168
ICAM3	-4.25553684844581	9.49394592983665	6.26762692542573e-169	4.10221834437684e-168
SPDYE1	-4.39361846641488	-1.61877827409469	6.35960854415825e-169	4.16075350665482e-168
TMEM71	-3.25821253852833	6.75505881374224	9.99106476873501e-169	6.53138861783197e-168
PLBD1	-7.0602949628203	8.96208133462903	2.58476745037586e-168	1.68500009838874e-167
TXN	-3.86840023313569	6.04830195997741	4.33520715992816e-168	2.82272459815099e-167
NDUFA1	-2.43209379903779	4.31464436458861	7.5109449346577e-168	4.88660282003826e-167
NCF4	-4.1068079025633	9.38964089721408	1.85162354227595e-167	1.20035777869656e-166
FERMT3	-2.24664245375391	8.72238324893528	2.01131694710948e-167	1.30336530739277e-166
AQP9	-7.55482868253714	10.2243646753706	2.80097367438569e-167	1.81291716617988e-166
CNN2	-3.88826497854092	9.20917100129889	2.99659172156866e-167	1.93876160115754e-166
MYL12B	-2.29052597192613	8.08776816180911	3.17904822717164e-167	2.05599435840447e-166
BRSK2	-3.78815742791059	-1.28312992838129	3.21459873585424e-167	2.07816299906966e-166
SPRN	-5.43243096489935	1.58562982954346	3.26673526718482e-167	2.11103232738932e-166
MAPRE3	-3.75011359529813	3.29384937688857	3.41152018942656e-167	2.20372328691993e-166
ACSL1	-4.59346029917503	11.129959062128	4.76474310656362e-167	3.0754250960547e-166
C5orf58	-8.72521151154205	2.7769855990655	6.27872981629948e-167	4.04464133728483e-166
TPI1	-3.41917554302725	8.86979288322991	1.00774041956479e-166	6.48655934233072e-166
OLFM2	-3.89493702053959	0.879675016622231	2.51126443789677e-166	1.61262085217673e-165
BLVRB	-5.04634585104968	7.66900390799504	2.8351058114141e-166	1.81914647938673e-165
ZMAT2	-2.26617664796305	6.37423875690092	4.91460277355633e-166	3.1485077792144e-165
TECR	-2.46030735410452	5.69979870068483	7.34359571564724e-165	4.67527945561479e-164
AATK	-5.88641935617743	7.16251526314192	9.09186927861172e-165	5.78380308997777e-164
LRG1	-8.27210743906796	8.71229860700295	1.09815562475303e-164	6.98320924930569e-164
AOAH	-3.49176631810804	7.34238158877764	1.13749276665491e-164	7.23053985187807e-164
ITGAX	-4.75045573976602	10.1233456244523	1.39183246691273e-164	8.84382263995522e-164
HTRA1	-6.91284739194839	2.21526864066135	1.79909997148734e-164	1.14227459309441e-163
HBA1	-9.59082709019635	13.0737201425523	1.90045516756471e-164	1.20615751598646e-163
TNFSF14	-6.31102152442297	6.1279087992657	1.93024423790999e-164	1.22458773912471e-163
IL32	-5.21505281393717	6.52333429165913	3.33701964495708e-164	2.11461120691305e-163
MLKL	-2.94698315265573	6.33232449739664	5.20664031102452e-164	3.29552078600893e-163
SMARCD3	-5.21873198882608	5.70927281534296	7.94331177293532e-164	5.02379090828945e-163
C5AR2	-6.03439956378938	6.431696040815	1.42629410108791e-163	9.00672183710966e-163
TALDO1	-3.95801897954463	9.51252135206745	1.45682891686423e-163	9.19598616636758e-163
ARSA	-2.2977767468338	6.17387391206569	2.55496447795681e-163	1.6090462755509e-162
GPR37L1	-5.73365458250856	-1.21555349262983	2.9812553704809e-163	1.87606551830263e-162
HEBP2	-3.32789337849366	6.0798970329516	6.65849576488096e-163	4.18204753232716e-162
ARHGAP30	-2.47872012613746	9.00639642363141	1.71408612926621e-162	1.07451157354769e-161
PLP2	-3.51658271400551	7.91638903477002	1.86142455785605e-162	1.16597863558839e-161
GADD45GIP1	-2.57769199653809	3.83662693661432	2.00091609988152e-162	1.25287422971876e-161
ELOF1	-2.54512267799611	5.38652085360487	2.04986778040122e-162	1.28303337884062e-161
ABHD5	-3.26801996234714	6.59740169304498	2.18898014133476e-162	1.36958029532554e-161
CPPED1	-4.58104478550595	7.82993603223997	3.04270316165758e-162	1.90227192304243e-161
GGT1	-3.32054083636918	5.08799330640324	3.43152814506557e-162	2.14290074986313e-161
APOBEC3A	-6.65274484987804	8.18179286949041	3.64117766981127e-162	2.27295226865512e-161
TFPT	-2.10384277991991	3.26870766337186	4.50859244408683e-162	2.81334790263424e-161
CDC42SE1	-2.18335372142446	9.23881238550401	5.82635758679501e-162	3.63424061850124e-161
C19orf70	-2.10956058202244	3.37690877150277	9.29846062682629e-162	5.79114653074269e-161
ORM2	-8.04031103162287	2.18487506724118	1.75583124480547e-161	1.09021765124233e-160
LYPLA2	-2.09304741626763	5.98769114290395	2.0411972598126e-161	1.26644191689741e-160
SRA1	-2.13083273895971	6.16198994631016	2.09584591675758e-161	1.29985430386067e-160
TMEM141	-2.04304317202385	3.58057053618448	4.79064760320075e-161	2.96555251555225e-160
FBXO40	-6.97313442463476	-0.612488831787815	5.56163633101669e-161	3.43890652349499e-160
LST1	-3.59408679879372	7.31914223663661	5.64724608460988e-161	3.49051962761844e-160
ELOVL1	-2.04048867593018	6.10558527584381	5.76375937242661e-161	3.5611876864066e-160
PPM1M	-4.26299829517019	7.64553543743573	1.46643701230083e-160	9.03657223051796e-160
FCN1	-5.55288072975396	9.53363890412043	4.2975930661198e-160	2.64131331463065e-159
FAM107A	-6.88109286090981	1.40431398010807	4.78288809265777e-160	2.93847112690374e-159
ALDH2	-4.15043594885534	6.72340320618677	4.85220750512792e-160	2.97993789239334e-159
IL4R	-3.62255847487474	8.97752463292193	5.62393426074835e-160	3.45129073573922e-159
PRKCD	-3.06523750059892	8.24623429060008	1.19788855266941e-159	7.3319040723731e-159
SHKBP1	-3.70839477600164	9.49590366482557	1.30024274959118e-159	7.95540056231696e-159
FPR2	-7.47450648518432	7.81257963536491	1.43614489579842e-159	8.78361278965851e-159
NRGN	-5.90870168625883	7.9635797367681	1.46691195809519e-159	8.9650719594665e-159
CXCL16	-4.8040473703462	7.22456972987856	3.53055794171373e-159	2.15448472302635e-158
RPS11	-2.3133331888129	9.56784765768758	4.74141176437305e-159	2.89123428350306e-158
DMKN	-5.49142824468132	0.582895981106562	1.30450167819517e-158	7.93389661263581e-158
OS9	-2.03613985908795	8.17237049464943	1.58300780240977e-158	9.62058705372218e-158
PLIN4	-6.6270337169467	6.44749661425166	3.19485720921314e-158	1.93444635619023e-157
UBL7	-2.40640619642136	6.01379996247083	3.31692799724844e-158	2.00761431412405e-157
CD55	-3.25372453265948	9.19822334439906	4.23407825483698e-158	2.55893774616905e-157
DNASE2	-2.45176999160626	5.03984129385617	8.02614830993989e-158	4.84178063913256e-157
VPS9D1	-3.49051784835328	6.78340694479082	1.4018861688511e-157	8.44752809495886e-157
BEAN1	-5.28007029111458	-0.643794850542397	2.97146245529467e-157	1.78396992260889e-156
BCL6	-4.66014055334678	10.2544957589383	6.03289879997534e-157	3.61796685286806e-156
MAPK13	-2.27194132297457	5.37246066674004	7.87663199535991e-157	4.71846663551824e-156
PHF23	-2.27677207824541	5.73739763026449	1.26048092568125e-156	7.53428020365109e-156
KRT23	-9.30587627299093	5.89500305839385	1.56512918521242e-156	9.34499436728295e-156
PROK2	-7.40818746863909	7.989526554794	2.61134429800079e-156	1.55802895090804e-155
TSPO	-5.13719559078452	9.16058772396336	2.89298410916407e-156	1.72417629571713e-155
RAB4B	-2.57888165280139	6.14975223172469	3.155158542197e-156	1.87974239307103e-155
ADAMTSL4	-3.67629089493109	5.78845243039438	5.85029512890344e-156	3.48033950655713e-155
BCL3	-2.94064382520132	7.65296311117628	6.46135289852757e-156	3.84245785990369e-155
RENBP	-2.39361351519955	5.0234814783116	7.93990950111845e-156	4.71657774293432e-155
C1orf122	-2.25797904257821	4.1372114700185	8.31312297985918e-156	4.93648357313092e-155
UBE2B	-2.42683496949408	6.91025146630152	8.70469281468786e-156	5.16712590562896e-155
BCKDK	-2.46942542736638	6.35950562179363	1.07162676052764e-155	6.35888989804373e-155
MRPL28	-2.15872052741516	5.53163944810411	1.20104785625066e-155	7.11909673051661e-155
SMCO4	-3.39620275020045	3.83169370482015	1.56056199247518e-155	9.2433722659121e-155
C6orf89	-2.1108504356977	6.09583278588979	2.31357309897016e-155	1.3693602285677e-154
BLVRA	-2.9646306492371	4.416039489698	2.51705375028072e-155	1.48925680224943e-154
TLR2	-4.83571113670692	9.23508654289004	3.82155138012834e-155	2.25944728593395e-154
ITPK1	-2.58428909972008	7.43771574045278	4.15745220135859e-155	2.45715506508092e-154
FAM160A2	-2.41090906630033	7.11685162672751	4.20742281945e-155	2.48578924173728e-154
CTSB	-3.03678033336982	9.40462111635783	5.46993125953718e-155	3.22818856047135e-154
RABAC1	-3.29753397643888	6.91402079864783	7.41409502167436e-155	4.37083652360803e-154
RNF24	-2.92612968647325	8.41344817182525	8.92110448876321e-155	5.25547028504701e-154
SHISA5	-3.42265957984578	8.68849704765618	8.93237966781449e-155	5.26021492879231e-154
PRDX6	-2.52435428769423	7.53026563616218	1.14218148415501e-154	6.71895664130092e-154
CYB5R1	-2.65290533238177	5.55101508377153	1.67784531362713e-154	9.84874693441087e-154
NAGS	-3.84389893917577	0.340489906633649	4.10301255941816e-154	2.40237343475434e-153
PIP4K2A	-2.34253637587226	7.34881104730449	4.61139182365386e-154	2.69906912115654e-153
SNX3	-3.41920829942653	7.82131799674267	6.8925416804539e-154	4.02990353175124e-153
BOLA2B	-5.16747513565428	-2.0919857880428	8.46821247034194e-154	4.94938831928003e-153
C20orf24	-2.68153801874975	7.2316676425086	9.14505925057816e-154	5.33924982345161e-153
TRAPPC5	-3.37107988414621	6.11041314524708	1.93838575714179e-153	1.1300906609827e-152
C11orf42	-6.67926344454731	-1.67643068366929	2.62049270887067e-153	1.52504083876899e-152
SLC45A4	-3.83346609118143	6.82422542073567	3.62654469251807e-153	2.10902688136824e-152
SAT1	-3.52958797557558	10.4049313840287	3.94766636297419e-153	2.29414205364301e-152
ZBP1	-3.77777279297674	4.9905054485	5.48666294730034e-153	3.18511219087859e-152
SIGLEC10	-5.08148430688058	6.82713052245327	6.79374061486989e-153	3.94109357871493e-152
PPP2R5B	-2.7404542478751	5.6150281187534	6.93306433802074e-153	4.02048794885933e-152
TMEM55A	-3.42133535435923	5.09704444887689	7.22869224349256e-153	4.18894763435889e-152
PHC2	-3.81706132938987	9.71134028014323	9.48020041121635e-153	5.49172304771773e-152
MMP9	-7.67459140767697	9.72899975964729	1.3795510021793e-152	7.98018698745591e-152
NCR1	-3.74994851843335	2.87921095738719	1.50331970866411e-152	8.69306332949181e-152
PSMB9	-2.75543050340037	6.46996314056759	1.8745167610107e-152	1.08318679077511e-151
TM6SF1	-5.22474074774126	4.40558250716829	2.005893748658e-152	1.15869278088381e-151
ANXA5	-3.86401840580823	7.38651359245573	2.27812929274325e-152	1.31548272102183e-151
ARHGDIB	-3.23847655679801	10.8452918667821	2.42484566900204e-152	1.39921306624747e-151
TIMP1	-4.95096690372884	8.68243564080205	2.83920298316193e-152	1.63715341507889e-151
SOD3	-6.33438678096195	-0.565321137956194	4.28003883927911e-152	2.46710322080579e-151
SLC7A7	-4.38849967303654	7.43583222059053	5.22121380426113e-152	3.00749281917405e-151
IL18RAP	-6.46074930741096	8.62139796524849	5.24199002169855e-152	3.01733158457305e-151
ASAH1	-3.29302959540571	8.23951643960318	5.95273810510082e-152	3.42282441043297e-151
F5	-5.62796319913809	6.45195679634348	6.62795320126211e-152	3.80571293166703e-151
ANXA9	-4.88223423901735	2.09732437174219	1.17658079030605e-151	6.74633578149499e-151
FCRLB	-3.70681388838826	0.186704399393725	1.97728361730755e-151	1.13215432926481e-150
PF4	-7.49234517745889	5.78023359634654	4.34832551996099e-151	2.48540972141977e-150
MICU1	-2.1182270634614	6.16061594612445	5.0237311526068e-151	2.87045240455105e-150
C3AR1	-5.62670546562412	7.15277243553639	8.41885476351044e-151	4.80027577821667e-150
DUSP23	-3.54657972543471	3.29355335625484	2.42693610228327e-150	1.3799396431158e-149
RGS10	-3.52230598391102	5.14198823839849	9.96922315315026e-150	5.65661619495982e-149
CLIC1	-2.69034983811069	9.59157899684108	1.33845755705546e-149	7.5918763135518e-149
CASP5	-6.47747197001898	3.38729231090238	1.90308707136656e-149	1.07907680122972e-148
FOXO4	-2.76214319894912	6.4178181208821	3.28637945520469e-149	1.85954873539475e-148
CTDSP1	-2.56436448237132	8.12879303539866	3.9899965153047e-149	2.25689792500609e-148
LYN	-2.90044189072732	8.90667954473014	6.69481807717646e-149	3.78291969551182e-148
MBOAT7	-3.52445100149787	9.50156641594445	1.10154854401304e-148	6.21571794185657e-148
LILRA5	-7.22620671338768	9.4872204764475	1.2230897154355e-148	6.89677315368156e-148
IFI27L2	-2.97577037664127	3.17281793240568	1.98864832735354e-148	1.12020100675003e-147
KIR2DL4	-7.24705886473629	1.26035245570688	3.27730972680788e-148	1.84419255130161e-147
UBAP1	-2.30588669765303	7.71654732796454	6.18784666025008e-148	3.47481210322846e-147
TSG101	-2.14932618902746	5.70561528261191	7.48109488631869e-148	4.19959709500118e-147
RSPH9	-4.92789573914824	1.16854186830267	7.51928023467809e-148	4.21958234475235e-147
ARPC1B	-3.37617548683275	8.69577670835722	8.62261689759747e-148	4.83707777182297e-147
PADI4	-5.13062458474011	8.49599159827076	2.17910668287155e-147	1.21907544129128e-146
PPT1	-3.56892646965608	8.22334821338012	2.5584660922657e-147	1.43032356339264e-146
TTC22	-3.29144386155381	2.25347843144599	2.80445008866194e-147	1.56730561080936e-146
TTC1	-2.24575773253911	4.91597985206385	2.93215115420931e-147	1.63755226909159e-146
RILPL2	-2.42666472509573	6.49444429421818	3.20391716291546e-147	1.78871682975759e-146
NQO2	-5.19003713658376	6.88508516851752	3.24868237309226e-147	1.81308896625416e-146
PRELP	-6.78148332735537	1.26698806765948	4.85926152184117e-147	2.71010043209243e-146
GP9	-6.20670783373799	4.06875219899484	6.53517904031754e-147	3.63981833998586e-146
FAM49B	-2.44741680349179	8.03132390237069	8.61473418836433e-147	4.79313830650731e-146
TKT	-2.50930590723294	10.3282209732875	1.10930535086381e-146	6.16784350684578e-146
ANKRD55	-5.5146595076171	3.08552532489648	1.40343760391205e-146	7.79528437819178e-146
FCGRT	-3.63534407493682	8.62990808664033	2.47414757530956e-146	1.37098167305074e-145
ATP6V0B	-2.31122863029328	8.27889282994027	2.84826746414984e-146	1.57775467060946e-145
DOK6	-5.1566237020852	-0.41978655500403	2.92434141379334e-146	1.61934538105274e-145
GIMAP5	-3.1518656499944	5.94762320456431	3.79302982636612e-146	2.09895550879562e-145
ALOX12	-5.37139022853367	2.8961808053132	4.36782291924688e-146	2.41621098480019e-145
MYH11	-5.18163405833675	3.0496047877605	4.86999860905388e-146	2.69309438827802e-145
IFNGR1	-3.73453712470305	8.44572908202521	5.42019658882325e-146	2.99431022650486e-145
UBA52	-3.3115681639475	10.1957352487582	6.08486740751015e-146	3.35922531320625e-145
GABARAPL2	-2.3366013121153	7.16881079169749	9.11684718598874e-146	5.03136581774911e-145
TOM1	-2.74312750377859	7.67425399002206	9.34466675188829e-146	5.15361053895089e-145
PGD	-4.3811964869366	10.0926420290336	1.41153652777e-145	7.77940988811479e-145
MYL12A	-3.04404028252077	8.90960806792726	3.27098589038835e-145	1.7972812782652e-144
DMTN	-6.43291581371338	8.85273156419262	3.95085107393098e-145	2.16792332114559e-144
OSBPL2	-2.00499841932017	6.61793104064663	6.21564830383492e-145	3.40380740448103e-144
ADH1B	-9.68306582295871	2.72822513094873	2.45080943685002e-144	1.33896681511411e-143
PGK1	-2.30389333099527	9.65011123665913	2.51156449819667e-144	1.37170061055357e-143
JAZF1	-2.72750004168126	5.24752898196435	3.54764681242028e-144	1.93432629204752e-143
SLC25A39	-5.52244168475157	10.6724213427972	5.08643861759446e-144	2.76871808751059e-143
NFE2	-5.17136073570838	9.2055382189912	1.35906302479616e-143	7.38306693111154e-143
STAT5B	-2.47107135432853	8.82346842410225	1.49813430846211e-143	8.13045305988246e-143
HIST2H2AA3	-8.18277690092228	-0.597090306942733	2.4995397610247e-143	1.35381374121172e-142
LILRA1	-3.94303990342008	6.14307079332158	3.1379819151542e-143	1.69904657408714e-142
TSC22D4	-2.05175502186447	7.95259648180627	4.16379391766618e-143	2.25148194289698e-142
DLEC1	-3.01930321385598	2.48573722259919	6.47460536703645e-143	3.49752913144907e-142
TPST2	-2.12279822248729	7.06951911312264	7.96920708536481e-143	4.29921214747299e-142
GNS	-2.74865621892428	8.0711239187299	8.57482475786468e-143	4.62440185917867e-142
OST4	-2.31095309828099	5.98694947261747	9.06227933786968e-143	4.88567255158177e-142
TPP1	-2.19817626003271	8.08586615469672	1.39316461720336e-142	7.50342288882942e-142
CMTM5	-6.68425818183612	3.49896020224983	1.75402777595931e-142	9.44076255155425e-142
LTA4H	-2.60171858804556	8.04805189206305	1.81283308661775e-142	9.75405743145566e-142
ARG1	-7.24426222941591	7.73823919553756	1.96646963748748e-142	1.0577223050122e-141
NFE4	-7.73563977498813	3.05881409813203	4.2990508038967e-142	2.30629105215614e-141
GLT1D1	-6.45274786563559	7.88207793031187	6.54241600128613e-142	3.5040227386357e-141
YIPF1	-3.3231492062424	6.1965211272802	8.85797204260226e-142	4.73953746578293e-141
NPPA	-7.65866171477303	0.692395534069547	1.13225341312896e-141	6.05623918650372e-141
FTH1	-3.81864889885197	10.8395988800177	1.18661038498507e-141	6.3449075267866e-141
AIF1	-3.85836961494654	6.92490826115755	1.80149814819054e-141	9.61387737253316e-141
GCA	-6.01372843622015	9.05150874258301	2.63569254806489e-141	1.4051863960137e-140
CXCL1	-5.55470225230251	3.24776161056813	3.39113587867889e-141	1.80676179115257e-140
BMX	-6.77553349351262	5.03380253968004	4.34516691642817e-141	2.31354991018167e-140
RNASE6	-5.963186757843	6.02165317527929	6.14338283354349e-141	3.2677994029891e-140
IL1RN	-6.08704934753642	7.36735145000551	7.79632513396805e-141	4.14433559367507e-140
TMEM40	-6.33591197616913	2.66744609858507	1.73184074913457e-140	9.18511186533532e-140
ACRBP	-3.14159059486684	4.22821283134908	2.03312812618397e-140	1.07760409933736e-139
CMTM2	-5.8407700332639	6.23954948654809	4.7023572536977e-140	2.4867064103913e-139
NKG7	-5.28246456468328	8.72777002617619	4.70418118004078e-140	2.48686560926079e-139
CCDC124	-2.39770243820575	5.02137941903753	5.74957965274057e-140	3.03853190062309e-139
CLEC4A	-3.45754941376533	4.44279763262819	7.24110989389376e-140	3.82182690909131e-139
LIME1	-2.63734274997702	5.85754918280272	7.2515968468286e-140	3.82612525068533e-139
NDUFA2	-2.11459541585027	4.22942742562953	7.31135045724398e-140	3.85640674957346e-139
FLG	-7.53880347962075	-0.605293461179565	1.02023369082735e-139	5.37606201071658e-139
UBXN6	-4.06233955925332	8.96229138057791	1.40495610116975e-139	7.39855953953626e-139
COL18A1	-4.20614341221251	6.64601862455976	1.44211334338095e-139	7.59178301012605e-139
CDC34	-3.35237745471159	7.27358398838769	1.60264470551953e-139	8.43415663587947e-139
MNDA	-7.18619886992636	10.0562406355801	1.99386505314665e-139	1.04761313764108e-138
POTEG	-5.500528273894	-2.43849582215974	3.87026134498747e-139	2.02828522989876e-138
NADK	-2.67692159754796	8.43675569283447	7.19010146967025e-139	3.7632806730678e-138
ACTN1	-2.43780176000541	8.79048723851667	8.36310692443508e-139	4.37442460205076e-138
MT2A	-6.31861517487904	5.60619967590113	9.02449174906936e-139	4.71885847781949e-138
TREML1	-6.96193384000351	5.3519581557727	9.04213954476908e-139	4.72657294385657e-138
SLPI	-8.38600868501484	5.97925859016062	9.27966554874739e-139	4.84918202915344e-138
PLA2G16	-3.89270004534199	2.63794800228604	1.24430782791177e-138	6.49394273883003e-138
NDUFA8	-2.23292523034857	3.07776707354687	1.37976587239274e-138	7.19399000516395e-138
CA4	-9.1315487303295	6.36766725773288	1.44734368712665e-138	7.54392671904828e-138
S100A12	-8.52206299147212	9.90155390172091	4.39029592060888e-138	2.28468873115179e-137
FOLR3	-9.37247274379652	7.02018104955147	4.97520557710804e-138	2.58824807499759e-137
LAMTOR1	-2.84016185643991	6.98083640548976	5.49190646801928e-138	2.85523185682123e-137
RNF149	-2.90882943942926	8.77420949186677	6.15131201144148e-138	3.19602052646641e-137
PYGL	-4.75069243708423	9.43521268668703	6.23144200542807e-138	3.23662366248856e-137
ST13	-2.3360652323736	6.66600560452112	8.17436180440105e-138	4.24173270625577e-137
RPLP2	-2.47470685919407	9.30326584766152	1.04117716498957e-137	5.39759463627926e-137
ECE1	-3.57967272660096	8.02668209940313	1.0808501226015e-137	5.60148603683989e-137
RPL21	-3.12981302187353	7.66233786141247	1.37563032245667e-137	7.12239795996111e-137
SMTNL1	-7.72131853046726	0.910672139866763	1.6992391832282e-137	8.7895393924981e-137
RPLP1	-2.38078220153144	9.50099793755309	1.76073243422602e-137	9.10185522346024e-137
ARHGAP25	-2.10461936546646	7.83759982681034	1.85680213503405e-137	9.59240077985007e-137
CARD14	-3.35716420181005	-0.0911224213075249	3.38937290463219e-137	1.74876649392239e-136
CHGA	-6.27445722511901	-1.7916230521726	7.45733803458736e-137	3.84158770046724e-136
PELO	-2.69710609680179	4.69823685578485	1.32835230879908e-136	6.8342763713576e-136
PIP4K2C	-2.68062594818894	4.56907018745854	2.10559962413872e-136	1.08297454684048e-135
KIAA1324	-4.73520501818183	4.72766182424083	2.19550837442368e-136	1.128861831056e-135
C19orf35	-6.88464635250957	5.74515234678115	2.99653033381389e-136	1.53830054546309e-135
LCP2	-2.20156527238977	8.15686099207723	3.67691471199988e-136	1.88639702315294e-135
TADA3	-2.85672602482356	6.79613483858075	4.45599758948577e-136	2.28466061652441e-135
BEND7	-4.75337718447842	1.62484657351306	6.15200996535176e-136	3.15324302367213e-135
ATG16L2	-2.45862665758347	9.19213232966933	7.54216418477235e-136	3.86213675563915e-135
GAA	-2.7905740273228	7.08312204269588	8.19638424636686e-136	4.19582930229376e-135
NEFH	-3.65982731451252	0.304312655262752	1.0039963061754e-135	5.13796918829342e-135
CPLX2	-7.13519677936653	-0.367566187720919	1.16985881156135e-135	5.98302361190002e-135
TYMP	-4.46533063891583	8.16152655271703	1.54754420521845e-135	7.89731152225538e-135
SERPINA3	-10.2326871386096	2.03939201199227	2.29699674491366e-135	1.17108825614861e-134
PCOLCE2	-8.14167387254718	2.73547753519261	2.38043030648697e-135	1.21324678230126e-134
RAP1A	-2.19282055656405	6.71917868091336	3.19363624974008e-135	1.62720998309689e-134
PLIN5	-6.45857463710068	6.35955849752355	6.38152664339773e-135	3.24642772855716e-134
ABLIM3	-5.69219674090385	3.4867997393036	6.65384587255265e-135	3.38285501552879e-134
BLOC1S1	-3.29563037429333	6.30115141138982	8.09912326266886e-135	4.11508036339087e-134
TRIM29	-6.4435022222178	0.167540705932596	8.92476150092926e-135	4.53175856063976e-134
MYH14	-6.90297859022717	-0.376988785861384	1.02489781363483e-134	5.20254314474877e-134
IRF2	-2.43047589315541	6.53348503630292	1.24015375693455e-134	6.29130501731633e-134
PTPN18	-2.08924506531066	7.33293454115141	1.45011511131801e-134	7.3473098876274e-134
RBP5	-4.8531547013277	1.21395109387582	2.29198208140337e-134	1.1598409479181e-133
CEACAM1	-5.17104233553	6.48917319585088	3.87095695112631e-134	1.95523436473531e-133
AGPAT1	-2.15314621110886	6.22030977636124	3.9026269964524e-134	1.97062148584006e-133
TGFA	-5.49082009930276	4.75758409128233	4.05920501673098e-134	2.04905155867749e-133
NDUFB7	-2.12234773393438	4.57402326778649	4.42002755890879e-134	2.23050216430718e-133
PADI2	-5.48205225915477	8.62646898163758	1.08526031828257e-133	5.46478599986258e-133
ATP5EP2	-5.01007520852577	-1.74269538061185	1.1256200357734e-133	5.66452239882268e-133
RPL29	-2.03920076394832	8.4580070960678	1.46737425088181e-133	7.3820768690388e-133
CD14	-5.3266793879385	8.78269619189619	1.92200915814047e-133	9.6633034336311e-133
TCEAL2	-6.55061063020853	-1.5882037671263	2.9482426472036e-133	1.48046747936146e-132
PLCE1	-4.04984609068146	-0.588438992340678	5.41301093550274e-133	2.71481783098157e-132
DTX2	-2.2700631050395	5.43005315431034	6.96270559431615e-133	3.48990123864895e-132
KRT5	-6.19678707145147	2.00276300841047	7.35517039440939e-133	3.68435375891734e-132
SLAMF6	-3.24140677149042	5.26964333295431	1.86223980657765e-132	9.30834895666149e-132
WIPI1	-3.00414923760022	5.12651426574366	3.70277819520155e-132	1.84799412981789e-131
KIAA0319	-5.30857299939002	2.25099724647592	4.08360678224981e-132	2.03743656444055e-131
MARCO	-7.22397224934431	4.97187201987791	6.92033348124049e-132	3.44749987030681e-131
LY96	-5.65261090943447	3.91531114268466	7.24928808733261e-132	3.61027369521627e-131
RPL13	-2.38000483227731	9.94909105593949	1.261330257644e-131	6.27017446189544e-131
MAP1LC3A	-4.08550337340711	3.90584716202396	1.37459117780788e-131	6.83112414291013e-131
CD177	-9.99233852430449	9.92591075910813	1.42678376558923e-131	7.08618579442585e-131
NLRP7	-4.03398127544056	-0.0893811098249372	1.54481948658489e-131	7.67008276556134e-131
MED25	-2.51528935576984	7.04121540171874	1.55760164305227e-131	7.73119599727767e-131
ROGDI	-2.83309144896386	5.81275084031661	2.09620293867938e-131	1.04013959248357e-130
SIGLEC9	-5.58276712997898	6.26641860084125	2.30705295474134e-131	1.14441600093943e-130
RARA	-2.83024610133419	7.76043836553514	2.65309352871409e-131	1.31567012826909e-130
HK3	-5.93500001149169	9.62367451921645	6.24548473734799e-131	3.08869672201371e-130
LILRB3	-4.85950400297603	6.65703088215781	1.06378070715974e-130	5.24502987557927e-130
MYL4	-6.00849760052651	5.47469495430443	1.18103262372782e-130	5.81963269326352e-130
VPS25	-2.48364805501013	4.60840422090482	1.22563603831789e-130	6.03577699207813e-130
SFRP2	-6.87521935253183	1.6379712148873	1.27606182159509e-130	6.28220969148261e-130
TECPR2	-3.28513578620485	6.93450079344066	1.50636757526987e-130	7.41379822307325e-130
CCDC39	-4.91813595391659	-0.712617474154434	4.56901890381625e-130	2.23925806420527e-129
DECR1	-2.45207983520111	5.85360414711747	5.6854880258137e-130	2.78476363111991e-129
SULT1B1	-7.75703249932849	7.01859228510344	6.92990914192263e-130	3.39123213328129e-129
LINGO3	-5.07228233965936	4.45230980559349	7.87468352026176e-130	3.85010724209205e-129
AIG1	-2.81696193041211	3.14701708147612	8.37635456269943e-130	4.09415953333977e-129
LTBR	-3.2027006190194	6.38462306345312	1.02680867509698e-129	5.01578990856527e-129
ATP1A2	-6.55464923150011	1.21026749396683	1.12243958473339e-129	5.4812913931508e-129
MYH6	-7.95408374846791	1.25906803600059	1.71609081548513e-129	8.36530239309616e-129
PLB1	-4.90455597196707	6.54121283579059	3.7341411649409e-129	1.81645889852502e-128
SPOCD1	-6.6182535716972	2.46053873880677	3.7474804795485e-129	1.82240489073934e-128
TNFSF13	-3.0642969234665	6.19064314428286	4.13285775320569e-129	2.0086180687455e-128
RPS6KA1	-2.81538954346373	9.02702005107988	4.48614011254394e-129	2.17902046513512e-128
RASGRP4	-5.06398746029704	8.32786381842191	7.767440893191e-129	3.76275021613198e-128
ACTB	-2.33974419864113	12.9001799667591	1.34993476811262e-128	6.52395228271057e-128
GNAS	-2.09264100927658	10.0988994330865	1.85574447656986e-128	8.95252800661324e-128
GYG1	-4.87708429297433	8.35898829645457	2.98402077818865e-128	1.43913347040226e-127
SMAP2	-3.65348667814514	10.4077213244294	4.5817551759531e-128	2.20708147561399e-127
CABP5	-6.45336649282654	-0.227079245468092	5.90886991166031e-128	2.84301254146767e-127
CSTA	-5.77286909843623	5.1732803428404	7.22174792026754e-128	3.47264851407447e-127
RAB27A	-2.96034512354115	7.17754315537168	7.36594664107677e-128	3.54094520602837e-127
LRP10	-3.86476642095683	9.76271181783685	7.67964400586322e-128	3.69065881741455e-127
PLEKHB1	-3.21488850932563	2.7576787777438	7.96859716331518e-128	3.82839634236354e-127
IFNGR2	-2.47886987527631	7.51673939982494	1.13494422329137e-127	5.44786571615171e-127
MT3	-7.04390664431221	-1.03800715018332	1.17036619727962e-127	5.6156938110007e-127
RASSF7	-2.43506118569062	4.38451063318294	1.58868146796373e-127	7.6169020469312e-127
TMC5	-5.69056900540788	0.313796893422807	1.63820824672259e-127	7.84744519477262e-127
FKBP1A	-2.56059321235802	7.99879116946424	1.93084383925122e-127	9.24382289503734e-127
SLC9A3R1	-2.15263649793062	7.58001693457676	1.96111327556267e-127	9.38598469810622e-127
DKK3	-4.5704348101682	1.27072883763395	1.97986447541504e-127	9.47295250030107e-127
OSCAR	-4.97700120485737	7.38465190023428	2.19452263806687e-127	1.04969404451178e-126
SLC11A1	-5.64193341856743	10.4812054965818	2.39143330206672e-127	1.14354629056368e-126
HPS1	-2.36054129008222	7.48275825462093	3.0372853134916e-127	1.45110793356694e-126
LPAR2	-2.96054633143005	7.96151763612077	3.1405675885368e-127	1.50001370929529e-126
MAST3	-2.16153240737134	7.76250666150441	3.27220028656754e-127	1.56242779765053e-126
MCC	-3.89452701272222	2.71727961674722	3.6607734310486e-127	1.74745484153825e-126
CACNA1E	-5.79498065882431	4.30789714185837	4.8490033882402e-127	2.31329901635882e-126
ATP5J2	-2.21488729425444	4.83448086475783	7.2089513236858e-127	3.43413579684332e-126
PTPN6	-2.62115707149468	9.16968087255691	9.21284630749485e-127	4.38361830423633e-126
PIANP	-3.75497063358979	-0.510826395913751	1.01258978495036e-126	4.81525660694217e-126
TCN1	-7.11204745817589	5.38289080147276	1.0598278347356e-126	5.03695824832142e-126
MYL9	-6.24564368375265	4.20843578928585	1.11824923651302e-126	5.31306663725857e-126
FAM200B	-2.36006063014326	4.19790847224161	1.70856348720651e-126	8.1083527306255e-126
STOM	-3.61585813500762	8.4211821060031	2.07635534608755e-126	9.84806354969784e-126
ERN1	-2.50923649293228	6.46659799513774	2.71320997693848e-126	1.28462507751248e-125
TRIM21	-3.33725151717214	5.91234222896258	2.7707396165558e-126	1.31148341850308e-125
LAT	-2.99190906549819	5.31572889517709	5.65723232132393e-126	2.67078935551373e-125
CDH13	-4.98729978017334	-0.376876677479917	8.83403313836714e-126	4.16334087011646e-125
PPP1R1A	-9.32613490481075	1.24311011579953	8.95967025454845e-126	4.22011581357877e-125
C18orf32	-2.36825659668477	4.59792917646079	9.6166013925147e-126	4.52692708964442e-125
SHARPIN	-2.5813023890383	6.43282108448777	1.30249147470277e-125	6.12253476738523e-125
TFF3	-6.54599338546297	1.22964844837505	3.65821223727827e-125	1.71514802856027e-124
DYSF	-4.67962480777043	9.90571918483561	6.29082512070432e-125	2.9435293473095e-124
C7orf34	-7.87474127004544	1.16133906085907	7.06842829472964e-125	3.30642893305457e-124
PFKFB4	-3.7083104007967	7.21441873504231	7.87089622868223e-125	3.68054179946396e-124
HPSE	-3.98308890200867	5.89035825024289	1.3341491458598e-124	6.23009881380913e-124
PPP1R3B	-3.46297034718429	7.16415853331261	1.48843328524838e-124	6.94460444231601e-124
B3GNT8	-4.58096434946625	5.79007813858576	1.65717469783434e-124	7.72748795420753e-124
ANXA3	-6.80109808094623	7.8472279900224	2.48575957855965e-124	1.15713950735117e-123
RPL23A	-2.22232333842835	7.56886807564136	2.95130988750176e-124	1.37307380236193e-123
RPP25L	-2.41518670524647	3.2854577832266	3.07904495671343e-124	1.43209353868215e-123
PSPN	-2.60084243008764	0.753146089461421	3.20849474341259e-124	1.49145229604121e-123
PLN	-5.72426762191121	-0.389324362029053	5.05100198814614e-124	2.34659637173333e-123
SLA	-3.85522698312282	9.1177453187681	8.19587639194699e-124	3.80223470115041e-123
KLHDC8B	-3.98445280837049	3.95099660443173	1.19832830045407e-123	5.55613320454712e-123
ANXA6	-2.34275709216674	7.95382616106973	1.22440016086516e-123	5.67540579816295e-123
MAL2	-6.76406080628452	-1.66310456577515	1.40840831764065e-123	6.5190781822766e-123
TNFRSF1A	-3.25341168453292	8.68642924573354	1.65456536830158e-123	7.64978835344417e-123
SOCS3	-3.62253634455839	7.98777001534117	1.82104246818462e-123	8.41710260556319e-123
FAXDC2	-4.53790660068272	5.37338058700438	2.14088022344581e-123	9.88983707181614e-123
HMOX1	-5.54499406559604	7.62208593307755	2.92707696459954e-123	1.35140420785724e-122
SLC16A3	-3.45247192015253	9.16877355058227	3.2872844466852e-123	1.51556620593928e-122
ZFP36	-3.42564567818243	9.70159317872003	9.97804115872024e-123	4.59119222659627e-122
PDZD4	-5.45024059510339	5.24370347783863	1.24603327271928e-122	5.72852571607708e-122
C3orf14	-3.54338857867029	-0.365263628290244	3.31770217756362e-122	1.52228369091357e-121
LIN7A	-6.10856452561627	5.60915444669188	3.91807636343194e-122	1.79624331877719e-121
EPOR	-2.87618362499913	3.90066661229055	4.01232907687057e-122	1.83893723899232e-121
GNG10	-4.49436650552982	5.81430211660625	6.65983307691144e-122	3.05148917356801e-121
TMTC1	-7.1648241290354	3.49392272868659	7.40246812559882e-122	3.39080798011301e-121
GNGT2	-3.19327499180448	2.51168991988857	7.85490397454345e-122	3.59704379989609e-121
LINC00116	-2.52974948731701	1.39215591121031	1.10074787135591e-121	5.03507359642631e-121
RPH3A	-8.61210980518119	5.0512413063479	1.21088072877725e-121	5.53574532500912e-121
SEMA4A	-3.59314335064789	8.04909651985776	1.92934117512366e-121	8.80305710806631e-121
PCP2	-2.88050854542609	0.650938392670592	2.264629544736e-121	1.03300001300388e-120
CAMK1	-3.52064554283053	4.17498684397262	2.31153030083157e-121	1.05409912908627e-120
ACTG2	-5.5678083471022	1.29868142718951	2.50825563508767e-121	1.14317093276533e-120
AQP10	-6.24510728680008	2.24452560385134	2.80989915694954e-121	1.27957761385906e-120
DPT	-7.83544985911936	-0.462509814458862	3.39095349628974e-121	1.54374883173715e-120
CASQ2	-7.4488235950659	-0.93185443051517	3.87086036046187e-121	1.76075625867249e-120
MX2	-2.85882924721052	7.82829168842949	4.79471112024661e-121	2.17977819024574e-120
CDKN2D	-2.55894693527706	7.70144282315041	6.88416615177765e-121	3.12794750301973e-120
PSMF1	-2.21109710621499	7.27797388788054	1.13046820642464e-120	5.12792939192068e-120
DHRS12	-3.24349950695218	5.03947968275173	1.15381117380607e-120	5.23236225166707e-120
FOXP3	-3.9564871801338	1.99269697706795	1.23066497117009e-120	5.57778489570012e-120
GFAP	-7.93658319323188	2.37930525480876	1.74610341229152e-120	7.90953362627476e-120
LRPAP1	-2.30750655240618	7.78097355125478	3.64136197479064e-120	1.64764314348382e-119
FLG2	-7.62541183687746	-0.42916305522659	4.25729073189974e-120	1.92527160487186e-119
ZNF467	-4.30127514640815	7.17749802682856	4.56734214420162e-120	2.06434257444817e-119
IL10RB	-3.02209226495689	7.33174332476427	4.9872239007047e-120	2.25287320327822e-119
EMP3	-2.44801432135067	7.56948009190749	8.06598826833473e-120	3.63760255238625e-119
RPL27A	-2.10243121032222	8.48668785178882	1.25653731238291e-119	5.65892286575093e-119
SRGN	-3.92443080418181	10.835530007517	1.26474102359744e-119	5.69429857053933e-119
TNFAIP6	-6.85614150297738	5.24369736196603	2.8973944798035e-119	1.30091976505887e-118
ST6GALNAC2	-5.25278974386701	5.15007912500237	3.19329185093656e-119	1.43298862120896e-118
ANKRD35	-3.68462996005215	0.217325714336545	3.49178047194369e-119	1.5660745703609e-118
PLEK2	-6.9135437160937	3.30790620197223	3.89263974060474e-119	1.74442390131931e-118
MYBPC3	-3.79580161687345	4.71280746598029	4.08802167582567e-119	1.83147857246181e-118
TRIM7	-3.27644476154775	1.67417072906115	5.34983753030095e-119	2.39481488129974e-118
TRPM6	-4.39969927616587	3.73965194163461	6.26359368588497e-119	2.80308262237604e-118
PHF21A	-2.07665288705902	7.93034043712644	9.25009990873718e-119	4.13507066820909e-118
SPDYE2	-5.22923962576115	-2.69470615310078	1.01498853338003e-118	4.53481880987574e-118
PCSK1N	-6.64132745514319	2.24502504688044	1.42097556044656e-118	6.34523677935255e-118
RUNDC3A	-7.39677965494437	6.36527206967862	1.58856462716266e-118	7.08777605507275e-118
KRT6A	-9.65483034458306	1.38654171352866	2.04140926664144e-118	9.10328053638851e-118
ABI3	-3.64771112399804	5.87961708560286	2.44893886069615e-118	1.09086665562379e-117
PLSCR1	-3.23767248185479	6.67782803350631	2.76146925256899e-118	1.22941092951067e-117
HS1BP3	-2.25259763556501	5.16865069023949	2.87981841156123e-118	1.28175074027787e-117
YBX1	-2.39431304618164	8.50451544142814	3.61142281955229e-118	1.60474924199425e-117
SLC6A6	-2.8964246342157	8.8965626282736	5.47560126351459e-118	2.43045851136703e-117
HSPA6	-6.44167655670456	9.09520725641407	6.021146205647e-118	2.671157770666e-117
INCA1	-2.20505661579491	-1.0487588964573	7.69325396314426e-118	3.40924931392526e-117
AANAT	-4.07769720296446	-0.640730543210745	1.45490731363357e-117	6.42472591445003e-117
RPS12	-2.65659517943898	9.14503897611282	1.76395080784433e-117	7.78522072759401e-117
CARD16	-3.34076729375219	4.46125799506043	1.91470863664584e-117	8.44830911548946e-117
ZNF438	-3.74546379785789	5.81759612100284	2.36694356300413e-117	1.04239990247728e-116
SLC15A3	-2.85833179051776	6.8237334342203	3.69196303345986e-117	1.62374781406947e-116
COMTD1	-2.02159178595518	2.78789304086254	4.24073498959114e-117	1.86459887937597e-116
HINT2	-2.09969601300214	2.46373921928251	4.72618977479365e-117	2.07692892955814e-116
SDHC	-2.14581779963796	5.28861295277229	5.02327440970282e-117	2.20688918779788e-116
YIPF3	-2.01911448896816	6.97979228546456	5.02683956697093e-117	2.20786148812897e-116
IMPDH1	-3.68902776425499	8.70499258627914	5.51483322269319e-117	2.42089318619838e-116
KCNAB1	-4.03442740460412	-1.58914225985619	6.06867941985796e-117	2.6625882570199e-116
GLTPD2	-4.51926368688338	-1.46409936679842	6.3999794472023e-117	2.80718948087063e-116
MPP1	-2.54581071788715	8.45577255388887	7.69863518051791e-117	3.37318788564147e-116
ROPN1L	-4.79511797044842	4.59164769491402	7.70680698661803e-117	3.37586260974979e-116
RAB31	-4.74446610934265	7.6442354303874	9.07253076129077e-117	3.97303371766903e-116
STRADB	-4.6978022637779	7.11913756375195	1.22229148611017e-116	5.34977753100487e-116
TMEM60	-2.88609172496043	3.04407658651818	1.26984799966961e-116	5.55643564700021e-116
ORMDL2	-2.14550764805699	4.39726916438202	1.8692217247958e-116	8.15723964882827e-116
PLGRKT	-2.54497441771667	2.99310297687082	4.00302082282046e-116	1.74271740966831e-115
EIF4E3	-2.47595201837296	6.73419272200406	4.5524000919732e-116	1.98136176710881e-115
AP3S2	-2.17244603603015	6.12653975483584	5.31432561704804e-116	2.30928518697165e-115
LTB	-3.29472679209652	6.93726357775797	6.86960357439786e-116	2.98194115815835e-115
CLIC3	-5.45521660502901	4.11646290711064	7.39204591250417e-116	3.20786898089804e-115
CLEC1B	-5.87285336917928	2.34588348848645	8.14981222080575e-116	3.53483223282225e-115
RNASE2	-6.02673101693359	6.94043489327837	4.14319262253116e-115	1.78801098112933e-114
C4BPA	-9.66469649416514	2.7193453854103	4.24929120255775e-115	1.83331374736508e-114
RIPK3	-2.52978607812788	5.34018569432917	4.40836802112797e-115	1.900941372723e-114
PLP1	-7.96177522014883	1.37735766570252	6.60429415205183e-115	2.8433462563408e-114
NRBF2	-3.96669340346987	6.0007400970913	6.89504806554766e-115	2.96696007669021e-114
C9orf84	-6.81198207213179	0.510180533148988	9.38422006545077e-115	4.03486871165906e-114
CXCL14	-6.10921879752537	-0.0575159135906699	9.41686097348e-115	4.04783731763434e-114
FAM129A	-4.1043773633843	8.8047251784588	1.46171330539711e-114	6.2650336685393e-114
NR2F2	-4.91108969916761	-0.445450119594091	2.10893037958948e-114	9.020123912702e-114
IRF7	-2.57886899112584	7.02463913921653	2.5658102379649e-114	1.09656323438803e-113
GMPR2	-2.55452794744466	6.31749069707558	3.35065512400634e-114	1.43086292298702e-113
CD300LF	-3.52631707271859	6.29983700674575	5.45277251982566e-114	2.32490274800922e-113
PRELID1	-2.32076632683941	6.05282622058429	5.84206541156245e-114	2.48763828346323e-113
KCND3	-4.19767921983569	-1.13589070731963	6.02735273360916e-114	2.565867313343e-113
UBE2D1	-3.81330683868506	6.14377073326967	7.2957228644965e-114	3.10258214524031e-113
CORO1A	-2.36765652902052	10.1809457511343	1.14171929947391e-113	4.84896649165384e-113
CKAP4	-4.34418824349497	7.40448984796408	1.32339341204376e-113	5.61908851239591e-113
PDE6C	-5.09293884466273	-2.72675345762657	1.45195394279893e-113	6.16174841109837e-113
ZBTB7B	-3.08186569826241	7.98762313238443	2.2517090638972e-113	9.53836809687194e-113
RCN3	-3.54725621573242	5.19955267713656	2.8381436449168e-113	1.20069652128216e-112
HAGH	-3.4826439935365	6.34232111324065	4.05082594961973e-113	1.71239937243827e-112
S100A8	-6.8968481294922	11.2733326395525	4.54234285965599e-113	1.919680613307e-112
TNFSF13B	-4.11647007135319	6.36975975777238	5.43615982596854e-113	2.29623616032246e-112
GMFG	-3.39303136303483	8.17527915136522	6.16574619442672e-113	2.60374024709047e-112
LGALS9C	-5.47021303283669	2.61542659663465	6.23981106597514e-113	2.63433595417203e-112
PLEKHG3	-3.09434367266856	6.54445401906626	7.7644416132923e-113	3.27462116593655e-112
PECR	-3.59895879946702	3.82336733591192	1.11835833004498e-112	4.70811846600529e-112
PP2D1	-5.15096908339109	-1.7468892643356	1.1735838061124e-112	4.93933596747822e-112
CHI3L1	-6.05732965799015	6.32621613879496	1.8186932617386e-112	7.64459741678028e-112
GRAMD1A	-2.33416321139119	8.45794297208262	2.84646306482397e-112	1.1955437718255e-111
TREML2	-4.72444549640303	6.82210128722111	3.09761233052798e-112	1.30069450649324e-111
STEAP4	-6.97174448751384	6.47154725432171	4.53104148716081e-112	1.90015170737894e-111
DCXR	-2.46249966636923	4.89259695448301	4.5637204990051e-112	1.91336471755464e-111
ONECUT3	-4.20072979031869	-2.46090096930998	4.99346788570083e-112	2.09300129808764e-111
LCN2	-8.21129667268949	8.59976228226127	5.97113942287951e-112	2.50022325065698e-111
CRISPLD2	-4.65285730026779	6.76040683010717	6.12149331666005e-112	2.56252206770209e-111
RPS26	-3.33809374913193	6.57422001049373	8.09121942725844e-112	3.38533469759493e-111
TLR5	-7.36230389506207	6.51038574248899	9.02686856959133e-112	3.77583923517998e-111
FCGR1A	-6.17442735245076	5.79017919571461	1.65483041245324e-111	6.91135054612823e-111
BID	-2.26767465726857	6.38904660914006	1.7212821744858e-111	7.18704625654642e-111
TBXAS1	-3.52489353142923	7.91998012009717	1.82691652692244e-111	7.62616229157554e-111
DENND2D	-2.13613481963749	6.38088382688805	2.1524208305795e-111	8.98033524868758e-111
PLD3	-2.11834728380309	6.46743100217278	5.77980019046082e-111	2.40775859975064e-110
CNTNAP3	-6.33458562993368	4.26528573790227	7.14377564031346e-111	2.97444814396529e-110
NUPR1	-6.2714226289858	1.45631513466166	7.61696408707072e-111	3.17066080912222e-110
FAM212B	-4.48439667079839	7.33175391430035	7.94752372123788e-111	3.30741749153452e-110
DUSP13	-5.23053320757856	2.66144279147327	8.85713081867222e-111	3.68501773933548e-110
PYCARD	-3.50977560536547	6.20222707021365	9.32295949104245e-111	3.87783821927466e-110
HTATIP2	-3.397377569552	5.546608629377	9.68623031696999e-111	4.0279129380219e-110
RNF13	-2.55272652562098	6.62108534827061	1.1684619484268e-110	4.85521211649101e-110
LOR	-6.21504002180695	-1.01584722061375	2.15721901158343e-110	8.94323088579777e-110
EMC3	-2.24293206245659	6.43011367304396	2.42407604867685e-110	1.0046995399719e-109
OR52W1	-5.73405101315597	-2.30003088663904	4.42979290050855e-110	1.83181863928348e-109
GPX1	-2.87420426210575	9.081619157622	7.41482888416786e-110	3.06309526128159e-109
MGAM	-5.21222146981388	8.47180979824181	8.79777846712369e-110	3.6334780568571e-109
TBC1D2	-2.8211998838674	6.21836361947165	1.05241065773954e-109	4.34425329648298e-109
LAMP2	-2.09032662656176	7.92852182934676	1.32731647219567e-109	5.47350454317054e-109
BST2	-2.26453457842802	6.02530708733346	1.40024960111676e-109	5.77134679107436e-109
TMEM91	-2.87243923272337	5.78906154618622	1.49247733214231e-109	6.14992551952659e-109
GRIK1	-3.71918876246689	-2.15566192706719	1.95171365187327e-109	8.03820527997237e-109
LMO3	-6.29337528147961	-1.45861693888208	2.35170253599485e-109	9.67581315515141e-109
PLEKHO2	-2.69587936483439	8.21246704691172	2.48199205419236e-109	1.02093023287056e-108
CD2	-3.61755380047012	5.55841506012328	2.53762925660976e-109	1.04355290255445e-108
SCEL	-5.80346579136704	-1.87366922952709	2.68285944839326e-109	1.10272073476622e-108
RNPEPL1	-2.08870369045997	7.88725123709116	2.76749919809639e-109	1.13693740641293e-108
IL1R1	-5.53633554847608	6.49814535634134	2.9107292240958e-109	1.1954780741822e-108
C14orf119	-2.44553469160269	5.08759391040639	2.94530544684218e-109	1.20937485408431e-108
SPINK5	-6.19605725042944	-0.909707751554137	3.19999462483722e-109	1.31296261868321e-108
CYP27A1	-5.1150830606963	5.10968996036772	3.41439876259006e-109	1.40058105483787e-108
KRTDAP	-6.78627929126219	-1.44311321999065	3.60218926749945e-109	1.47623947901787e-108
SCRG1	-5.793687495664	-0.197629141522964	3.60245825100196e-109	1.47623947901787e-108
FAM210B	-5.062126177674	7.92768922882466	3.91798833953998e-109	1.60513671813065e-108
CALML5	-7.57807572689626	-1.24058566256243	4.09503141682258e-109	1.67682705708908e-108
THEMIS2	-2.4554269818938	9.15585281682563	5.14116623632838e-109	2.10466895560899e-108
SELP	-3.88752330350364	3.52046103959119	5.27320519409308e-109	2.15818147417393e-108
C7orf73	-2.73459621504338	5.81524845523333	5.46092963551833e-109	2.23445204079214e-108
GPR160	-3.2759082399463	5.20330512352981	6.10479375940493e-109	2.49665119186282e-108
GZMM	-4.63472852622392	5.59963745758593	7.38040357479534e-109	3.01531124284233e-108
NMNAT2	-5.78268782507464	0.5296338845469	7.44000478542603e-109	3.03814148902243e-108
PTGDS	-6.73789540766264	5.49974948167123	9.39463461575277e-109	3.83440098163566e-108
CPVL	-3.93389778097318	6.04412136531535	1.28377712740338e-108	5.23840092216322e-108
TJP3	-3.8980237838228	1.01872665041024	1.48516303586475e-108	6.05560858318887e-108
ANKRD1	-7.88224467258622	0.0608799102345456	1.51140515463934e-108	6.16106993890674e-108
GRN	-3.16437935920294	9.2981560967468	1.52136581488877e-108	6.20012571927466e-108
TDRD6	-5.27706362323126	-1.60158400292135	1.57737042254809e-108	6.42676122759738e-108
PCED1B	-2.93929189898132	4.52246366637415	1.64646419598072e-108	6.70660022957476e-108
PLEK	-2.5994791989475	8.97234779530778	1.65965650796338e-108	6.75865106609526e-108
MAP3K13	-3.1174374063949	2.7449218407797	1.8691564370173e-108	7.60611129242275e-108
CAMK2N1	-4.13776434611401	1.09711144782175	2.06832795982456e-108	8.41030766532248e-108
NODAL	-5.20301639512794	-2.14808537792358	2.71967815286236e-108	1.10450992877996e-107
ADM	-4.37375145474644	7.65238451797755	2.85768185704011e-108	1.16026714881813e-107
VAMP5	-2.05828658246697	4.55754529717553	3.07316162529194e-108	1.24744542234694e-107
PGM1	-2.42591777866503	5.57281633850209	3.52059642588621e-108	1.42729244376171e-107
NEFM	-5.48370119743426	-1.65349759041356	4.83779702950731e-108	1.9598418628592e-107
HIF3A	-5.65800907735374	-0.676841928684806	5.15642063750672e-108	2.08840151315686e-107
CEBPD	-5.31308836752241	8.05599024611501	5.16217369343713e-108	2.090213151843e-107
SMIM1	-7.21717484289255	4.29248570241326	5.60115278188492e-108	2.26739774239417e-107
LGALSL	-4.79417474647665	4.20983164715573	6.77088590786502e-108	2.73887953617626e-107
SLC22A17	-3.31257462702127	1.43454927424182	7.11104723926901e-108	2.87576526541018e-107
ADAMTSL5	-4.19423403184452	0.325838702279231	7.18612325726596e-108	2.90540710054848e-107
IL1R2	-9.11563189097251	10.2646600112057	7.44204023771272e-108	3.00813161093685e-107
SLCO3A1	-3.06683867032361	6.43091429999699	7.92258160651116e-108	3.20078569110162e-107
OR51E2	-6.6487208167363	-1.83987998234274	8.12938818324075e-108	3.28352483384421e-107
SLC26A8	-4.84353009583244	5.04461710690851	9.65189102162289e-108	3.89654834074417e-107
TMEM154	-2.97135858223437	7.07858479470185	1.23241786945221e-107	4.97168572335837e-107
RILP	-3.20607433889097	5.18452011655334	1.41245567206025e-107	5.69516077154168e-107
IL27	-4.41595034615999	1.00674186163299	1.58423400068528e-107	6.38621111606777e-107
KCNB1	-5.37262509578658	-0.805322083772094	1.64202820635381e-107	6.61591922273815e-107
PTN	-5.85674334752671	-2.1923270593873	2.09000252576107e-107	8.41048330351854e-107
DPEP2	-3.49104616022856	6.71822226552527	2.29186591236303e-107	9.21372977569876e-107
FBXL5	-2.26222880782174	8.44195184529287	3.33190489353924e-107	1.33751246095122e-106
CCNDBP1	-2.43723312278326	7.36532824739481	4.01159422976076e-107	1.60996150828197e-106
ABCC3	-4.20246878319152	4.09678042816337	4.05948796387736e-107	1.62878227150165e-106
ITGAM	-3.2071336034767	8.8735483998518	4.27925182410491e-107	1.71653604243756e-106
MKNK1	-3.45120988202682	8.14417744434772	4.43999845434396e-107	1.7805789479233e-106
ANPEP	-3.92436347146912	8.7930479780039	5.647052933094e-107	2.26131374196726e-106
CTSA	-2.50295239489991	7.64744410440477	9.35655249978102e-107	3.74216268237629e-106
SH2B2	-2.6224701647944	5.22516545283636	1.83648769727138e-106	7.32710581393639e-106
LDHA	-2.27333874501169	9.14108420441041	2.49523250307147e-106	9.94075305566165e-106
LURAP1L	-5.06983523689323	-2.06459498854484	3.95639176328388e-106	1.57349920833964e-105
SLC16A6	-3.84549976374311	4.63715349602975	4.07393537470109e-106	1.61985304769586e-105
AHSP	-7.17763272189115	6.7143759093846	5.34997863563646e-106	2.12619009783264e-105
SLC22A18	-2.48412305246462	4.93050705075483	1.12863351385649e-105	4.47887856167107e-105
OSGIN1	-3.01987593830562	2.62361919648228	1.1305498597266e-105	4.48539339391045e-105
ATP6V1B2	-2.67117946885961	8.6677912644367	1.20963514467734e-105	4.79799414927882e-105
PDE5A	-3.72492284510184	1.79303891624754	1.37095633267561e-105	5.43391187198852e-105
FCHSD1	-2.25455255886847	5.86944831654234	1.48727964894919e-105	5.89353959411316e-105
BOK	-5.47383891154849	1.6001901593757	1.61364907304705e-105	6.38964339545544e-105
FLOT2	-4.27723908736406	10.1216360361688	1.91256397588724e-105	7.56960003059588e-105
UQCR11	-2.20263428251896	5.40487854805403	1.95595437558833e-105	7.73945601002119e-105
METTL9	-2.58689951640581	8.04291306822892	2.63596553556135e-105	1.04150295658642e-104
CYP4B1	-7.45574631833902	-0.850887624754771	2.75298510194147e-105	1.08721273796141e-104
TSPAN16	-4.84756796904819	-0.0788760494605537	2.83246407618605e-105	1.11833023124077e-104
NNAT	-4.44515784742317	-0.968013353852118	4.55742308125402e-105	1.79678220465664e-104
ARMC7	-2.53032195239095	4.42829413158515	4.6893909557376e-105	1.84836481552486e-104
ITIH2	-7.99232734271234	-0.298657219583099	5.29722994899225e-105	2.08744606822016e-104
CCDC151	-3.97551303970912	-0.211489546619094	7.1041615312037e-105	2.79611852987603e-104
MAL	-3.62885561187045	3.84259162016805	1.23213816302119e-104	4.84372079974386e-104
CHAD	-3.96516175457317	-1.47364418648582	1.24298233937768e-104	4.88517487413658e-104
PRAM1	-3.07708439196841	6.95965374938309	2.48279330002678e-104	9.74381508998736e-104
CCR1	-4.50877847603541	6.57814194836458	2.73634200181322e-104	1.07362962252787e-103
MOSPD2	-2.67579833414958	5.2267294837033	3.66104331675674e-104	1.43403303820191e-103
PCOLCE	-2.32767953917403	1.96885885661043	4.26941559538839e-104	1.67113031334354e-103
RAB3A	-2.58369565331012	2.21043084372111	4.94200319895527e-104	1.93300388596262e-103
KRT19	-9.24875216166303	0.628180142937764	5.32907474645554e-104	2.08340413238255e-103
GZMB	-6.12531877348052	6.79197070343008	6.62983848317052e-104	2.58883936944463e-103
CLEC4E	-6.44737713789137	7.93314574528015	1.00476906329456e-103	3.91876732830193e-103
RNF175	-4.85285807638511	4.00542721137229	1.22174572750846e-103	4.76160089026568e-103
HPR	-6.78730980473023	-0.606173395997411	2.5005677378829e-103	9.72244551419709e-103
SIRPA	-4.3221404604301	8.31427458722049	2.6993639865193e-103	1.04928859556915e-102
CYP4F3	-4.26205009427991	6.96726821228719	3.01202340536272e-103	1.1695710904132e-102
STX3	-2.49060632234165	7.49287698180514	3.01237967316467e-103	1.1695710904132e-102
COPZ2	-4.13068024372032	0.673791173568263	6.56137349197742e-103	2.54144281603395e-102
GABARAPL1	-2.68966447107831	6.94057472393794	7.61829333724354e-103	2.94942461349424e-102
FCGR1B	-5.8002681163008	3.98831999473171	8.03243911801085e-103	3.10902419523861e-102
RTN2	-3.50009304166552	3.48437254233109	8.38762442902126e-103	3.24496344292626e-102
ASGR2	-4.94384988224012	4.93971178408558	9.215601767277e-103	3.56359878900387e-102
ZMYND15	-3.55431825580342	2.84489874041822	1.07129916774638e-102	4.14164664045892e-102
FAM110A	-2.30221116905517	5.08187993297614	1.20056179962414e-102	4.63808237233552e-102
P2RY13	-6.8179111585865	7.8743144842699	1.25813937593888e-102	4.8593699170014e-102
DNAJB2	-2.39364689272184	6.60540504297606	1.34448139264982e-102	5.19039743309018e-102
CD8B	-4.38094962609831	4.34393841974957	1.41476867806449e-102	5.46045202382254e-102
TUBA3D	-4.64793923877545	-2.95038178360789	1.9692522731035e-102	7.59336236594571e-102
ACTC1	-6.75506173637942	1.31986116063925	2.15848133750812e-102	8.31713077902492e-102
HSPA1L	-2.55749277756332	3.00368070257894	2.61618248358578e-102	1.00760047068292e-101
SLC45A1	-3.58039949551522	-1.11810253188432	4.6782806103054e-102	1.80010184651949e-101
RCAN2	-4.61322129796185	-0.226317684808518	5.58015486008085e-102	2.14510190360453e-101
ANGPTL1	-4.67873863108568	-1.97489685977898	6.69465079918196e-102	2.5717160091894e-101
AQP3	-2.85900269808824	3.70870366569817	8.58524654737855e-102	3.29642784196312e-101
BCL2A1	-4.72685400085246	6.57552210500734	1.04050422328844e-101	3.99234820636754e-101
ABHD11	-2.06274519104414	3.23923363361837	1.09117547987936e-101	4.18578707691564e-101
HSDL2	-2.793743238117	5.72337436856903	1.3116754452725e-101	5.02926978664004e-101
CD300C	-3.94422171339877	4.4881765501852	1.9249671266469e-101	7.37557793949879e-101
RPS18	-2.2571659042478	8.49138908970274	2.15794259618442e-101	8.26047880817898e-101
TAS2R40	-8.73830849954864	0.314701167720088	2.42658268973525e-101	9.28011600079079e-101
C1QTNF7	-4.48552036936877	-2.25860188127093	2.61622757081866e-101	1.00007013650442e-100
CCNJL	-4.76868335633226	6.54558080883279	2.75340902260056e-101	1.05201612866325e-100
SAP25	-2.24708128399032	5.70761594189678	3.85230487683516e-101	1.47015981861926e-100
FAM104B	-2.13505965079908	1.69443754509054	5.58754588936116e-101	2.13088800498056e-100
GMPR	-5.45887426072224	6.52661393160761	6.35002942652833e-101	2.42054109559308e-100
WISP2	-5.81193398471226	-0.201131842930046	7.23488578405809e-101	2.75654887666049e-100
GIMAP7	-3.35439615867106	4.63010546904662	9.97394962133008e-101	3.79484150317615e-100
IL18R1	-5.69727118608939	7.15199131303104	1.14795478143507e-100	4.36463366259249e-100
NECAB1	-6.37334401943285	1.90216465320648	1.16548251082873e-100	4.43024427416973e-100
TMCC3	-3.76830094325423	6.26912397677034	1.31063744052092e-100	4.97969041500854e-100
IVL	-6.37815692486924	-2.28299681122964	1.34037536863825e-100	5.09149331701851e-100
SPRYD3	-2.33743887011314	5.40921433122892	1.42604588306246e-100	5.41439880734944e-100
GP1BA	-3.73100739777629	2.35465484532419	1.81302661635546e-100	6.87888583761259e-100
MAOA	-7.5971430448228	3.8913082740122	2.95875516748943e-100	1.12051187117584e-99
NCR3	-4.89856631179297	4.39348738873314	3.06477655091253e-100	1.16039418215631e-99
CEND1	-3.86389992157504	-1.69619269787565	3.98236607445622e-100	1.50676640398216e-99
MYH7	-11.5883642787868	5.015752610018	5.62538436116874e-100	2.12693972257202e-99
MT-CO2	-2.47963650503348	11.2608954927035	6.15854817473406e-100	2.32798823364369e-99
BCL2L1	-3.87032116804169	8.77806757497773	6.58978139251086e-100	2.49042189631341e-99
GK3P	-3.7780206379901	-1.318293345096	6.63054417145281e-100	2.50418852002521e-99
GZMH	-6.55622044579517	5.866560033573	7.62441497236122e-100	2.87743694242336e-99
CD40LG	-4.07242815290443	2.90593450775504	7.69591044214438e-100	2.9037480942749e-99
PNMA5	-3.53326622335678	-1.66101565163217	7.77648634493877e-100	2.93347244196928e-99
B4GALT5	-3.13192559644468	7.52801401622197	9.28429956583276e-100	3.4990217380579e-99
FAM174A	-2.28341368989773	2.33500795621569	1.00866357748588e-99	3.79877219103884e-99
FAIM2	-5.37888272522053	-0.647268778556174	1.18879732929807e-99	4.47202496831087e-99
ANO10	-2.50220662204386	5.35267802332926	1.21566665548087e-99	4.57204893689606e-99
FGF1	-6.30491609200331	-1.52795375989431	1.46285072149456e-99	5.49789465638808e-99
MEOX1	-3.85863717613801	-0.635928512146494	2.10372414382344e-99	7.88836171495678e-99
SYT7	-4.30237062873917	-1.62182554147283	2.10761493105273e-99	7.90113678239007e-99
CXorf36	-4.99589881435257	-1.13718021387728	2.12493892675802e-99	7.96425354004095e-99
C2orf88	-3.92717870218226	3.33193775320378	2.83653573809866e-99	1.06239973860438e-98
MPZL2	-3.75372615437432	1.21167071753725	3.04530585557877e-99	1.14033122269207e-98
REPS2	-4.03703243494785	6.00182301792284	3.15345492562911e-99	1.18055751800833e-98
NME8	-4.06241768916858	3.10103596734433	3.35697189180533e-99	1.25617211258435e-98
CAMP	-7.23390049024589	6.02689444121813	3.9065847149782e-99	1.46150122326676e-98
NME9	-3.42996938724856	-1.6412984006439	4.02567108887061e-99	1.50570794505857e-98
GPX3	-4.62721015153272	4.39796178294922	5.75522696373979e-99	2.14867069771081e-98
NFAM1	-5.67658738646256	9.26898892196268	5.96012355819882e-99	2.2241503131944e-98
CTBS	-2.65207456968796	5.90804953232926	1.02522479238486e-98	3.82061178905631e-98
CPNE5	-4.34289196903971	5.11733737543985	1.80547595177239e-98	6.7129832177694e-98
GDPD3	-2.42923617289253	4.00832224741286	2.06140367330812e-98	7.65932240844632e-98
DES	-9.59168985575909	5.45624543929741	2.55762386491019e-98	9.49658883901395e-98
PDLIM3	-7.47786052024219	1.16958288568978	3.52411452754592e-98	1.30703588995741e-97
SOD2	-2.53988842069069	10.0370900958594	5.69928793130124e-98	2.11041659678343e-97
ATP6V1C2	-3.61280630930463	0.177846948100418	7.14138836348242e-98	2.6408259052461e-97
CFLAR	-2.40608240588075	9.16849455792794	7.6563233326398e-98	2.82996287962897e-97
FIBIN	-6.7682234820058	-1.71100800486716	8.34087301444705e-98	3.08159403452308e-97
POTEM	-3.9297185713766	-2.68328242542069	1.00648457778096e-97	3.71516572223399e-97
PGM5	-5.6633660194718	1.39788760772577	1.08234876879487e-97	3.99158884246167e-97
RGS2	-4.17263415615937	8.68779219348156	1.57283716982775e-97	5.79783995108061e-97
RNASET2	-2.33528265073382	8.56216553012251	1.76418108458805e-97	6.50171002286683e-97
HCAR2	-5.21640537162795	7.1025370900239	3.37863631954539e-97	1.24347827582097e-96
CHRNA2	-5.31255225710055	-0.229538979437868	4.21822952641963e-97	1.5514344181629e-96
SLC1A7	-5.87198459999356	1.40402778154235	4.71048092946717e-97	1.73170089099952e-96
CX3CL1	-5.76020537211741	-0.420518360868971	5.09068393853311e-97	1.87105263822295e-96
SNCG	-4.97083727091172	-0.821945015581352	6.423299723909e-97	2.35872463439249e-96
STX11	-3.21925410239196	6.21371663806331	1.07705910636021e-96	3.94712190459206e-96
VSTM1	-5.0645960229374	4.45733642930276	1.53535655630367e-96	5.6216081983047e-96
CADM4	-2.66294654993558	1.50128881999968	1.60269259067154e-96	5.86683927497562e-96
HBE1	-8.64667496041258	4.73727772406159	2.05629652085483e-96	7.51888091929228e-96
ABCA7	-2.06756409361499	8.41533128041752	2.23071508689177e-96	8.1548192005692e-96
ACSS3	-4.53808185871685	-1.29204695303252	2.58346968834249e-96	9.43382379486423e-96
C11orf68	-2.1245730597865	5.35750499785257	2.66051512715192e-96	9.71299173404669e-96
ARHGAP26	-2.119081316181	7.91335653125107	2.84756748593906e-96	1.03935576766618e-95
RIN3	-2.81834421209412	8.88658700875899	3.0388283009617e-96	1.10866993196391e-95
GUK1	-3.10382547932813	9.37925754753023	3.0962361310191e-96	1.12936198390757e-95
ZBTB37	-2.1742074927713	5.40658214025077	3.25099215273346e-96	1.18528023786866e-95
TOMM7	-2.28407440161677	4.66696050464621	4.34698312409416e-96	1.58310067833313e-95
STAC3	-2.47022986906765	3.63760937926214	5.47426223551058e-96	1.99230448642496e-95
AQP4	-7.64192709068148	-0.980179435823836	7.01376311902019e-96	2.5509860856445e-95
ST20	-3.56173187612534	4.97800386736102	7.44765210859349e-96	2.70748350252297e-95
PVALB	-6.44585860064408	-0.755427032529581	1.07793854427636e-95	3.91345852112783e-95
LIPM	-7.72195345160281	-0.562934375793054	1.21091856437031e-95	4.39331263189674e-95
MYL2	-11.3309913374257	3.91399754302162	1.27502205536587e-95	4.6248578774155e-95
DSG1	-6.73245792239195	-1.81094395822804	2.12900903499989e-95	7.70368214968937e-95
RETN	-6.43785733877234	6.07362241391293	2.16962318706155e-95	7.84890266830199e-95
THBS2	-4.10171605266221	0.13429041218729	2.45921583077306e-95	8.88866633831873e-95
THAP8	-2.17262146926555	1.95880997950255	2.7517268500376e-95	9.94372636891216e-95
SLC26A1	-2.46891876507943	0.188570548762004	3.41713358891782e-95	1.23373405940809e-94
KLRF1	-4.6525596407331	3.40903624619912	3.62634815424398e-95	1.30898022455359e-94
TNNI2	-4.65355706047932	3.93589004628579	6.45739800476546e-95	2.3283133013429e-94
LY6D	-5.60460380611805	-2.13401181988849	6.57513902701321e-95	2.37024327397629e-94
SLC43A2	-2.33887606621636	7.93283537165667	7.43441848170145e-95	2.67881848645597e-94
TSPAN18	-2.82099766340511	2.64907530348512	7.68991896828522e-95	2.77027083062205e-94
TGM3	-7.85745906186557	3.40669509066167	8.56836765139587e-95	3.08536810909139e-94
KLRB1	-4.67243662167952	4.65941053923676	9.13069320460261e-95	3.28640555501787e-94
GOLM1	-2.81477476246028	2.76183803339471	1.0162059134203e-94	3.65601290287585e-94
KIAA2013	-2.47559097820509	6.70071810421865	1.13362070839908e-94	4.0757433219192e-94
TNNT2	-6.90110886773051	0.690384181555207	1.39418360995343e-94	5.00814305995148e-94
PTMS	-3.3786126882937	5.57025761128756	1.41919856272088e-94	5.09687981729317e-94
CCR3	-5.44546194353444	2.52229803792276	2.04878547537003e-94	7.34504211038258e-94
RARRES3	-3.20531166602062	5.02840670697157	2.16406440853495e-94	7.75662243006491e-94
CAT	-2.20562643286774	7.64538410983941	2.18527588756879e-94	7.83093158744751e-94
KRT6B	-7.14137992285758	-1.50028920203057	2.30929304403372e-94	8.27171647490035e-94
RAB3IL1	-4.45960441457439	3.25256152341778	3.3050125594404e-94	1.18305250100091e-93
GPR155	-2.19033024901586	4.61337975459257	3.99639613244365e-94	1.42928490676314e-93
SNAP25	-7.40133442475938	0.183018734043299	5.96159101796939e-94	2.12932592570954e-93
KCNC1	-4.62679184905651	-2.60731363003852	6.01581241120371e-94	2.14822253826715e-93
EVA1C	-3.06074397180424	2.1277990696184	7.012861268225e-94	2.50152958737689e-93
NLRC4	-6.05229209158134	6.69139901562299	9.0282406692881e-94	3.21831849223913e-93
FCAR	-4.39033283558971	7.56122541532172	9.4004621673391e-94	3.35027383659205e-93
BEX5	-4.58633471287401	-0.200390066391358	1.3621265025176e-93	4.84714007106393e-93
SIGLEC14	-5.074576897952	6.36111844834944	2.06324492715858e-93	7.33089418200599e-93
HSD17B11	-2.40326828366465	7.3130781926988	2.72510897032209e-93	9.67413684464341e-93
UBL5	-2.07078835437612	5.86434837392609	2.95883152681629e-93	1.05015689704217e-92
RNASE4	-3.3310459744514	2.61662470338725	4.62631022956299e-93	1.64020073922631e-92
RNF144B	-3.7503884387306	6.34950072974931	4.86886573310605e-93	1.72582108577429e-92
OSBP2	-4.65807150801704	6.08438148402277	5.73664526778279e-93	2.03297346403847e-92
OR51E1	-5.56626797303679	-1.81331912243007	6.72907712268687e-93	2.38260688233904e-92
SFRP1	-4.93151346397447	-0.451257004402959	7.09837039633359e-93	2.51282004275152e-92
FLT3LG	-3.32458750344631	4.73216324324572	1.03560957360306e-92	3.66287726596015e-92
CSF2RA	-3.99494275110315	6.99745698930441	1.13308920989989e-92	4.00505341940805e-92
NLRP6	-4.05627692011168	5.81300301197598	2.19157937807496e-92	7.73972561504414e-92
SKAP2	-3.18514072841671	7.01633338871148	3.58564811082173e-92	1.26438422910211e-91
DOK3	-2.80004547851972	9.52829828932606	4.18814174178666e-92	1.47588162804006e-91
RNF10	-2.41240488449648	9.82921844486514	4.22999000058612e-92	1.49030715662505e-91
DMRTC2	-5.14389037291569	-0.368202250328129	4.59278145300783e-92	1.61777655581574e-91
TAC4	-4.32304077868432	-3.01104136702214	5.40700304268892e-92	1.90416993071188e-91
ZFP36L1	-2.61716682882038	9.14719754824571	6.33945862575511e-92	2.23158782838071e-91
GATA1	-4.66568833356613	5.07395252418343	8.50500393406932e-92	2.99131411249951e-91
ALOX5	-3.68103734027315	9.56476110974131	8.97447262068951e-92	3.15439384192552e-91
APOL1	-2.41222977958625	4.51160955312725	1.58341708632111e-91	5.55113804629106e-91
BEX1	-5.58097461463718	0.936580125471611	1.74970497393355e-91	6.13279292215816e-91
CAPG	-2.72183532195706	7.68190224112836	2.52976429572052e-91	8.86313043319376e-91
EPB42	-4.80476028698015	6.6662890309827	2.72239270306785e-91	9.53596586038138e-91
PZP	-5.68055614274949	-1.65097142181913	2.94275160581771e-91	1.03056259324476e-90
MUC21	-7.00066691860691	-1.09500562211152	3.30091758468943e-91	1.15549805268978e-90
MUC6	-4.65025899294576	-1.23797682574838	4.11187555971122e-91	1.4372202031268e-90
FHL2	-3.11301965149711	2.11392158685576	4.42850113926533e-91	1.54689676158723e-90
ZNF213	-2.06720813954743	4.45082689193428	5.07422530642296e-91	1.77093608151073e-90
CLDN9	-4.67966609372934	4.47359217969101	9.64721795657485e-91	3.36262687792673e-90
CEACAM5	-5.34800118946076	-2.08289889143002	1.07606201430308e-90	3.74911301334954e-90
SNX10	-3.12740361490543	5.3939030422944	1.18643499104582e-90	4.13101991551776e-90
TREM1	-4.33851051673656	8.10484802850003	1.31443879613792e-90	4.57476247675454e-90
APLP2	-2.04815700402205	9.01327827239184	1.42541001178649e-90	4.95887206912513e-90
GALM	-2.47187284032351	3.46663365007569	1.4270665663712e-90	4.9635776419258e-90
JUNB	-2.35444053319629	9.30540422975224	1.5600825475966e-90	5.42507410610146e-90
SCPEP1	-2.52931625155642	7.10693045565124	1.64057176661093e-90	5.70375493905823e-90
GAS2L1	-3.7891179517413	4.48693905279401	2.50244437165081e-90	8.68911685925107e-90
MT-ATP8	-2.45258955133684	8.04666789624437	2.91672236727863e-90	1.01189879451158e-89
APBB1IP	-2.37469468114742	8.73482869317915	3.64634724400484e-90	1.26314914074245e-89
SLC13A4	-4.07527394671475	-2.59232450120867	3.67712088447445e-90	1.27353942828139e-89
PRRX1	-5.23745931367527	-0.762336563664736	3.77155434596265e-90	1.30596866983821e-89
JAK3	-2.26138927530503	9.06532001693864	3.78752392112655e-90	1.31122038651678e-89
ST3GAL4	-2.67834177349117	6.55707804415986	4.13839270713105e-90	1.43238560634697e-89
KLRD1	-4.02338372488205	5.00313854694456	4.87708730818364e-90	1.68770577967025e-89
MXI1	-3.19760520839506	6.95133655228148	5.27244295791758e-90	1.82413121827954e-89
SAA1	-11.8320846967341	3.14307097543993	6.41914297481398e-90	2.21944960361449e-89
PRSS8	-3.80282518446606	-1.52347558410232	6.53632227882292e-90	2.25948651170995e-89
CRYAB	-8.0025576595627	3.12141515966317	8.20036685429433e-90	2.83351651990323e-89
TMBIM4	-2.54635724054601	6.03852881241075	9.10520034308081e-90	3.14350785628984e-89
LYL1	-3.13109497658962	7.38381675753027	9.78817663410004e-90	3.37644538307676e-89
NTN4	-4.06165101324665	-1.11893918207654	1.0173404273091e-89	3.50858905553486e-89
C1RL	-3.35965109667219	6.77576060721411	1.17898190462359e-89	4.06262386632269e-89
NDUFC2	-2.10161500215234	4.52035126626492	1.31680707878934e-89	4.53563796596286e-89
SLC51A	-5.21981236221574	4.02431825039983	1.52765683551081e-89	5.25967449375745e-89
TLR8	-6.1146111357896	7.40989519946751	1.53689663751227e-89	5.29037143561874e-89
CBX1	-2.06333539042761	4.48788886750874	1.73850762056449e-89	5.9818435406275e-89
ZNF84	-2.59746664965226	-1.48535078560219	1.77998435597389e-89	6.12197652338956e-89
HRASLS	-5.6258578876342	-1.49696784689761	2.53138368766686e-89	8.69713772766671e-89
CYTH4	-2.44822328520837	9.27867518952115	3.93420445080384e-89	1.34998022024851e-88
SLC2A3	-3.64181415989745	11.3893420032605	4.59536689659881e-89	1.57618864569331e-88
UPP1	-3.87565037200348	7.99001201888199	4.86485550008368e-89	1.6679212747505e-88
KPRP	-6.09673364832067	-2.29639991393965	5.25176912255977e-89	1.7998193026527e-88
EFS	-3.89334573389036	-1.93245435941898	6.11773015670185e-89	2.09571079209023e-88
SYTL3	-3.07139430019321	6.52185127554354	6.42873472761496e-89	2.2013260243647e-88
CDH23	-2.21257241165514	5.08324325892972	6.94909394341436e-89	2.37900847161334e-88
ARL3	-2.21180119891278	3.0424440883443	7.70621770161353e-89	2.63765531476313e-88
NFIL3	-2.95185703786758	7.94940748312433	9.52551787203657e-89	3.25762736859387e-88
PTPRN	-4.36791444553793	0.393479189158489	9.77730025223102e-89	3.34303419428251e-88
MYBPC1	-9.43336912595065	3.20087830609963	1.34033601105014e-88	4.5790140293826e-88
ALAS2	-6.46640104647649	10.6822839075128	1.52421840406597e-88	5.20503691727253e-88
TSTA3	-3.12159761366852	6.41170889242786	1.66365701420976e-88	5.68001652562105e-88
TSPAN2	-4.0973312773023	5.12920256071263	2.33550403337571e-88	7.97215319084978e-88
ZDHHC19	-7.88522743855206	6.27552584862216	2.9357205999813e-88	1.00063279895e-87
TMEM140	-2.54103080800478	6.63068363306956	3.00541909589042e-88	1.02396189935094e-87
DOK1	-2.1431913877755	5.66291385146471	3.00960589324096e-88	1.02517447302096e-87
FABP6	-5.86257456294995	-1.57245082317012	4.67812838906178e-88	1.59186990192496e-87
VSIG1	-3.36987553967626	0.936109144317576	5.00367059164841e-88	1.70158144026694e-87
HAL	-3.94329291467465	6.60862049443356	9.77640339655071e-88	3.31978930059624e-87
TUSC5	-5.30969231753918	-1.29441993326961	1.10260424484189e-87	3.74179703205902e-87
ATP6V0D1	-2.06247564045577	8.39189223310807	1.24080328408805e-87	4.20991432145394e-87
FABP4	-5.63504594326728	0.895198483203624	1.86130559396613e-87	6.30604156627945e-87
KCNH3	-4.75917244531835	4.3055431158343	1.93690736222366e-87	6.55809604501605e-87
STARD10	-2.50242493869614	4.52891926695651	1.97193366109854e-87	6.67530611230081e-87
ALDOB	-11.3636719202834	3.28347615944329	2.26779008723831e-87	7.67205554684102e-87
AP1M2	-4.33657969712932	0.279809797187604	2.51945888532643e-87	8.52169917095706e-87
NCKAP1	-2.63341447336397	1.41429346195117	3.833291920451e-87	1.29414217616218e-86
F12	-2.4912049976736	1.98103331708332	4.07481986745917e-87	1.37539909953717e-86
SCGB1C1	-5.83309515578871	-1.60740788738767	4.6985440315218e-87	1.58461842285731e-86
CDC42EP2	-2.99551483049597	4.97661279343563	5.00770981253643e-87	1.68853812179888e-86
LDLRAD3	-3.8107022434772	2.5664903234615	5.32483672943871e-87	1.79472825163538e-86
LIPN	-4.98677154130881	3.14682469838201	5.38754612085832e-87	1.81548964411095e-86
SLC6A4	-2.91059316389565	-0.599088513051326	5.88134674264511e-87	1.98025551149267e-86
CYP17A1	-7.21387144418247	1.06038027366228	6.01203105101572e-87	2.0238397662974e-86
LSR	-2.88531491659244	2.75268101928661	6.80687723404754e-87	2.29046579913448e-86
NT5DC4	-3.7284022354303	1.55836110244125	1.08766188644388e-86	3.656890797947e-86
CLDN18	-6.42643582159173	-2.12752570081623	1.12516521123251e-86	3.78220417855639e-86
NRG1	-5.03364002736163	1.8360016570744	1.18072160732912e-86	3.96650562593798e-86
KRT2	-5.1307480616573	1.11554452865453	1.19430570550373e-86	4.01131472045987e-86
FBP1	-3.8269126544308	5.04701649797642	1.24628117569182e-86	4.18244381402536e-86
FXYD1	-5.48644854210628	0.751458018070075	1.55241182668644e-86	5.20445188458008e-86
PNPLA1	-4.0418703695567	2.67699031522219	2.35612219951501e-86	7.89240523447796e-86
UBLCP1	-2.34227017030461	4.74661880957427	2.51654154059271e-86	8.42285783108812e-86
KCNIP4	-4.48467807463013	-2.63707438405856	2.78154062322861e-86	9.30599434077507e-86
COL17A1	-5.21962604254173	2.60912126325811	5.42898502470101e-86	1.81077053622074e-85
CDC42EP3	-2.64167097194025	7.32318941300728	5.64001631289092e-86	1.88038926887523e-85
GJB5	-5.53610611335956	-2.76972962004251	7.76062219300864e-86	2.58581841281026e-85
MYL7	-6.63415430106899	-0.654565112798629	7.97237152641985e-86	2.65474769629764e-85
KCNQ1	-2.93328512501079	4.93896616450001	7.98621180800974e-86	2.65881424719264e-85
PLA2G2A	-9.80973064446088	2.54040670888278	8.40064267809068e-86	2.79564896949706e-85
PFN2	-2.61273815535415	0.446365542115193	9.49382753838618e-86	3.15623378871837e-85
C6orf201	-3.76552624857939	-2.23455715128397	1.0056265865758e-85	3.34185636116867e-85
STMN2	-7.20472038093131	-1.52181053818509	1.11000959940644e-85	3.68723693212107e-85
MTRNR2L1	-6.01830353450327	-2.46806479834502	1.26638737322384e-85	4.20498288018408e-85
CRNN	-9.69367716661609	0.797621714359361	1.26816137072497e-85	4.21001731732848e-85
LRFN1	-2.12124102512865	5.57543197599215	1.37336712153543e-85	4.55742432324193e-85
PCDH1	-3.95469020937317	1.74273093266293	1.37604429387577e-85	4.56538060117663e-85
MSL1	-2.14588144538984	8.2171111615029	1.54470927189681e-85	5.1239289884369e-85
ENPP5	-3.83458495965148	0.180796603330135	1.59156306282223e-85	5.27827473921343e-85
MAPK4	-5.19777336418695	-2.43029105372154	1.81826550988627e-85	6.02644119676127e-85
RAB20	-3.96137029038582	5.90915577754673	1.91134473327303e-85	6.33365655323633e-85
ACP6	-2.753795834722	4.21955677002232	3.20294468552597e-85	1.05943055934047e-84
CREB5	-4.07208106139648	7.42295630940797	4.57032946401411e-85	1.51018778120903e-84
SCIMP	-2.78971284101182	4.5600058329033	5.71659448687673e-85	1.8866610341693e-84
EPHA1	-2.45466124617044	3.06549413271832	5.95041583376237e-85	1.96303617303716e-84
BGN	-5.85474062967269	2.79097748976749	6.11187996499203e-85	2.01548868797092e-84
VSIG2	-3.69302785262138	1.40553676201107	6.30987275749151e-85	2.07993988958087e-84
OAT	-2.29271540101862	5.42152441648266	8.46985523906012e-85	2.7896881011265e-84
FAM20A	-5.09919295840951	4.2054955113647	1.01910014522221e-84	3.35319471518812e-84
TTC38	-2.29084571658871	5.79026905226844	1.05819628482671e-84	3.48113322546739e-84
SNCA	-4.89784416748611	7.13961243166812	1.0587717790715e-84	3.48232490478099e-84
LGALS3	-3.59036829487232	6.88694967314428	1.25939221806598e-84	4.1380030022168e-84
GRIN3A	-3.72110616992073	-0.35965070486613	1.36885789875966e-84	4.49405900417075e-84
S1PR4	-3.43792206757404	8.52752761891668	1.58737115647238e-84	5.20935912081872e-84
BEND2	-4.54182998083566	0.484587302635443	3.17768699218235e-84	1.04053797036972e-83
SAMSN1	-3.36200971476465	7.32836204693087	3.27614354024842e-84	1.07213274573661e-83
TMEM255B	-3.42734299769107	0.72579038331507	4.04654386807314e-84	1.3231890541777e-83
HPD	-8.0808655635426	3.27649446912406	4.6208412479566e-84	1.51007279525978e-83
DCAF12	-3.17927208164337	7.70642198304503	4.86428852450152e-84	1.5886766321022e-83
TMEM47	-4.49436769829862	-1.43638338372157	7.93118045998681e-84	2.58670215521439e-83
TACSTD2	-4.86489315863028	1.64909421883057	7.96492457713125e-84	2.59718886470753e-83
MT-ND2	-2.41709335060126	10.62978588718	8.01790854639303e-84	2.61394383235373e-83
MMP8	-6.68210173898867	7.91643967976225	8.24069190961033e-84	2.68550187355691e-83
HBM	-5.22244035454001	7.02847435309634	9.38937936574997e-84	3.05800887600114e-83
MT-ATP6	-2.4192548524837	10.9687993100334	1.03669453430494e-83	3.3750442075757e-83
CD8A	-4.37331061277908	6.50717322178414	1.09633028552561e-83	3.5684818741545e-83
MUC5B	-4.6450221617817	-1.05708039003168	1.33540935887902e-83	4.34407068336542e-83
CMKLR1	-3.57031148778919	3.77632699691453	1.41432199996002e-83	4.5989403144857e-83
PTPRZ1	-5.71109799029538	-2.05230113461543	1.51526572839227e-83	4.92521682815401e-83
SLC25A4	-2.93641379095166	2.03424545239207	1.6752387717579e-83	5.44194333455472e-83
GNPDA1	-2.822171976688	4.26383079689172	1.82607169662269e-83	5.92955872059028e-83
ARSG	-2.29344809288344	4.06672481545911	2.05433725212042e-83	6.66812310219169e-83
TMC4	-2.57747949221139	2.30651374818576	2.07366038194251e-83	6.72950596922124e-83
LGALS1	-3.04542581230297	7.65469661083123	2.10645842635569e-83	6.83458495974338e-83
CEBPE	-3.87279126218962	3.8228069146895	2.19897025876399e-83	7.13049728467355e-83
TMEM45A	-4.77235122424875	0.850724441082499	3.09975920799505e-83	1.00454589931651e-82
GNG11	-4.61039997326851	3.60894030046332	3.163216189194e-83	1.02490715018925e-82
MTRNR2L10	-5.45057417626573	-2.98740456955548	3.53217600346712e-83	1.14422602929217e-82
SPRR3	-10.3120012861476	1.40642775414582	3.54234284004795e-83	1.1472919194364e-82
SH2D1B	-4.80543734573003	4.18450922466392	4.34672967528921e-83	1.40697910004902e-82
SELENBP1	-5.45817668076233	7.40457055088498	4.36166407444981e-83	1.41153337962278e-82
VNN1	-5.1357359237752	7.83963136687648	4.58055341827281e-83	1.48149014300644e-82
KRT4	-10.0227170968168	2.16804749391549	4.78080791526848e-83	1.54595234170959e-82
SULT2B1	-3.76074530855619	-2.22688085642771	5.45932999925694e-83	1.76396634127158e-82
NR1I3	-4.52621705523687	-0.887019625073911	6.95724748458198e-83	2.24529350638782e-82
CEACAM4	-6.29456907346047	7.14526477801756	8.04625866908858e-83	2.59418369331128e-82
LDHD	-3.83406781309512	0.709073215504362	9.33815212420962e-83	3.00832559061636e-82
B3GALT4	-2.58361925100859	4.59030835323305	9.56866993038641e-83	3.08197988093117e-82
GPR65	-2.21618240008241	3.87743523424291	9.67724859068095e-83	3.11633739865549e-82
PPBP	-5.17088279527573	6.19009799754508	1.34883940741405e-82	4.33764228496878e-82
HSPA12B	-3.96617859686463	-0.71303869894189	1.49448067771459e-82	4.80127276550841e-82
MYOZ2	-7.01240682507602	-0.971436817650805	2.21306159988473e-82	7.10564214040849e-82
CUEDC1	-2.16279046905742	4.13217441006018	2.30121863521596e-82	7.38724205092917e-82
C1QB	-6.08153909839801	5.7335195027721	2.39524553302094e-82	7.68606004209707e-82
OXER1	-2.9427071379277	4.55687058330026	2.48692052876732e-82	7.97396666694881e-82
KRTAP5-1	-6.018935760359	-1.43392901709377	2.55804616078556e-82	8.20041103369223e-82
CCL21	-7.44950980490059	-0.923943323758713	2.66451031701187e-82	8.54003012302332e-82
ASPDH	-6.33405893063925	-1.17735162836066	2.82302571223458e-82	9.04453794011981e-82
SIRPB2	-4.90729086740871	7.13034081846538	3.88967597230152e-82	1.24448292765838e-81
PRSS23	-4.47106292378314	3.19595629369852	5.65783170382298e-82	1.80842418718789e-81
CD163	-6.37022848640066	8.71838049731142	6.78511332028134e-82	2.16661909503704e-81
ENO4	-5.20337581322919	-1.90040719507502	7.0982842075435e-82	2.2661775387915e-81
SKAP1	-3.16291388962646	4.48320620619757	7.85763311296468e-82	2.50811471334467e-81
PMP2	-6.07971622185285	-1.54537226978206	8.89178559733422e-82	2.8365473491789e-81
PTCRA	-4.04836368874681	2.48688273452053	9.5146348082391e-82	3.03405558325609e-81
TMEM99	-2.30382639999794	0.853430495276869	9.62009851946682e-82	3.06648855793272e-81
FGFBP2	-4.54063414182135	5.51126408605762	1.05035842361772e-81	3.34745375832893e-81
ENKUR	-4.12129331839043	-0.329716204628379	1.11954206874836e-81	3.56446129511809e-81
RGS5	-3.181961875799	1.421416346634	1.2315463824708e-81	3.9203026171049e-81
CHGB	-4.92467841146918	-0.89634095459112	1.41092503810453e-81	4.48868222720574e-81
AMPH	-7.56021895799336	3.37032104828452	1.4267434669791e-81	4.53812248067175e-81
RAMP3	-5.28066953600237	-0.157165843292467	1.4282148331833e-81	4.54191786287893e-81
COX7A1	-7.31968789483596	0.264298139369369	1.50866540141533e-81	4.79682749320723e-81
RAB41	-4.83106069638732	-3.2159881609813	2.16410466718857e-81	6.87812946967484e-81
THEM5	-4.85317917511994	0.273584025492116	2.35394883700286e-81	7.48005147076409e-81
GNLY	-5.20399137809389	8.44519061853868	2.3843325403461e-81	7.57365306046524e-81
MSL3	-2.64639642662994	7.51728247097557	2.93736095465262e-81	9.32124065088948e-81
NT5C1B	-5.48265684752695	-2.90565060033507	3.13374608545044e-81	9.94250506613671e-81
CEP19	-3.92853856742133	3.82181771633962	3.48073508331715e-81	1.10369716331202e-80
FSD2	-3.10353549154866	-0.498236091930385	3.64276068755622e-81	1.15462503935934e-80
LIM2	-5.66422298894863	-0.673309373444789	4.17807304652009e-81	1.32352925023614e-80
CXCL5	-4.7892455976978	0.934543036098267	5.5317334028394e-81	1.74996525510204e-80
KCNT1	-4.49428857152807	-1.34027052112072	6.51247359521126e-81	2.05822902670408e-80
SLC22A4	-3.90250357281475	5.93018763450119	6.63189944683431e-81	2.09556729811928e-80
NMRK2	-6.88750065815433	-1.40151517625839	9.52442653982077e-81	3.00606659055418e-80
PRIMA1	-4.78910950060865	-2.66873198211807	9.93605095178029e-81	3.13537607811734e-80
NR2E1	-7.46569480673286	-0.862442769007398	1.00475618425258e-80	3.16995140820028e-80
SFTPB	-6.63728818516199	1.90076190948555	1.04012900433803e-80	3.28091687093686e-80
SERPINA5	-6.13138018691364	-1.5580004730926	1.09060855630497e-80	3.43815400086103e-80
RHOC	-2.70102036227414	5.9171723012851	1.30994974565503e-80	4.12723892466653e-80
FAS	-2.55219652626426	4.7375007164829	1.31841042506167e-80	4.15309456814374e-80
C17orf62	-2.25374153116699	8.6130519857574	1.84170361737833e-80	5.79703548029841e-80
NABP1	-3.13709209577005	7.53094883860234	1.89748920853307e-80	5.97032731702215e-80
NAALADL1	-2.35690967219304	2.46122116476678	1.90874952014547e-80	6.00460020496542e-80
CD151	-2.54218417584985	5.70235298253177	2.36634778357913e-80	7.4383944765827e-80
ALDOC	-2.85305282227877	4.7710557149315	2.38793035977573e-80	7.50479268189717e-80
KRT1	-6.4035817094	5.73805699458501	2.57390471454284e-80	8.08616082887353e-80
SLC9A8	-2.35735223417213	7.4028738585417	2.6461694181857e-80	8.31158811290104e-80
SIT1	-2.81703305333971	3.71598571160726	2.66411467816002e-80	8.36634474891406e-80
MYH1	-11.945282162901	3.66631944042201	2.76968587637606e-80	8.69620656820247e-80
TCN2	-3.83890619634555	5.1813189060013	2.82853928557845e-80	8.87928614638524e-80
NPIPA2	-3.82701993062656	-2.17129701081714	2.87404524706117e-80	9.02040339890618e-80
SLC6A8	-3.81299872283743	5.86143262071654	3.25606588517395e-80	1.02095921476364e-79
FBXL16	-2.57922831951103	1.99344224502244	3.45836419990263e-80	1.0839748058428e-79
FGL2	-3.48209087257574	6.84610075937116	3.58015740810542e-80	1.12193380300061e-79
ZNF385A	-2.17918304238058	6.26081376868054	3.96616895067476e-80	1.24218525056615e-79
ALDH1L1	-7.5604789647303	0.302504571383327	4.85597039851312e-80	1.51911870896014e-79
CASP14	-6.32793679004802	-1.85377029335739	5.34332842723453e-80	1.67094127186404e-79
UNC45B	-4.11057844686673	-0.489018266107338	5.54047222474837e-80	1.73225945682828e-79
NPTXR	-2.74145370661729	2.0071073556066	6.23409386839594e-80	1.94875101207706e-79
NLRP12	-4.72696865850471	6.9890163626174	6.84597014784762e-80	2.13961133998759e-79
TGFBI	-3.70910695976353	6.53812076681922	8.12313376050519e-80	2.53828500400019e-79
H2AFJ	-2.15492641739869	4.95653363129839	8.74920453007258e-80	2.73234863216839e-79
C9orf131	-4.27685776388793	-1.89051268313417	9.04485557157635e-80	2.82359953132942e-79
KREMEN1	-5.40079376600251	6.80238522038656	9.4016166650501e-80	2.93441131766568e-79
SLC5A9	-6.90741474997454	2.64253728576376	9.87897154321155e-80	3.08222402179298e-79
PTPRC	-2.01574282424734	10.0194834163792	1.05009920404623e-79	3.27566762217285e-79
KLF1	-4.86208949197668	5.20480386843588	1.8420151853631e-79	5.73719396852555e-79
KIR2DL3	-6.49867978942981	2.40547032813117	2.303788727934e-79	7.16587998612612e-79
TLR4	-4.33136049490735	7.56133595604046	2.62016268956664e-79	8.14529920438289e-79
CTSL	-4.92358864483465	5.1812974683667	2.92616330517599e-79	9.09310119381998e-79
TMPRSS6	-3.73698076081322	-0.358846866986711	3.28690383901989e-79	1.02063395495712e-78
PTGFR	-5.37069771983562	-0.829061556564776	3.48781197368936e-79	1.08281310894196e-78
KRT16	-5.14916816910738	-1.48896468804628	3.66974172425211e-79	1.13907778667624e-78
MAPT	-2.75557389213201	-0.103622543292171	4.37083571838813e-79	1.35489269706299e-78
CD274	-4.06104196132545	3.48133735608757	4.76843035232802e-79	1.47786046030587e-78
COL9A2	-4.00351963492708	5.32291700850989	4.9638109546351e-79	1.5378302578105e-78
IL2RB	-4.58799092483116	7.2744853632388	7.29717022785168e-79	2.25858206635364e-78
LEP	-8.58268105216384	2.35251693419486	1.02628564115568e-78	3.17409934092279e-78
VDR	-2.3421060751875	4.79404310678505	1.11822675996157e-78	3.45649119632261e-78
CD300E	-4.39765578727643	7.42270821667276	1.2110213954495e-78	3.74119927879121e-78
FCGR2B	-3.04640267489352	3.77666092046263	1.97016352383524e-78	6.07951064705772e-78
CALB1	-5.42854561035276	-2.41028091684911	2.06449667665105e-78	6.36939934436267e-78
LY86	-2.19844515771929	4.58572916205866	3.12491387344906e-78	9.63008936656409e-78
ANXA2	-2.07107799356591	7.71510218842093	3.39952236972239e-78	1.04724014898258e-77
MYH2	-12.2186241959159	3.50551807758629	3.47970929533005e-78	1.07173996214145e-77
RTN1	-3.75759634589817	2.91278414509448	4.79501889184996e-78	1.47490409689037e-77
SNX11	-2.19729260473788	5.67916925422567	5.0061693130249e-78	1.53956205050276e-77
SSTR5	-4.66697516860663	-2.85277377115956	5.27717422679978e-78	1.62229395940588e-77
OR51I2	-5.85446085073747	-2.72659050727307	5.41788794822898e-78	1.66492491897966e-77
UBE2E3	-2.16151434389812	4.4528620191793	7.12360907999631e-78	2.18827193898306e-77
CHRNG	-4.19851192452511	-3.16581601799434	8.50486707474335e-78	2.61085187928205e-77
MYOC	-5.0230729037129	-2.05420813414984	8.83317407917072e-78	2.710876390018e-77
ALDH3B1	-2.45935688903987	6.44482661819651	1.14044009327148e-77	3.49538039097658e-77
LRRK2	-3.83846315943235	7.54771916581902	1.2132735860252e-77	3.7172153207864e-77
FURIN	-2.01425235775439	8.5173288984058	1.54500432873263e-77	4.72913227520223e-77
MS4A4A	-4.42180388424034	4.82305292935725	1.56219920869481e-77	4.78086826798844e-77
PLAUR	-3.77612886399324	8.2946644566758	1.67774811214295e-77	5.13256400736126e-77
TP53I11	-3.35867030131508	7.68732255648989	1.70554303646684e-77	5.21661692929452e-77
ANG	-3.07367951620927	1.37334591906663	3.10539651837866e-77	9.48225975039708e-77
LY6G6F	-4.27929148209595	2.57417277061574	4.95390940318428e-77	1.51097012614866e-76
MFSD7	-3.04805028082446	3.33164431252677	5.35049555113164e-77	1.63162637441605e-76
ZDHHC12	-2.6248528248123	5.36767746678204	6.35353892341249e-77	1.93641826463841e-76
C2orf40	-3.56392558924294	-1.8612239996432	6.35753795156834e-77	1.93727551313885e-76
TPD52L1	-4.73059863955223	-0.801749463296532	7.14217134615296e-77	2.17555788253456e-76
CYP3A5	-4.16968043181535	-1.27242207549249	8.40567668836622e-77	2.55947604551595e-76
RGS3	-2.58506102614613	5.85689017578705	8.75779974000537e-77	2.66570120697647e-76
LTB4R	-2.17740974020941	7.49222121411726	9.55153399814679e-77	2.90567343870598e-76
PIM1	-2.17301841148504	8.19443626915532	1.01342046895626e-76	3.08235355895992e-76
CR1	-3.73256305609281	7.55902907682516	1.06067752439731e-76	3.22548677344658e-76
TNFAIP8L2	-3.96866838179457	5.87454144244811	1.08458070866459e-76	3.29756152904351e-76
CDC42EP1	-4.58705468390353	2.36726058528563	1.13569668130478e-76	3.45104704237198e-76
CCPG1	-2.79073870654101	7.18688907612633	1.36510802179799e-76	4.14584601003555e-76
PF4V1	-5.19634503452535	0.877190813619957	1.40999730583269e-76	4.28137895207287e-76
NRAP	-8.357218208255	2.02774868081887	1.53902577084708e-76	4.67142952377932e-76
DCD	-7.0483974664721	-1.72685636328473	3.12286825699963e-76	9.45779648308678e-76
PRKAA2	-4.98771117576927	-2.35149443292	3.14970567554066e-76	9.53730644939346e-76
CD4	-3.11914404235799	6.65596026744536	3.78521507902202e-76	1.14552561601982e-75
KIAA0513	-2.75350229637853	6.78023563176498	5.25505434984144e-76	1.58916736172057e-75
RNASE1	-6.38629557679677	5.1814240157414	6.23797010081392e-76	1.88570995457777e-75
APOBEC2	-4.98178807823827	-0.459423659627448	6.80925709380963e-76	2.05650394566139e-75
EIF2AK1	-2.04671844697897	7.63268029062717	7.25744734275234e-76	2.19105407851998e-75
SLC1A2	-5.61038307068928	0.678353589548094	8.72349938434954e-76	2.63317458311327e-75
EOMES	-4.59022690061564	4.39450407480706	1.12664212572461e-75	3.39823899392001e-75
TARM1	-5.19401244619761	0.550499650837309	1.26864384113081e-75	3.82443306731884e-75
NSFL1C	-2.01756743865286	7.08056235445068	1.55625885501808e-75	4.68628196615253e-75
NES	-4.09654783472204	-0.105737068800617	1.59528858809291e-75	4.80115419158812e-75
CKLF	-2.85026189270082	5.69426532036984	1.73656144787779e-75	5.22536363439181e-75
POSTN	-6.6448954916134	0.0815000410210237	1.99315384774119e-75	5.99459284884236e-75
TRPV4	-3.29330590271645	0.352887238618097	2.29137506722823e-75	6.8884673873043e-75
SLAMF8	-3.35106350475035	1.75087230466748	2.41278238505015e-75	7.25077960027034e-75
ASCC2	-2.37828703642755	7.53226869685451	3.04734145691241e-75	9.15099043607571e-75
PRF1	-4.7296310193423	8.63183771310961	3.13896171425227e-75	9.42265529296682e-75
HSPA1A	-5.33300711582054	9.312592208262	4.26152586803014e-75	1.2780664357196e-74
H3F3A	-2.02622978984651	8.01448163472397	4.37218528918443e-75	1.31077264131415e-74
TNNC1	-6.66881100228562	2.58830338417521	4.43827027172218e-75	1.33009641286884e-74
JDP2	-2.78642882687138	6.22765208183574	4.71038440635677e-75	1.41138674047351e-74
ACTN2	-7.06060327959017	2.20551557421424	4.73066563620499e-75	1.41694368743997e-74
SIRPG	-2.96245356404295	2.99290769817981	5.6084813400722e-75	1.67925376390501e-74
GJB3	-5.38179005944433	-2.84411635356076	6.49004023809178e-75	1.94142438336763e-74
ALOX15B	-7.26705098321646	3.89908811405877	6.89399570055394e-75	2.06188552729022e-74
SFTPD	-3.99776059251007	-0.940532245638887	8.84011166291776e-75	2.64200262546572e-74
TNFSF10	-4.18172882716234	6.89082708310176	1.02232868912979e-74	3.05426774487549e-74
LILRB4	-2.82523495823484	5.62851894673956	1.05174042633067e-74	3.1415623124163e-74
MRGPRF	-4.84064945504321	-2.20765026680517	1.05909556189587e-74	3.16237530183938e-74
RGS17	-4.49967726700846	-0.971483580452371	1.06208275136083e-74	3.17071505113754e-74
RAB32	-4.30195146802831	6.43691621130712	1.08546783521349e-74	3.23875200969054e-74
TUBB1	-3.97116338378111	5.00992505080367	1.12653599412194e-74	3.36067460431334e-74
SMIM10	-3.17752653166806	-0.745870661622347	1.19729766377055e-74	3.57111796335581e-74
SERPINA12	-5.66170172264955	-2.67762955416075	1.46313591423729e-74	4.35924274393268e-74
TNNT1	-6.65240485931435	4.0737926863738	1.58738138038783e-74	4.72855489633952e-74
GRIA2	-5.61141405868114	-2.34502862933098	1.72662034153751e-74	5.13957531485737e-74
CHIT1	-4.20072047741533	4.90655788279567	1.74498168735547e-74	5.1932843000756e-74
PSTPIP2	-2.79122327484745	6.87371940214841	2.22327978449093e-74	6.6083288825513e-74
CXCL6	-4.94111261919809	-1.09565890019544	3.62716825479185e-74	1.07615656978108e-73
MS4A6A	-3.87555627681352	7.37608274232646	3.67075873249412e-74	1.08889173663268e-73
ODF3B	-3.05219128838653	4.46894415872671	3.71151122679031e-74	1.10078057271133e-73
IL13RA1	-3.42337299924022	6.87953265119143	4.5316737404003e-74	1.34256589587694e-73
OPLAH	-4.18886881279566	5.77571890141769	5.38934908919169e-74	1.59608397944324e-73
C1QA	-5.19587727378166	5.39461115816193	5.5680330494856e-74	1.64840427298948e-73
ANGPTL7	-5.96366094748167	-2.06321220028752	5.86532543807227e-74	1.73578768401088e-73
SLC46A2	-4.23161128002962	2.10807817071335	6.01064103246838e-74	1.77847015872819e-73
GNAO1	-3.37520989441088	1.46635372803486	7.35043916917634e-74	2.17293033368301e-73
SEMA4B	-2.12133699084905	6.54672085949081	7.86142294405798e-74	2.32230529443681e-73
SPINK8	-4.92501680598776	-1.12025039727901	7.95181803994892e-74	2.34858362438716e-73
FCN2	-5.04155029440737	-1.32551611405573	8.58970119639657e-74	2.53652478367371e-73
MLANA	-3.67468174963933	-2.1105066786756	8.715632764967e-74	2.57324684599369e-73
KCNK13	-3.84281086947418	0.744839620765947	9.19280092696825e-74	2.71363772844164e-73
HECW2	-4.10928322074772	1.97126730464536	1.02462957873878e-73	3.02298121423746e-73
NPRL3	-3.18700583070838	7.3727364289614	1.36356163295899e-73	4.02075866128933e-73
ARHGEF11	-2.77808819590505	6.24498844479111	1.6005456649859e-73	4.71530050680494e-73
C8orf4	-5.17779784711696	-0.826962674909155	1.83146847100664e-73	5.39074984346403e-73
CACNA1I	-2.6963995234311	3.38321906177043	1.83379394750451e-73	5.39662194318771e-73
PKP2	-3.55264157746762	0.780546417707775	1.94497102119235e-73	5.72070907349983e-73
CRISP3	-5.83064723946614	5.2323095291402	2.80411970387967e-73	8.24028698296832e-73
PARVA	-4.11143681369925	-0.0410026232250278	2.82099097119684e-73	8.28837397618647e-73
CCDC153	-2.18951452827596	0.191999804950179	3.10151500710295e-73	9.11094442633408e-73
CLEC7A	-3.79793074661656	7.04017940584864	3.44769937944661e-73	1.01260667025833e-72
FCRL6	-4.60674478426137	4.38045092799457	3.53449069161242e-73	1.0379110410723e-72
SPR	-3.9191558252518	1.05442070155123	5.21594169763091e-73	1.5297472687197e-72
RNF32	-2.64314911881292	-0.259159246946587	6.38787495386167e-73	1.87278272884311e-72
RBP4	-8.33928557597337	2.25254100574136	7.41158013474734e-73	2.17174059932575e-72
CHST8	-5.16495313149868	-1.2923355634729	7.72189210487982e-73	2.26185646767152e-72
FBXO2	-3.03474379724646	1.40098860307519	8.52277688365888e-73	2.49465758218587e-72
APOA2	-10.2182451409413	3.01442114861885	8.64213762752729e-73	2.52914171070826e-72
LMOD2	-6.97211222355769	-0.531941026879351	9.31687445965041e-73	2.72562808896616e-72
DIO1	-3.90308902251406	-2.21509352610976	1.00335530429747e-72	2.93423927635702e-72
S1PR5	-4.86433545723871	5.68400225032318	1.06308132140896e-72	3.10723429006773e-72
CA12	-5.04275214441851	0.907991671156276	1.17578549890919e-72	3.43480808536441e-72
HRC	-6.64599422761949	-0.162542106482612	1.19840914698644e-72	3.5002721105864e-72
SH2D2A	-4.52185212345794	5.91323236985839	1.66340702384456e-72	4.85494847173934e-72
QSOX1	-2.22792375713804	7.8373250400178	1.68200138047274e-72	4.90834212707646e-72
CKM	-10.1346874263752	6.04243356125213	1.75134545402556e-72	5.10887303755579e-72
MYL1	-11.2066351640612	2.36559539309625	1.76978844779212e-72	5.16175126852034e-72
NOVA2	-4.20565488320981	-1.94582531623733	2.14617164035711e-72	6.25392271360307e-72
ABI3BP	-4.1261421356657	-0.787708428328233	2.1496472976872e-72	6.26293316168278e-72
IL6R	-3.22911570161131	8.04724306661681	3.81957086275349e-72	1.11143250514548e-71
SLC12A9	-2.38006272857558	8.46813128980748	4.36788255061123e-72	1.27052942735093e-71
TEDDM1	-5.46044814609203	-2.67969722392829	4.50220455693548e-72	1.30936777230198e-71
KLK11	-6.58874595895079	-1.93941292489804	4.68873445681342e-72	1.36288774794879e-71
C9orf66	-2.45313451385288	0.795049450342401	4.83207664837106e-72	1.40430346445808e-71
SCG3	-5.29590867348127	-2.34199497527349	5.04317238671321e-72	1.4653915493777e-71
OLAH	-9.38758309495486	6.44111466268879	5.25005809028509e-72	1.52523480900828e-71
PLEKHF1	-3.08603398169721	3.88278267167656	5.72790005836163e-72	1.66346448431523e-71
MEGF9	-2.63832663089993	7.79340410755773	5.74078512994184e-72	1.66691004928788e-71
FAM131B	-2.18189269755747	0.833390981331578	6.21615906583276e-72	1.80462004524531e-71
LGI2	-4.24904451762936	-1.61380898979209	7.53653634239344e-72	2.18522085353844e-71
AIM2	-4.54528045303057	4.0157779305872	8.25067022269234e-72	2.39143494385101e-71
CPB1	-8.07917577276824	0.82511142482588	1.02472599795743e-71	2.96856050144488e-71
BATF2	-4.81343418063112	2.34747282731992	1.03454642380232e-71	2.99594663959778e-71
OR51M1	-5.48419145499874	-2.81052686595497	1.12288858338411e-71	3.25062410329065e-71
CRIP1	-2.44580998662464	5.58000872170573	1.20094830313525e-71	3.47598117515041e-71
PBX1	-3.40929551877024	2.97200804586109	1.21368674627289e-71	3.51222834780016e-71
GRIP2	-4.63366264631983	-1.67558662681099	1.44206066171372e-71	4.16867597907331e-71
NAIP	-3.90908137196149	5.26134901590151	1.53566895655295e-71	4.438490984161e-71
TFEB	-2.08413904863398	7.08927132966094	1.58893638435567e-71	4.5916353134893e-71
HKDC1	-2.90057664152879	-0.0997931534749943	2.06042487856536e-71	5.94780595138278e-71
SERPINB5	-4.84604510463593	-2.23406352938459	2.0917838854788e-71	6.03726243369896e-71
GZMA	-4.16781490539174	5.24817082376339	2.12825171427903e-71	6.14034461027854e-71
CYTIP	-2.11166278421496	8.58117324155346	2.18980094710005e-71	6.31680789015083e-71
CLDN1	-5.60409495523421	-0.726566256745037	2.21917357280828e-71	6.40040700175896e-71
SMPDL3A	-4.71273951198225	3.60432272259134	2.56265345766962e-71	7.38583320927373e-71
GCLM	-2.13810075542813	4.08333141172723	2.56560862212254e-71	7.39304549131129e-71
TMEM38A	-2.65186972749087	2.64608186428216	3.42399336456166e-71	9.85439049053436e-71
IVNS1ABP	-2.06613246875472	8.6037046874756	3.74995007228941e-71	1.07868037133144e-70
C10orf128	-2.94995414058849	4.15556519536956	4.04850663411997e-71	1.16394565730949e-70
AP3B2	-7.01304547533037	3.55732204765405	5.0577998943056e-71	1.45309416386366e-70
CYB5R4	-2.15715461936608	6.44933624324495	5.17363869197996e-71	1.48532911111169e-70
FGA	-11.0274871872159	2.11551947209977	9.0794345227505e-71	2.60072207957403e-70
FAM110B	-3.12767976874822	1.48864505460425	1.04861186554918e-70	3.00312728243039e-70
DNAH17	-3.67634756000796	5.58546444612947	1.1000615272003e-70	3.14992192515884e-70
LYNX1	-3.25183658503219	1.01872925394705	1.94337607606975e-70	5.55201737617548e-70
GPR141	-2.9939728268742	3.75571195140326	1.96565891175484e-70	5.61469477504924e-70
MSRB2	-2.79825713604415	4.34123682158473	2.49714687293493e-70	7.12660056536656e-70
TTC12	-2.17088397192798	1.75883568759589	2.9398246898301e-70	8.38702606305478e-70
F8	-2.25007196990452	2.37740848798644	3.18665148081404e-70	9.08484963018388e-70
PLEKHN1	-2.28135886346279	-0.0805468017111632	3.19322478658251e-70	9.10200048261345e-70
PTPN5	-5.9640756217171	-2.30278184673621	3.36283765351576e-70	9.58212159865858e-70
SPRR1B	-7.1362099783689	-1.6326046331731	3.5338330802972e-70	1.0065845840093e-69
IYD	-6.21176662609379	-1.31006106058838	3.54877389551249e-70	1.0106640689522e-69
MAOB	-4.28156995812073	0.328418533866313	3.94618384006803e-70	1.12345157092592e-69
OASL	-3.12573593664052	5.069661048561	3.99200192056801e-70	1.13629756602537e-69
GRIA1	-5.13668273276101	-2.76751514779709	4.16020530508421e-70	1.18355666606316e-69
BHMT2	-6.65660628857019	-1.29985064818854	4.70008745572915e-70	1.3359865648748e-69
OR56B4	-4.17562804047268	-3.18690636398722	4.85490576566249e-70	1.37975306566774e-69
OR51B6	-5.39739934929197	-2.8228097179479	4.94707049002089e-70	1.40570142860694e-69
C9orf78	-2.90758835822872	7.24669386359129	5.21150319617656e-70	1.48058189272031e-69
NOD2	-2.72875529212512	5.91956081033577	6.1026391839107e-70	1.73254690322082e-69
ANKRD34B	-7.3137658193801	2.02474651864294	6.52946782608188e-70	1.85340187032708e-69
TMEM171	-4.21815737824548	-2.02935231009359	7.34669281417698e-70	2.08392380850287e-69
PLA2G7	-4.48324040555126	2.08177600953409	7.79770692395939e-70	2.21108793311785e-69
C15orf59	-4.50579904649565	-2.91044937891014	8.10740496648593e-70	2.29850560942214e-69
CXCR6	-3.09625082508149	2.29607576561664	9.35802262414398e-70	2.65168331515307e-69
PTAFR	-4.48584689939041	7.88605274690781	9.45441570856756e-70	2.67735972276063e-69
FGD4	-2.7072998006654	5.75136590244452	9.45519505276212e-70	2.67735972276063e-69
NDUFAF1	-2.40219611760535	3.47695400826827	1.10701514280693e-69	3.13193993105287e-69
C16orf45	-2.52427842673116	1.40390353163092	1.33873226876089e-69	3.78619638878859e-69
SAMD3	-3.40327240339658	4.10262884273149	1.7215250562057e-69	4.86459667206074e-69
TMEM169	-4.40360475031184	1.51148309557752	2.24757639506707e-69	6.34340175102752e-69
PLLP	-3.21059201627289	-1.06041120841416	2.70667128373262e-69	7.63516014222727e-69
SEC14L3	-4.75326375347699	-2.11431362913373	2.93735288753595e-69	8.28302066196893e-69
PLXNC1	-2.67943488607261	8.24756909594589	2.99250293703723e-69	8.43562454027585e-69
SH3BGRL2	-3.5881944366716	3.20408438760086	3.68919129587677e-69	1.03923570573862e-68
EGFR	-3.82693608825359	-0.655584202827577	4.40771627575302e-69	1.24035855218071e-68
VIPR1	-2.02476936155138	3.73413005277364	4.54559844602862e-69	1.27871873598014e-68
OLFM4	-6.86741425419382	7.14235865903669	4.70055985818271e-69	1.32162779759166e-68
OR2H2	-5.70564001509712	-2.60101944390534	4.82189464533255e-69	1.35550937438941e-68
GRHL2	-4.47907221797001	-3.16976616946062	6.04309913161138e-69	1.69705604160299e-68
AGPAT2	-2.16250588900592	6.25441016954575	6.68492306789591e-69	1.87632852696356e-68
RASGEF1A	-3.1708009237662	4.34298024934382	8.02511296799526e-69	2.25055975901361e-68
C1orf100	-4.93717729619508	-2.86584727689135	8.05204676106099e-69	2.25772533667799e-68
CPNE4	-4.47889236563983	-2.10665946240355	8.10415452113177e-69	2.27194580824175e-68
TIMP4	-5.49017749083267	0.67331519191922	8.18439140751141e-69	2.29365216551676e-68
CRCT1	-6.96710763972842	-1.78176938368103	8.80156515229825e-69	2.46619009843909e-68
KIR2DL1	-5.72052731593297	1.05046741122085	8.98826505094636e-69	2.51763925011928e-68
NUDT16	-3.68103124042069	6.59114769920861	9.30241791978553e-69	2.605187525812e-68
OR51S1	-5.35980640359749	-2.89721420989295	1.03048560886632e-68	2.885430382851e-68
LYVE1	-5.50535763893991	3.25474884683639	1.15105424140893e-68	3.22192591056013e-68
GPBAR1	-2.43711444525846	4.07212216896403	1.39966655788517e-68	3.91580518935494e-68
ITLN1	-7.18612042291647	2.84011335945478	1.46653340469417e-68	4.1007689210027e-68
CD247	-3.21018069411447	7.04278515622076	2.03699795374022e-68	5.6871561950039e-68
STEAP2	-4.99034547734102	-1.89081195765595	2.19514023673387e-68	6.12763078048959e-68
C19orf33	-3.36178173609095	0.374207402765555	2.27865268126338e-68	6.35966472142045e-68
SPRR1A	-7.67370645507772	-0.997198756152407	2.62311267581351e-68	7.3147933736398e-68
SLC16A5	-2.46826604417206	5.11842379722606	2.66730880591621e-68	7.43676844811537e-68
EFHD1	-3.47247090038424	-0.170847301138865	2.96433724906134e-68	8.25927781558977e-68
FOLR2	-4.25922992450061	2.84088739993271	3.37620916707992e-68	9.3988229966613e-68
KLK7	-5.73876323338435	-2.6785262565331	3.50251684262612e-68	9.74711997956452e-68
AZGP1	-5.77033255329885	0.213431573076319	3.92423484430644e-68	1.09151345609818e-67
MUCL1	-5.50867327630679	-2.41519994922768	4.08781232500296e-68	1.13623787689018e-67
MB	-8.09172367038922	4.22194583158405	4.26759323536495e-68	1.18580564120316e-67
DSG3	-5.00280201956847	-2.00390388931433	5.59505096147057e-68	1.55280731136666e-67
HFE2	-5.78733303294503	-0.696065411907582	7.17858897893331e-68	1.98924754837911e-67
GP2	-9.51830458952985	1.19767484237879	7.31516873735592e-68	2.02675102614561e-67
MRVI1	-4.57786617076856	6.63828268937325	7.37076095521012e-68	2.04180706358916e-67
CADM3	-4.27923673157674	-1.43349423918332	7.6294400581579e-68	2.11274811174696e-67
PRDX2	-3.1668676039858	6.22421351493222	7.71159383459703e-68	2.13513610239012e-67
TIGIT	-3.55180633317576	3.69724427392806	8.72613338368089e-68	2.41357991455808e-67
ADAP2	-2.13509385496635	4.18992319704937	9.22193351705665e-68	2.55028237652049e-67
FIGN	-5.45810763700444	-1.66680474423689	9.45259982865825e-68	2.61362944805265e-67
PRG4	-6.33879209614875	1.40289064248984	9.75547119312824e-68	2.69600346224038e-67
GREM2	-4.2239391183081	-1.26312254659936	9.86769257459048e-68	2.72655532560173e-67
ITGA2B	-3.97405161717749	6.91369567252194	1.04785922139307e-67	2.89486399684466e-67
CAMKK2	-2.25672116806389	7.8934798094241	1.0622180386371e-67	2.93353975493723e-67
CHCHD10	-2.1172564249873	3.21342813306005	1.14722536851657e-67	3.1666988282413e-67
LCK	-2.70971389430651	6.6570836473224	1.32353165651649e-67	3.65212435804568e-67
PLEKHG6	-4.12873088556384	-0.299758771354739	1.37675703181444e-67	3.79770985296112e-67
LRRC6	-3.08716485547993	2.69390113074321	1.3908449987042e-67	3.83527504708539e-67
FGG	-11.2454052857828	2.41480125173642	1.39262826273492e-67	3.83889593694485e-67
PAGE2B	-4.89458952846077	-0.271427181013033	1.42360610196211e-67	3.92362660675801e-67
TMEM204	-2.48982658762799	3.03017998873066	1.6360879946241e-67	4.50393070671131e-67
HAUS4	-2.7429813577796	6.6989248387533	1.72247639524618e-67	4.74094716574584e-67
KDELR3	-3.00476952974991	-1.24149398110145	1.785105144487e-67	4.9124986534332e-67
CES1	-5.15224268547381	4.88334238056559	1.80447394127339e-67	4.9649636834026e-67
ADAM19	-2.07709637783844	7.02514239717149	1.9464596711564e-67	5.35382961596497e-67
SSBP3	-2.2025422075277	5.219409897226	2.0383181107833e-67	5.60365904866856e-67
PLCXD3	-5.48511094615593	-2.23277697146559	2.090438072446e-67	5.74597773490038e-67
GPR143	-4.23661174225947	-2.73106470599009	2.4013672350679e-67	6.59951648412299e-67
APOD	-5.7271879825134	2.47038125922645	3.24893922784684e-67	8.91683656987208e-67
NDUFB3	-2.78220000933084	3.74346920203931	3.49490233972321e-67	9.58705782087688e-67
HLA-G	-2.71328862924855	3.60118782132194	3.52915433727769e-67	9.67776495847936e-67
CBS	-4.22068117141977	3.96192930227581	4.07677161017295e-67	1.1170080603041e-66
CALML3	-5.48786635464291	-2.8150187599881	4.24831222004558e-67	1.16381376536394e-66
KISS1R	-2.99776287375553	-1.11109327671351	4.27861013605497e-67	1.1719172009691e-66
ANKRD22	-5.12817089833483	4.33121255459355	5.63676652375715e-67	1.54210751102286e-66
SBSN	-3.79893904237076	-0.0761476874638181	7.17064118867676e-67	1.95911946814609e-66
GADD45A	-2.87599705956881	6.0459080615162	9.07048670752127e-67	2.47569861162999e-66
KIAA1211L	-2.37690957832518	0.313074766022698	9.31656337666055e-67	2.54243783323641e-66
SEC14L5	-3.90601632939082	0.173916727507199	1.06486127912521e-66	2.90400545893699e-66
GP6	-2.92131184387103	1.42496510229831	1.11326495625633e-66	3.03550120815926e-66
PCDH7	-3.98146952950052	-2.51582023871514	1.30903522158024e-66	3.56751421368579e-66
TREML4	-5.25581123184434	2.39281532278098	1.40926783878834e-66	3.83939669793354e-66
TMEM176A	-5.38078632057215	4.69269145702593	1.54480440445441e-66	4.20654592708697e-66
PNLIP	-10.0509440736378	1.22321155079372	1.66343261300888e-66	4.52881870130628e-66
PPM1N	-2.45373562766744	2.10650480393654	1.69047561788271e-66	4.60167808635183e-66
HMGCS2	-8.82116327001523	0.297606280399041	1.73502273003906e-66	4.72215353025631e-66
YAP1	-3.72933396235461	-0.506026435499348	1.95314234835496e-66	5.31491660533852e-66
VSNL1	-5.08870532052886	-1.40146789747627	3.01750184354677e-66	8.20033368366095e-66
GIMAP8	-2.81283135323121	5.19788812842532	3.74714865680437e-66	1.01713659517313e-65
SMYD1	-6.21914619260812	-0.9819408256265	3.7885033572957e-66	1.02819112223099e-65
DEFA3	-8.21334502061354	8.61482118187037	6.45511454882966e-66	1.74986753954828e-65
CDKN2B	-3.7934332756307	1.22874458841731	7.18310180713654e-66	1.94591991556967e-65
SERPINA11	-6.49788862388282	-1.84855722311664	8.88320684917855e-66	2.40488673486548e-65
KCNH7	-6.6278587378839	1.99002957954373	9.69250997259797e-66	2.62311381923309e-65
MAF	-2.7231749705959	4.1614488447186	1.14813976166075e-65	3.10621641946986e-65
LGALS9B	-5.54572436889885	1.54244575999709	1.22264847908865e-65	3.30669918243087e-65
MT1F	-3.20043743045133	2.25729521072458	1.28159260513422e-65	3.46496808639764e-65
CTTN	-2.7032706446855	3.46849199203123	1.59210335786054e-65	4.29949525944478e-65
MMP1	-6.57368476165826	-1.89495227098806	1.80726668653572e-65	4.87893288000137e-65
ATOH8	-3.4214583685876	1.70422572224873	1.83401424162433e-65	4.95032273813641e-65
ALB	-10.9625842072979	7.49278375625985	2.04230699390656e-65	5.50980888988834e-65
CLEC6A	-4.07331224759056	-0.654093166470515	2.05176280539526e-65	5.53349076995948e-65
ASGR1	-2.29243991726553	3.66857812823003	2.16711872757317e-65	5.84170498865466e-65
HAND2	-5.10881433572628	-2.95402377113705	2.17818053830631e-65	5.87055424831525e-65
COL16A1	-2.83583346630329	-0.364963529686237	3.08471181039121e-65	8.30010609057316e-65
TCEA3	-3.11947001219373	1.61955689660596	3.24729744823488e-65	8.73470059787112e-65
HNMT	-3.93767368235312	2.71572000739592	3.38096038189058e-65	9.09123712107248e-65
CDHR1	-3.20254258250333	1.41076306610772	4.45125224269351e-65	1.19573859390007e-64
FBLN5	-2.78192829338212	1.51223374353788	5.94673981761235e-65	1.59589582944305e-64
PLAT	-3.47632931207355	-0.524136097122285	6.0714833046076e-65	1.62910486960634e-64
KIAA0040	-2.47879025421176	7.35799370880991	6.45180665829176e-65	1.73058480173956e-64
EXOSC4	-2.77628453694033	4.94264709706042	7.11541000785449e-65	1.90764481083999e-64
B3GALT2	-3.59190283757177	-1.72575918182431	7.92273131152201e-65	2.12304237474819e-64
RAB6B	-3.15242244240196	2.31208538380837	7.95280073880806e-65	2.13075038662405e-64
EPHB1	-3.07931066997229	2.42195231956753	8.19504556224148e-65	2.19529353726055e-64
CSRP3	-7.45015562732603	-0.256563609165048	8.90236480910043e-65	2.38398847708445e-64
SYP	-2.50068590768238	1.16821628897867	9.70978322573575e-65	2.59978291648245e-64
ANKRD2	-6.49345474864359	0.422376203830066	9.71218067404621e-65	2.59999853126516e-64
SPRR2E	-7.02983749479423	-1.53209066210436	1.05714016069444e-64	2.82862507359335e-64
HSPA12A	-3.68521328742625	-1.69437272099056	1.05929428154492e-64	2.83392457693784e-64
IMPA2	-3.48191672463936	6.54451426959916	1.07614733527224e-64	2.87806845479785e-64
SLC24A4	-2.90985274666179	4.01993775122658	1.1725056497926e-64	3.13320524645936e-64
FRAT1	-3.51681120691569	6.71641507663814	1.18143574884084e-64	3.15655199256722e-64
MAP1LC3B2	-2.28071703764276	0.613540797338846	1.21703811233747e-64	3.25114221731898e-64
MSC	-3.26292833989449	0.308583495935629	1.31765218594598e-64	3.51876699860964e-64
SLAMF7	-3.3803469406487	5.34817043093951	1.35601251683487e-64	3.62061550031285e-64
ZIC1	-5.75563771655332	-2.56884357849989	1.36619807762828e-64	3.64661892900782e-64
MYOT	-6.84101376728218	-0.704970487152396	1.46509054860794e-64	3.90994094766589e-64
SULF2	-3.14745172309677	6.32353612440205	1.65783202512515e-64	4.42214912941746e-64
KRT13	-7.22263345030461	2.80611092791086	2.31255213633676e-64	6.15951335612125e-64
AGT	-4.43407155563952	-0.811463480529551	3.02674662296783e-64	8.0499629239519e-64
GPR137B	-2.07797389667436	3.10886232749287	3.28203672262621e-64	8.72751338226445e-64
CSF2RB	-2.95844981974834	8.15781318278331	3.91717975402236e-64	1.04096900542205e-63
SFTPC	-7.25672747969081	0.888110193575105	3.98440884175772e-64	1.05866248594051e-63
FABP3	-5.55112951686031	1.11769994234419	4.33506618261541e-64	1.15164520517504e-63
GIF	-4.84370049175427	-2.60474688648257	4.98387286676584e-64	1.32292984255992e-63
LAD1	-4.18914521452948	-1.30022113171405	5.24191210795997e-64	1.39119819149986e-63
WNT6	-3.32042449501436	-1.60298371174831	5.73286694990752e-64	1.52026172932754e-63
PPP1R3D	-2.97292539179534	4.97085890901345	6.33691919002072e-64	1.68017357319432e-63
KRT78	-6.33834656738484	-1.13712772044287	7.10933126006001e-64	1.88466525124643e-63
PAPSS2	-2.45770690801365	2.49146312903159	7.56117289966128e-64	2.00379671294172e-63
ASCL2	-2.58820668896229	1.82638898660578	8.65027869336696e-64	2.29167831055617e-63
KCNMA1	-5.8840857281786	3.80586328814437	9.04219508770145e-64	2.39434158881409e-63
LILRB5	-4.15800007763121	1.48981360036246	9.32059468779984e-64	2.46726067842068e-63
HSPB6	-5.69701671045458	1.00130162921595	1.02790548158023e-63	2.71965270806953e-63
CD160	-4.39524162988802	2.54751833408908	1.2392129456442e-63	3.27608020112834e-63
CPA1	-9.13506422442737	1.75203790870244	1.2514807086423e-63	3.30797668697454e-63
OR51J1	-5.15143658105249	-3.04044341840862	1.25415170276558e-63	3.3145002923065e-63
ATCAY	-4.69033563277608	-2.44063559987798	1.34259615470538e-63	3.54709516362059e-63
CNFN	-3.74125560665257	-0.549204078911689	1.57203956039755e-63	4.14924939733182e-63
AMDHD1	-2.57889478045765	-0.0622871929522148	1.98085080019844e-63	5.22657837570536e-63
PDGFB	-2.53267829949321	0.569615049678872	2.26694149410601e-63	5.97468602303923e-63
ACTA2	-2.23529540806981	3.07565700448956	2.2764498440794e-63	5.99877778825506e-63
SIM2	-3.36422657814138	-2.57534355987195	2.69872639996883e-63	7.10809711475662e-63
BNIP3	-2.23574961527379	3.23457059373598	2.86426984671662e-63	7.54168439162889e-63
CAMSAP3	-3.02425388714607	-0.129896611003418	2.87181673030906e-63	7.56033648330598e-63
FES	-2.36482407676833	7.93591303692294	2.91925224108416e-63	7.68273796888064e-63
SHISA4	-3.56981929826595	3.12117068134461	3.14111286454953e-63	8.26528731519399e-63
VENTX	-2.89705890915508	3.75795761189517	3.3490634746989e-63	8.81105309196602e-63
SMOC2	-4.01998409128822	-1.14979487143642	3.55092592623018e-63	9.339123912923e-63
KLHL41	-5.72675333082588	1.20664168620152	3.89959356650009e-63	1.02511852770358e-62
GYPC	-2.9827245255867	9.71115273233673	4.22027839388193e-63	1.10906253897798e-62
TEAD3	-3.19163765858264	0.717756629078828	4.64518230624277e-63	1.22052819084384e-62
COMP	-3.87893571908112	-1.61304928307334	4.83622143709479e-63	1.2701109049173e-62
FMOD	-4.05907479049504	0.188352335518405	5.36468361036637e-63	1.40821866833761e-62
CDH19	-5.41802710812609	-2.68922995843993	5.57557918997978e-63	1.46334310788123e-62
CD52	-2.18124085399924	6.48071474491004	6.88198447878133e-63	1.80534628977509e-62
ZFR2	-2.84547134476091	-0.879471755062529	6.93492817493209e-63	1.81894277379764e-62
OR51G2	-7.61399998389378	-1.10729864099295	7.87785241333013e-63	2.06559617709828e-62
DEFA4	-6.65139491800654	6.18144307879211	8.16531030325672e-63	2.14028117579747e-62
EBI3	-3.53641809441388	0.471621459143164	8.51335901569362e-63	2.23115314919398e-62
SERPINB1	-2.98193517999242	9.41977392281953	9.54723939731859e-63	2.5009050265995e-62
NANOS1	-2.26446609354032	0.35719882308169	1.07705842420573e-62	2.82090843099912e-62
ECHDC3	-4.44262869788728	5.09359281611593	1.27052475231555e-62	3.32601301784433e-62
GFRA2	-4.00753576892743	0.995661823128502	1.39898151653536e-62	3.65994363425543e-62
OR2B11	-5.33819398914023	-2.64365479946784	1.55800090766017e-62	4.07400397471427e-62
MADCAM1	-2.73747063168665	-0.0853463720519201	1.642454179875e-62	4.29346514444674e-62
RHBDL2	-3.81266779855025	-3.09711132639011	1.9599220502424e-62	5.11679090015321e-62
TTC16	-3.29987476074973	3.48660952533886	2.07244524466189e-62	5.40882704895775e-62
BCAS1	-2.94548918287825	0.221991757947688	2.10207387533103e-62	5.48527746630804e-62
FBXO27	-3.48512429334004	-2.40358949231063	2.31858629267264e-62	6.04639319056918e-62
PRR15L	-4.95724865460503	-2.85814058695973	3.09566073961801e-62	8.06768909638718e-62
SRPX	-4.82294450973457	-0.320320339579976	3.45205344176336e-62	8.99075481722418e-62
PSAPL1	-4.93159363971963	-2.91516711114026	3.67037980829161e-62	9.554806674542e-62
JAKMIP1	-3.16123292108203	2.06024492883802	6.03224567249149e-62	1.56707877556134e-61
TMEM119	-5.02614211075991	3.32207472928288	7.52619567938857e-62	1.95300771403806e-61
FRMD5	-3.49496280280732	-3.05417074333685	8.79455307056979e-62	2.28032790794545e-61
GULP1	-4.50783503079772	-2.49156898838626	9.22819998929986e-62	2.39238777306345e-61
ESRP2	-2.67108977968501	-1.48730013307614	9.2905903041916e-62	2.4077978045937e-61
PLIN1	-4.11508776209874	-0.0478834934401709	9.51868525267117e-62	2.4661293063005e-61
PODN	-3.53939806950333	0.993874836170624	1.02268597946226e-61	2.64834475810635e-61
FHL3	-2.12822611179226	5.94388234572449	1.05458679006164e-61	2.73052200439298e-61
MPEG1	-2.56076412859174	7.77992009902332	1.24748214631426e-61	3.22842843887668e-61
KRT77	-5.99910006437235	-1.72893532308684	1.89252881965472e-61	4.88848396472027e-61
SPARC	-2.86642689456125	6.73147294028585	1.94490024030137e-61	5.02296709222227e-61
ZBTB32	-2.70121870375364	1.51588460022036	1.98733379355259e-61	5.13093452153578e-61
POTEF	-3.07908096236602	-2.5424386642468	2.09592171892419e-61	5.4095782630049e-61
CLEC4D	-4.79898416269992	5.72131909635665	2.1036572152149e-61	5.42868557592594e-61
TMEM252	-5.5469123389623	-0.693063066445171	2.28547751944162e-61	5.89695811225813e-61
ACADL	-5.56540008654175	-2.85632530166221	2.40660522556281e-61	6.20850921539348e-61
TECRL	-6.1910002995248	-2.45354817261088	2.52598147284295e-61	6.51338661795757e-61
PAK3	-3.03690576540209	-2.40623788351782	2.65161059047285e-61	6.83409105783171e-61
CYR61	-4.58798912648686	1.62212336013121	2.8952878053574e-61	7.4585975487437e-61
C2CD4D	-3.34330833019441	-2.37975105704514	3.36235211856132e-61	8.65225497890111e-61
RNASE3	-4.9882024331454	4.92155100064176	3.43130904780465e-61	8.828308925579e-61
GLI1	-2.57170756530525	1.53090882856364	3.70203351489053e-61	9.52034760600982e-61
HOXB7	-3.62133361353469	-2.15315724092816	3.77855506718059e-61	9.71560451063754e-61
PLXDC2	-2.82477623370511	6.09437313460239	4.22348871845424e-61	1.08545122399052e-60
C1orf68	-5.34878386351302	-2.96956151484409	4.53776218609129e-61	1.16585362647688e-60
KLHDC8A	-4.41995386129167	1.32844054160428	8.39866777980657e-61	2.15374128210178e-60
RHCG	-7.47971846130766	0.576278602252735	9.93844529232546e-61	2.54779924056004e-60
SLC10A1	-5.75844256155396	-1.3218538865241	1.10988294562403e-60	2.84393354809987e-60
SLC19A1	-2.0686270726729	6.85868437958149	1.24058950223052e-60	3.17835371374715e-60
SLC2A8	-2.30311424998144	2.1190767134857	1.402545783678e-60	3.58933907654939e-60
RNF141	-2.35823732993529	5.94157942952355	1.41533249644282e-60	3.62149477701523e-60
RFPL2	-3.22461373750564	-1.71342469457102	1.47527995274486e-60	3.773703262582e-60
CELA3A	-8.46411825815043	0.754595545158149	1.57033688039419e-60	4.01622572542475e-60
BPGM	-3.31079337706908	6.42689166137489	1.58820721393667e-60	4.06129405004474e-60
FBXL7	-4.28887001520812	-1.63898808245514	1.62161263822192e-60	4.1460676972231e-60
DPEP3	-3.05777718386757	2.5127879436421	2.75767353367625e-60	7.04077686130912e-60
OLFM1	-3.66442106970117	-0.085441170226271	2.98312781129701e-60	7.61520668414573e-60
TESC	-2.89342088041589	6.38425482376505	2.99354284134982e-60	7.64059934342647e-60
CHPT1	-2.0815783877734	6.47054280579067	3.52316893881975e-60	8.98256811411812e-60
SLN	-9.44087336235304	1.30845276478891	3.57823949591658e-60	9.12155026043049e-60
EXT1	-2.14459228537978	4.66553385883931	4.0364264025698e-60	1.02879418064562e-59
NLRP9	-4.28705638394639	-2.51796517127164	5.87106771755326e-60	1.49523605470438e-59
RAI2	-3.91301581111934	0.462499885759878	6.94016188445707e-60	1.76558410302514e-59
OR52A1	-4.90239869509472	-3.02638624918342	7.4995737831147e-60	1.90730477929081e-59
CNGA4	-3.01726822114708	0.226103839259278	8.11263886637671e-60	2.06257812062793e-59
ADCY5	-2.65835464406424	-0.527785443965527	1.04919940683798e-59	2.66585130133254e-59
DCN	-5.0604093568551	3.15496243572504	1.2607136499231e-59	3.19979078384275e-59
SMPX	-6.05951065355281	-2.36577587112818	1.28670225048057e-59	3.26473706500119e-59
GLRX5	-3.12145961191559	6.25033551653953	1.32765829393358e-59	3.36760794345066e-59
THNSL2	-3.74103679766328	0.837389814515034	1.34902784297306e-59	3.42128042797796e-59
TPM1	-2.56901390643277	4.30890324658229	1.4019054354388e-59	3.55483163986266e-59
REM2	-2.96940738334804	5.13102030385292	1.60000193781347e-59	4.05462936755029e-59
CA1	-5.52475183125224	7.82101009549891	1.62307413321476e-59	4.11245936313374e-59
TMCC2	-4.59639819990302	7.26400124762401	1.87672446778458e-59	4.75145900138329e-59
C6	-6.47385399570974	-1.76481160767405	2.0126544473653e-59	5.0940246629689e-59
GPR27	-4.19103465331278	4.43756456946042	2.34465411564836e-59	5.93063843069047e-59
CRB3	-2.7504479608059	-1.74997159339781	2.35850204057446e-59	5.96474188052981e-59
ADAMTS8	-3.38033779417101	-2.43252144560359	2.58763385372694e-59	6.54321164932812e-59
FOLR1	-5.48827730285539	-2.62521966701197	3.23803596055509e-59	8.18151434873349e-59
FAM129B	-2.13549350446186	5.61820081712092	3.41357477619738e-59	8.61971178217151e-59
ITPKC	-3.2141642324359	6.11025889561123	3.44518464535353e-59	8.69684112824596e-59
NTRK2	-3.48265197138636	-0.241101804313037	3.90079191994505e-59	9.84238752359435e-59
NFE2L3	-2.38470307101113	2.66961179327257	4.49562073311583e-59	1.13362394335672e-58
OR52E2	-4.59149600751989	-3.2360742078904	4.84485887449591e-59	1.22149985210002e-58
GSTA1	-8.9460840227505	0.318315354829623	5.26266392314299e-59	1.32622379421181e-58
OR52M1	-4.3022596831191	-2.90983296110263	5.51142584363384e-59	1.38848478905493e-58
C10orf105	-3.85226472821499	3.66093568398509	6.70735496349799e-59	1.68873121421403e-58
NHSL2	-2.64879826139087	4.45259711735851	6.82134913774289e-59	1.71663787054001e-58
SASH1	-2.93019107874392	1.58880804325816	7.20676678020311e-59	1.81279269132343e-58
NACC2	-2.87098437409379	5.28877459376788	7.2700646083664e-59	1.82843300561564e-58
OLFML1	-4.07872765887509	-2.33096280700152	7.75232486593878e-59	1.94912186390732e-58
OR52E4	-4.92236695635234	-3.27366326388589	7.83916084747412e-59	1.97065111821509e-58
TP53TG5	-2.78286711094234	-2.95738913503242	8.44233857170495e-59	2.12130156756335e-58
NMUR1	-3.27287788176398	3.56757872443861	8.83527902985882e-59	2.21969394703992e-58
TPK1	-2.48865242387118	4.30316724172754	9.33962404208385e-59	2.34495788141496e-58
LGALS7B	-4.40234424921381	-2.54950484254845	9.8296638763203e-59	2.46685740126495e-58
FABP1	-10.3654806966603	1.93930819117163	1.01966593814527e-58	2.55817249499344e-58
PFKFB3	-2.22056906858656	9.09051094102783	1.04240672507092e-58	2.6148236283269e-58
CELF3	-2.93384304498564	-1.43156003670502	1.06343791318525e-58	2.66716957799342e-58
B3GAT1	-3.6874685082024	3.30094628769379	1.2625254627542e-58	3.16357845738469e-58
TMEM176B	-4.91244615712772	5.42784813416824	1.62734619178393e-58	4.06898841093732e-58
C3	-4.13263510233691	3.37538100555108	2.041694131472e-58	5.10111156164898e-58
C1QC	-5.16669564137736	4.94689055906369	2.11314492735835e-58	5.2788215792813e-58
C10orf35	-2.7227116787159	-0.640082544644331	2.54044110308323e-58	6.34236404423621e-58
C2orf16	-3.35267324916004	-2.13202304923337	2.61128037198568e-58	6.51822202300919e-58
HRH2	-2.88330462444619	6.46416306150209	3.22553976297791e-58	8.04291713688033e-58
TRIM27	-2.05225393715082	6.81059426847557	3.2451704293547e-58	8.09063100936829e-58
TTR	-10.5698101292897	2.30765951248983	3.28923566444907e-58	8.19923956654761e-58
RNF130	-2.16523600409102	7.92686788095499	3.49201877422668e-58	8.69808825245906e-58
HOXB2	-2.92265383283962	2.05707721492242	3.62013750098797e-58	9.01446254820579e-58
CTSW	-3.61113446367054	7.36824676921395	4.23464507745935e-58	1.0539819252387e-57
CLCA4	-4.72835243332332	-2.3448787250376	4.49813227966662e-58	1.11888042843802e-57
IDO1	-5.91756868751465	0.779685675310887	5.44104817429746e-58	1.35157159547121e-57
KRT6C	-6.20122374206829	-2.1378118036664	5.99331685106738e-58	1.48807760647606e-57
ESPN	-4.40688791507243	3.03655766699113	6.21309646746694e-58	1.54217761534785e-57
C1QTNF8	-4.15694349649299	-3.51064163009336	7.06266658030046e-58	1.75198762351977e-57
LAMA2	-2.50545008298262	0.18690339840873	8.17104095995072e-58	2.02601121888848e-57
GAP43	-5.02164567432198	-2.122070086689	8.32583267024021e-58	2.06407845005348e-57
THRSP	-7.26226762795033	-1.03039598719455	8.65171229475222e-58	2.14421705529373e-57
ADH1C	-9.33805457172048	1.03397455545344	9.42899482676303e-58	2.33543888246686e-57
C11orf40	-4.14709547513907	-2.86978072708287	9.49118673278045e-58	2.35048649296792e-57
CRYBA1	-4.15362747172113	-3.44596013393771	9.53746968345797e-58	2.36159029463031e-57
PPP1R3C	-4.00137343296689	-0.6903125620507	9.56428545025466e-58	2.36787115528591e-57
APOC3	-12.0679953498447	3.49852682357575	1.05022487439894e-57	2.59851093923253e-57
LTF	-5.94299993237096	9.93973699769145	1.17974732440241e-57	2.9158882711505e-57
OR52B6	-4.47747260235857	-3.3519025725807	1.25672546666391e-57	3.10473931476879e-57
ALPK1	-2.16625665067008	7.08770416404426	1.39157197623837e-57	3.43631791501173e-57
C4orf48	-2.23290730566104	1.59926450553532	1.50260969786372e-57	3.70939022919342e-57
PRSS33	-7.97839106446518	1.62298854548834	1.59559455328177e-57	3.938340244119e-57
RPL9	-2.02233214203006	7.03066608862721	1.75187053524865e-57	4.32210996232217e-57
SH2D3A	-2.17258801078044	3.43904641687168	1.80912939580562e-57	4.46202734232076e-57
SPTSSB	-3.253848529711	-1.57674407378607	1.91007949525662e-57	4.70958752189952e-57
RNF146	-2.24277740131299	5.42233671791179	1.95910765520645e-57	4.829015548607e-57
CYP2A6	-4.42479588517525	-2.58711947518246	2.19624849094156e-57	5.40946272354081e-57
SCNN1B	-3.9526839125502	-2.32301963735441	2.29801081650446e-57	5.6592545066382e-57
KRT7	-3.79836429339173	-0.131792523992479	2.57011724168038e-57	6.32650204350929e-57
FNDC4	-5.42045704005792	-0.581774218969764	2.8022323940742e-57	6.89578887812411e-57
THBD	-3.30994493863104	6.15238689260262	3.17431239016281e-57	7.80435431065321e-57
DEF8	-2.27339284125992	7.28647258551188	3.59780186556277e-57	8.84421262451302e-57
TLR1	-2.50289803907073	6.59499973036519	4.30465903692327e-57	1.05770511695692e-56
CCRL2	-2.37733288201226	3.6098712905816	4.42016685946777e-57	1.08592334609762e-56
CKMT1B	-4.60011605492284	-3.00331987124287	4.97144872889054e-57	1.2209919949283e-56
PPP2R2B	-3.43194521044447	2.18455681020841	6.36384895597616e-57	1.56273163084347e-56
CD3E	-3.0054720492411	7.15207919502744	6.96267364147625e-57	1.70926729653198e-56
DHRS9	-5.02893376556385	5.70282977835843	8.2599856559359e-57	2.02683043969096e-56
TCF21	-4.71800495461275	-3.10493666769474	9.3602534054308e-57	2.29612345066374e-56
KCNE1	-3.61122752074147	5.47045488423186	1.11584010575339e-56	2.73475445399262e-56
HOMER3	-2.8384833811718	4.95158075602222	1.3162330736337e-56	3.22395171627994e-56
SPDYC	-4.90202326512719	-0.954952859084686	1.38035396156001e-56	3.37999403093042e-56
COL15A1	-2.41227542123304	-0.631784668216567	1.39194384353574e-56	3.40786251348406e-56
FOXQ1	-5.3507737523482	-1.76358772154632	1.50166981795691e-56	3.67539989916611e-56
SIRPD	-3.22774410917598	2.13951604146074	1.53314541315942e-56	3.75187540789649e-56
SYN1	-4.15604953943997	2.2647569347834	1.63380222142267e-56	3.99760118007675e-56
G0S2	-5.85131411713628	7.423364752625	1.7091247073091e-56	4.18064806326508e-56
CASQ1	-5.73754281909311	1.23408876707543	1.72169360437641e-56	4.21076180312518e-56
TLE3	-2.01484290715313	8.46487219832423	3.04353274853906e-56	7.42580155141832e-56
NKX2-1	-5.58736602956362	-2.79654541311062	4.05866286497994e-56	9.88928149584041e-56
CELA3B	-7.45489186068306	-0.360468783481729	4.064686536883e-56	9.90248114982835e-56
CD7	-3.01928519522745	7.17971195855024	4.63325277016361e-56	1.12758595732894e-55
PEX11G	-3.92575480377112	1.63478045894267	4.82276262219206e-56	1.17335687753868e-55
SHC2	-3.04965255196717	-0.184973171266963	4.94134552182002e-56	1.20202848758113e-55
ALDH1A2	-2.50298312335634	1.105515558949	5.18120634949579e-56	1.26018915232747e-55
NTM	-4.39524619972543	-2.63437190084505	5.19877440408784e-56	1.26427380519366e-55
SPOCK1	-2.87497768837972	-0.0688502528365885	5.22207368785569e-56	1.26975079396491e-55
OR10AD1	-4.64521666560823	-3.370398825118	5.76933941381104e-56	1.40198381886212e-55
HSD11B1	-4.07093074611	-1.57803406658876	6.39474390493604e-56	1.55326740990042e-55
VTN	-5.21420320082012	0.670424273815682	8.64993931178394e-56	2.09761670569397e-55
SLURP1	-5.87764493211076	-2.57876146071593	8.72475074708599e-56	2.11544439049613e-55
ETNPPL	-5.04852798885349	-2.35360170564803	9.11050402740376e-56	2.20832018357583e-55
SYT8	-3.83496761042037	-3.1385069307928	9.45663719978835e-56	2.29120008119501e-55
ZNF205	-2.52178153137776	0.0280189984144382	1.19289880454301e-55	2.88849903294594e-55
P2RY12	-3.30846004296454	-0.117943263945043	1.28832460699518e-55	3.11817709088949e-55
RNASEL	-2.3259753922629	4.9045908676448	1.32166657524835e-55	3.19840177442288e-55
OR56A3	-4.89584828008122	-3.29440456447935	1.34383004310739e-55	3.25155498650817e-55
ENTPD1	-2.50861271018804	7.17541202886782	1.47396954879292e-55	3.56485822449472e-55
RIMS4	-4.67698599517149	-2.47858987274725	1.52421042755026e-55	3.68582204677857e-55
SYBU	-2.63203559647412	-1.24628680958054	1.54488766118631e-55	3.73527028533795e-55
CYP11B1	-8.21176725250015	0.442078866517116	1.66330221133433e-55	4.01919578441693e-55
FBXO7	-2.43722373881103	9.34558848040267	1.67986587444927e-55	4.05861957830397e-55
TP53I3	-2.35273898212121	3.89591551482608	1.78994358439107e-55	4.32265287386959e-55
ASPRV1	-2.7724307005741	4.41632300509578	2.18676601280988e-55	5.27628383409949e-55
MEOX2	-4.49647536067444	-2.52974410398149	2.40262929080512e-55	5.79626773804809e-55
NEBL	-3.7821763768372	0.734781802010593	2.50987348769006e-55	6.05320248914174e-55
CEACAM8	-5.41252220239505	5.77367096346868	2.74757246621954e-55	6.62451769871033e-55
ARHGEF15	-3.73449852753998	-1.15920135112417	3.01563289003698e-55	7.26653166508838e-55
ATP2C2	-3.7365547613806	2.57241461247106	3.14252625780511e-55	7.56782978763566e-55
HHATL	-4.34938899944998	-0.790625584841522	3.42090002674844e-55	8.23699460878827e-55
GUCY2C	-3.28105784153789	-1.05580464074594	4.21330606153071e-55	1.01404993345315e-54
TMEM92	-3.82908327932635	1.19597072531547	4.32948982650215e-55	1.04170574431678e-54
FASLG	-3.53818451980886	1.88862716189762	4.33551887820028e-55	1.04284906880263e-54
GPR25	-3.06009325513291	-0.388497187969499	4.3655875066496e-55	1.04992701006757e-54
BPI	-5.0569102051116	7.05687891089377	4.39890830939051e-55	1.05778490196358e-54
ARHGEF40	-3.17492907723144	7.32006664473196	5.23644185749123e-55	1.25844143536176e-54
KCNE3	-3.3456026793411	5.54102449707152	5.3643260487581e-55	1.28898534985609e-54
CX3CR1	-3.21334848022125	5.30941105662091	6.27111878182462e-55	1.50576929432725e-54
ACTA1	-7.30850784927371	6.15107249417285	6.95345176516529e-55	1.66886930225087e-54
SLAMF1	-2.01512089567293	3.42644665141618	8.16295669195955e-55	1.95714407252532e-54
TRDN	-6.51043694953314	0.0930499258018594	8.96134314054018e-55	2.14667351452283e-54
ESRP1	-3.80692038610488	-2.66318320770827	9.5143494283033e-55	2.27814261237819e-54
TGM2	-3.27549101290938	4.44033516051918	1.0384959402374e-54	2.48514635171114e-54
F10	-5.03940089245563	-1.95783842151459	1.22426924694526e-54	2.92799015855539e-54
XCR1	-4.5820178372017	0.42673918043324	1.35893767346361e-54	3.24768801517061e-54
SLC36A1	-2.69693625142339	5.89374107922451	1.55810978289104e-54	3.7204171303715e-54
ARR3	-3.552039563309	-3.67504506884569	1.79228256961396e-54	4.27456906116488e-54
CD59	-2.5431128031387	6.81160482653614	1.83742133604235e-54	4.38094472442278e-54
CTRB1	-7.58467381591149	-0.199915699737357	1.83785900112011e-54	4.3813485384367e-54
BSND	-6.92096038839667	-0.985158435138488	1.96130216817568e-54	4.67494736626899e-54
CELF4	-4.26040335742972	-2.68062690222907	2.02857452844915e-54	4.83459165930745e-54
NMI	-2.12435819579182	5.69907484814112	2.13112465742697e-54	5.07825268579927e-54
OSM	-3.42710961576114	6.71358820688434	2.37381766380891e-54	5.65244130212883e-54
GLUL	-2.35146246411098	10.6601823392262	2.41974072449898e-54	5.76011166633649e-54
FGB	-9.40768899303055	1.72993602620698	2.77740416358392e-54	6.60766462577585e-54
LAMC2	-3.17811937429737	-2.16515000754506	3.23880882185733e-54	7.69977406622947e-54
DSC2	-4.69544590359077	4.8742852517441	3.3086133995119e-54	7.86457886667093e-54
GYPB	-4.87800001717114	3.33311375594501	3.53980106560376e-54	8.41288770212623e-54
ADCYAP1R1	-4.34980518671576	-2.34837436530431	3.59026567116563e-54	8.53158300496721e-54
HNRNPCL1	-4.40717844232893	-3.58786686151571	4.1923748321392e-54	9.955137561267e-54
APOH	-10.7645504778532	2.32751866247715	4.90012888734127e-54	1.16256145184197e-53
UCHL1	-3.53417895340322	-0.245442134565851	5.18242714253403e-54	1.22917988725608e-53
GPR84	-3.37737008445258	4.91061017763553	5.97838677947574e-54	1.41734982736409e-53
HFE	-2.0217537790264	1.5990116695378	6.13642642565062e-54	1.45418434959911e-53
SH3D19	-3.27031924305569	-0.188121079658509	6.19248782859782e-54	1.46704375802992e-53
HCAR3	-3.30238785074209	5.81839447919097	7.94032681011367e-54	1.8797555350704e-53
MYPN	-5.6962214538103	-1.15663838064588	8.84469988584583e-54	2.09294231467704e-53
FKBP5	-3.03887130516758	9.27643644957168	9.57850182215003e-54	2.26527059747589e-53
NPY1R	-4.1633356036309	-2.81383261962863	9.9916502404424e-54	2.36229402673265e-53
SCN2B	-3.77506744561288	-0.978284328409264	1.16592863948404e-53	2.75377707300757e-53
SALL1	-5.07795277206479	-2.97480549951851	1.3417987363979e-53	3.16778565351709e-53
RAB13	-2.18011620906722	3.74592765037879	1.57678981720795e-53	3.71987542834525e-53
ACOXL	-2.63644635938045	-1.4586630535381	1.64896987236425e-53	3.8890349531641e-53
CCM2L	-3.47194336291829	-1.73329894009465	1.65033441075211e-53	3.89169110867609e-53
SLC7A10	-3.84218390632772	-1.73605200920881	1.72241977562625e-53	4.0610908079666e-53
SULT2A1	-9.17229861046179	0.561737063176923	1.7561022294647e-53	4.13990896595331e-53
PIP	-5.78802177610221	-2.70932018209273	1.90040503556868e-53	4.47944778158725e-53
MS4A14	-2.51836233937545	3.56799113151059	2.35315145686228e-53	5.54261694656873e-53
HIST3H2A	-2.8753754202484	1.8279763616518	2.69105771146557e-53	6.33212859196436e-53
DSP	-2.75686142389886	1.38422541443503	3.73988394990749e-53	8.79244239878914e-53
TEAD2	-2.61480828263005	-0.346385558049688	4.41918571105715e-53	1.038499102915e-52
KIF5A	-3.00523833233007	0.5552295898581	4.43466984524278e-53	1.04198789313402e-52
ANKRD9	-2.93848245436029	3.90758805607844	5.06834776814677e-53	1.19019440687139e-52
RBP1	-4.27283271969555	-1.42884547769747	5.07207485737539e-53	1.19089838132193e-52
SOWAHC	-2.6899144586083	-0.361879134967524	5.46047600129314e-53	1.28172449476954e-52
CLDN3	-4.33045712606651	-2.83799627737605	5.89351208342497e-53	1.38277374026336e-52
HSPB7	-5.46992228850088	2.25526588606289	6.38963582011601e-53	1.49831638343616e-52
RPL3L	-4.49076102242673	0.590233012629514	6.49027422440967e-53	1.52169674206188e-52
OLIG2	-4.61949226217826	0.101515392226049	7.40627668733654e-53	1.73521518370453e-52
SLC38A5	-2.46978796544132	6.16121415669295	7.81143557055173e-53	1.82961478581626e-52
S100A14	-3.71560374030391	-0.47082128814263	8.04708854753335e-53	1.88453973872393e-52
RAB33A	-2.51473140823965	2.78766039542484	8.56259768870323e-53	2.00411667273217e-52
KLLN	-2.67558598836169	0.925873707496297	8.67703979644083e-53	2.03061134817826e-52
KLK10	-4.78692794349292	-2.72082373691694	8.70466598407186e-53	2.03649277249131e-52
C12orf71	-4.58144711572639	-3.40804770636861	9.66595243816509e-53	2.26074195524543e-52
SNCB	-4.13621485759886	-2.12401837732648	1.00264803910991e-52	2.34472898162176e-52
SH3RF2	-3.39264905843634	-0.949168800358817	1.02548936789959e-52	2.39780088456477e-52
ABRA	-5.72987905258011	-2.49664881215133	1.05377953079962e-52	2.46359624022302e-52
S100A7A	-4.37914471236521	-3.28614524420554	1.11213611588729e-52	2.5992819196278e-52
TMEM158	-3.46400265012349	1.39144420572664	1.1251224627926e-52	2.62925727209548e-52
WFDC5	-4.8955328881527	-3.31019548325535	1.18162014873091e-52	2.76049456777909e-52
[truncated: 1,229 more rows]
