# Supplementary material for: Identification of Potential Signatures and Their Functions for Acute Lymphoblastic Leukemia: A Study Based on the Cancer Genome Atlas
Source: Front Genet. 2021 Jul 6;12:656042. doi: 10.3389/fgene.2021.656042 (PMC8290159; doi:10.3389/fgene.2021.656042)
Supplement: Supplementary Material 1 — Differentially expressed mRNAs. [file Data_Sheet_1.ZIP › Addition Files/Supplementary material 1 DEmRNAs/Diffup.txt]

	logFC	logCPM	PValue	FDR
SLC25A6	16.4907344704295	5.50146551819033	0	0
ZBED1	15.0432164887276	4.05733986849346	0	0
AL139300.1	14.7758054129722	3.82310371808238	0	0
GATS	14.3495749130984	3.36688417037905	0	0
AMIGO3	14.095732880525	3.11467979804326	0	0
AC068896.1	13.9817650325093	3.37056363899754	0	0
GTPBP6	13.7358189182119	2.75775758050662	0	0
NAA60	13.489540123275	2.80606306089433	0	0
AC020915.2	13.3567867724852	3.31091193488761	0	0
HIST1H2AD	13.0718171160358	2.165888976679	0	0
VAMP7	13.0303834898946	2.06046733751521	0	0
BLACE	12.6682321865119	4.61151668911464	0	0
AC040162.1	12.5661365292697	3.53523676662079	0	0
GCOM1	12.4236861487917	1.49524373947594	0	0
SMIM3	12.2155431486671	4.52856939070098	0	0
ACAD11	11.954851204624	2.33323494517901	0	0
CRLF2	11.7118396292329	0.77155070881829	0	0
AL121753.1	11.4861489864112	1.05565082559809	0	0
ZNF816-ZNF321P	11.3344765667924	0.410160507786124	0	0
IL9R	11.2864446764942	0.364871326687811	0	0
AF241726.2	11.0868923329839	0.49362711086426	0	0
PTGES3L-AARSD1	10.9926809427005	0.392139515740289	0	0
AC105052.1	10.982927732353	0.16633391588029	0	0
DDX47	10.8869760509462	3.67648911243941	0	0
AC020915.1	10.7553577945603	3.42085709988676	0	0
BCL2L2-PABPN1	10.7313608385764	3.4539998069301	0	0
AC091167.3	10.6321950859173	1.58811431721112	0	0
AP002495.1	10.6220569298854	-0.232215510648986	0	0
PLEKHG4B	10.2587046404533	3.99871856120144	0	0
RAG1	10.2290563480708	5.28559666614711	0	0
AL359922.1	10.0901132455051	-0.750821029816698	0	0
AC018512.1	10.0596486487402	-0.780318738250267	0	0
PCDHGA8	9.92902335178963	1.734710664752	0	0
PCDHGB1	9.78413351914345	1.55912479564686	0	0
LRRD1	9.69305177826832	1.46699799891904	0	0
AC010323.1	9.69232663866925	-1.08026522095427	0	0
MRPL30	9.62522161338357	1.19789593144211	0	0
AC011499.1	9.5927813532187	-1.13960556849491	0	0
SCHIP1	9.5070010928198	1.69297709187246	0	0
PCDHGA1	9.44672137694647	1.31763114330332	0	0
AC107871.1	9.31800812541917	-1.40582908780479	0	0
PCDHGC4	9.27530448539392	1.6522387947331	0	0
HIST1H3J	9.2517169023442	3.56020488104715	0	0
PCDHGB3	9.2474598382213	2.17330140725142	0	0
AL645922.1	9.17567874420245	-1.55553085799337	0	0
C11orf71	9.12147109457222	-0.639996941576401	0	0
STON1-GTF2A1L	9.10109579021983	-1.08178440807139	0	0
PCDHGA2	8.99748473149413	1.31445079480218	0	0
PCDHGA3	8.95195137782164	1.27512685717178	0	0
AC005702.2	8.92647212572078	-1.17673549957102	0	0
PYURF	8.92578923757878	1.55727319319296	0	0
FBXO16	8.90864834969986	2.6784566768049	0	0
PCDHGA5	8.86124213476718	1.66170628078118	0	0
FAM71A	8.76590711528242	-0.355454930760287	0	0
PCDHGB4	8.61735549943477	1.77656435953421	0	0
PTTG2	8.56330024801885	-1.93584985626888	0	0
PCDHGB2	8.51947358944295	2.06073848139233	0	0
PCDHGA4	8.48638849180391	1.65670751592442	0	0
PCDHGA9	8.46790551747111	1.7345504973855	0	0
PCDHGC5	8.39920541962909	1.58626291513226	0	0
CCDC103	8.37096995830458	-1.93192192617241	0	0
PCDHGA7	8.22729640579279	1.83960871121119	0	0
FUT5	8.18742912962234	1.05483991386909	0	0
TENM4	8.15788690970901	3.37577421583877	0	0
PCDHGA6	8.07022840345589	1.97524786213335	0	0
SGK494	8.05391770465066	2.05457238897526	0	0
PCDHGA11	8.04460029477786	1.61039674686134	0	0
GMPPB	8.03357074273429	3.24606934926162	0	0
HIST1H4C	8.03011715910642	2.90042750254298	0	0
LCN6	8.01834910020641	2.69138385226374	0	0
PPP1R42	8.01257710611297	-1.25250409519917	0	0
MYO18B	7.99444562550997	5.74610360510798	0	0
ZBED6	7.9277533691551	5.26945332507757	0	0
TAS2R30	7.92498925537974	0.746492342590045	0	0
PXDN	7.8406886299536	5.53018117478179	0	0
GJA9	7.66615873664609	-2.16251239936097	0	0
AC007040.2	7.6648186886986	-2.70878562977296	0	0
FEM1A	7.66286453092465	3.27912410668231	0	0
PCDHGB7	7.64737731812074	1.73752863149482	0	0
PROM1	7.61508769753778	3.41887578192408	0	0
SHANK1	7.61133420967916	2.91250032669775	0	0
C2orf74	7.58861601217195	-2.77717089949556	0	0
PCDHGA12	7.53868169298384	1.75645983481095	0	0
NPR3	7.23229420781218	2.72479015535345	0	0
PSD3	7.19275268079446	4.74109290675791	0	0
GPR176	7.10266375842102	3.08625006026019	0	0
IGF2BP3	7.03819094724685	3.48102939545732	0	0
EBF1	6.85153392534866	5.3093163339285	0	0
MYO5C	6.84090406394797	3.71609832760263	0	0
ZNF593	6.80154146104308	0.112928052060611	0	0
SDK2	6.78427531514396	5.325831778161	0	0
WDR49	6.78089964618966	2.13370757142769	0	0
HIST1H2BL	6.76572462092116	1.88879058962819	0	0
UNC79	6.75398846581603	1.92114706814241	0	0
SHANK3	6.72839299056072	4.86292893413073	0	0
RBM34	6.71192154381686	2.35272268427725	0	0
PCDHGA10	6.68522020690514	1.83883229960284	0	0
ZNF704	6.66296393554927	3.38851690409827	0	0
CBX2	6.64738196357618	2.91844272371698	0	0
GPR21	6.62241968974509	-0.593582582539349	0	0
TAS2R46	6.61936752894659	-1.04267114126558	0	0
SOX4	6.5692915888128	6.31865614553909	0	0
ARL5C	6.56507941493765	-1.23159501141577	0	0
PCDH9	6.50887281467824	4.16592806971799	0	0
CDKL3	6.4800816455814	1.87454989099865	0	0
PCDHGC3	6.46682675673294	2.25711326077023	0	0
TERT	6.46460356380012	1.75815983115924	0	0
ZNF730	6.44271178463422	-0.924354843916749	0	0
GRID2IP	6.39917726501941	2.10770326492422	0	0
Z83844.1	6.34906712117236	2.90105341441052	0	0
COL5A1	6.3399870218941	4.50352780781866	0	0
MIF	6.32244109492065	2.11228564722352	0	0
MEX3B	6.28017036245882	2.52080508861376	0	0
C14orf37	6.25710719298945	0.283117608097778	0	0
RAB40AL	6.25115182472923	-2.60165121034831	0	0
ZNF460	6.25113478931496	4.44219390611536	0	0
CCDC141	6.24750588461831	3.14175637695159	0	0
PCDHGB6	6.22846389618612	1.7081980483995	0	0
KCNK12	6.19141627969017	1.3792706482738	0	0
NAV1	6.18891241267114	6.08218988649133	0	0
MTSS1L	6.1642145074166	3.48573313598494	0	0
CD109	6.11256776539813	3.86959942064531	0	0
C1QTNF4	6.10699813743765	2.8065335676538	0	0
ADCY6	6.06514585849342	3.81077906320234	0	0
SPDYA	6.01254365253005	2.86489729446748	0	0
TAS2R31	6.0023071334101	-0.381126374600569	0	0
CACNA1C	5.98449001691714	2.18939471605808	0	0
ELFN2	5.9567528564551	2.70826142835367	0	0
FAM186B	5.89424579788591	0.184165952434156	0	0
BAALC	5.87760606000009	3.30961368757657	0	0
KRTAP5-7	5.84757538927627	-2.56474171144354	0	0
ZNF711	5.84688882979559	2.22295233438472	0	0
HIST1H2AI	5.83509663882246	2.42874616482185	0	0
TAS2R19	5.80870321309256	-0.494850884752917	0	0
CPXM1	5.80731495312498	4.03081390313661	0	0
TCF4	5.79013990242835	6.09179635322607	0	0
LDLRAD2	5.78758566004218	0.979628448003619	0	0
KLHL11	5.77535218148092	2.11904309149737	0	0
STK32B	5.76724018645791	3.30933923374333	0	0
B4GALT6	5.76320163631135	2.52055329364625	0	0
HAP1	5.74785188778494	0.720657642621488	0	0
ZNF70	5.72690486717496	3.40841675256229	0	0
KIF26B	5.71042863188073	0.886572931423563	0	0
PAX5	5.70341432413837	6.28967596572459	0	0
GET4	5.67791898926188	3.4071585260692	0	0
MYB	5.65444769715751	5.67858910834601	0	0
GPR52	5.6513097541143	-0.0980242157129821	0	0
ZNF805	5.65103368957123	3.08062588605767	0	0
NEURL1B	5.64872489677539	3.51759658751577	0	0
SH2D4B	5.64651786974887	2.53645630952507	0	0
TIAF1	5.63017703562412	5.2191181774942	0	0
SLC9A7	5.6213122194936	3.82462626730945	0	0
SLC23A1	5.60793164019642	2.47601638949419	0	0
ZC3HAV1L	5.5953476723963	0.675627550640409	0	0
CDK6	5.54094179165152	7.13187136970205	0	0
CSNK2A3	5.53561927179906	-0.623198952579173	0	0
NRIP1	5.50945846729391	6.0399666834128	0	0
ATP5L2	5.49727565708521	-1.56488203222804	0	0
CYP51A1	5.49580726858796	1.79606532329818	0	0
AMH	5.48670348062598	1.41953280634473	0	0
TIMM23B	5.47407480080993	0.248314792815407	0	0
SCML2	5.47022345073137	2.2881669023859	0	0
ERG	5.45947495994708	5.13496569994332	0	0
CPNE7	5.432092887121	2.26786402863058	0	0
ZNF618	5.40417516949143	3.65147960197714	0	0
ANKRD36C	5.39455499061402	3.64538843530746	0	0
HIST1H2AG	5.35657624614069	3.85718016695105	0	0
RSPH6A	5.33106894099776	-1.70089474407841	0	0
ADAMTS6	5.30379763243481	1.63772950526487	0	0
YY2	5.30267061576181	-0.53346512844158	0	0
CRIM1	5.28708520049698	4.97470300890946	0	0
PALD1	5.25551171388251	2.90824221304732	0	0
FAM111B	5.25250799623157	2.12068314452342	0	0
C11orf94	5.25171108643461	-1.92035119128003	0	0
FSCN3	5.20123197615198	0.722592856879138	0	0
HELLS	5.1854498878362	3.93008388588009	0	0
ZNF709	5.18390570049289	2.96398666130498	0	0
GRIK5	5.17857684175834	3.28094327890933	0	0
PDXP	5.15193481997766	1.22807920147105	0	0
LRP5	5.14645496759237	3.6943016596067	0	0
POMK	5.12582939981523	1.62089557966898	0	0
OCLM	5.10914182511801	0.0362262411854987	0	0
PTK7	5.06717052269787	3.2921965621674	0	0
DNMT3B	5.05157386209073	2.15087452760626	0	0
GNAI1	5.04173451385577	2.11074880985277	0	0
SPTBN1	5.03305198399168	8.06674966658473	0	0
CHML	5.02700736378278	4.24251315096417	0	0
ARTN	4.99588274785357	-0.495105757683496	0	0
MN1	4.979675062534	2.92392149745617	0	0
KCNJ14	4.97736559339915	1.41437764938493	0	0
MGAT2	4.96660115028568	2.06813521472646	0	0
ZBTB20	4.95129821105268	2.88250063752136	0	0
EIF2AK3	4.9418496125967	5.71251295654419	0	0
ASAP2	4.93802225033056	1.92348875792971	0	0
PPFIBP1	4.91431298545953	2.908784840295	0	0
ZNF91	4.89321788134705	4.06599966557212	0	0
BCL7A	4.88143062293091	4.33513544311353	0	0
AFF3	4.87446547182034	5.24892461440084	0	0
CTAGE5	4.87233875169118	2.15816231992687	0	0
SH3RF1	4.85867651393842	3.2533257687954	0	0
GUCY1A3	4.81248180259875	2.8302619417968	0	0
DEXI	4.80396689132444	0.652059232409779	0	0
NRXN2	4.78527756852627	2.65302952711895	0	0
INSR	4.76738050113521	6.07662636564047	0	0
HPS4	4.76655804593054	6.57106499085005	0	0
ZNF124	4.76247062452232	3.0951554931581	0	0
BRCA2	4.76006189997958	3.05631517451411	0	0
POLR2J2	4.75504676837619	1.37219335489952	0	0
HIST1H2BN	4.74028873038092	2.79042853342925	0	0
ZCCHC3	4.73010175083875	2.21528964830044	0	0
SPRY1	4.71455215448498	3.89995848840729	0	0
FAM24B	4.70552475000221	-0.775495932241726	0	0
SPRED3	4.70409889288185	-0.909593824839433	0	0
BACH2	4.67743069240179	5.45222089624011	0	0
SERINC5	4.67678335501669	4.39533459804114	0	0
TUBA8	4.67229663515724	1.48457072262934	0	0
SHPRH	4.66339111351431	3.67770408231061	0	0
MSI2	4.642158456436	6.99714371715106	0	0
ZBTB10	4.64080580560841	4.93006103997239	0	0
ITPR1	4.63664069125916	6.18402035929257	0	0
CNTF	4.62635221392393	1.23374920229676	0	0
GPSM1	4.62045628463208	4.26809885841028	0	0
TTN	4.61333045221113	7.41638121932185	0	0
PDF	4.60586207864763	1.23311591046184	0	0
ZNF519	4.60379442195139	1.16003542093822	0	0
ZNF337	4.59758713445454	2.85813961485765	0	0
N4BP2	4.57778302512187	4.50784092450479	0	0
ETV5	4.57275552106177	2.94150508423321	0	0
CCDC171	4.56860631277598	1.25122331735262	0	0
SNRPN	4.55882011551333	2.99636704493082	0	0
ZNF224	4.52928268873014	2.63863291773004	0	0
ANKRD36	4.5090537754127	3.15382067703297	0	0
SV2A	4.50727012372686	3.58014653078191	0	0
SMO	4.50205026815891	0.926596259700715	0	0
SACS	4.50164961301169	4.15299110102537	0	0
SIAH1	4.45355145951598	4.36973870278359	0	0
ZNF264	4.45323218866018	3.78292891985689	0	0
ZNF850	4.41355056518657	2.09787796930646	0	0
ZNF726	4.40767434117319	1.15653004723875	0	0
YJEFN3	4.40310643223922	3.05051931260861	0	0
LDLRAD4	4.39767494101467	5.53439602927198	0	0
ZNF713	4.38810082091481	1.08812482909083	0	0
ALMS1	4.3671607420828	4.89211994370861	0	0
ZFHX3	4.35229286692324	4.07713056557758	0	0
ZNF644	4.34889107900814	5.10522603847164	0	0
SRGAP3	4.34459372313076	2.16430395262815	0	0
AHDC1	4.33742361430051	5.27207450305351	0	0
TRIM34	4.33357317510311	0.678156289112866	0	0
PLEKHA5	4.33275083525443	2.50844301934795	0	0
VANGL2	4.31468445261119	0.44612360535835	0	0
URB2	4.30914107480883	3.16136723648352	0	0
LTB4R2	4.29177193064123	2.57073326527297	0	0
ZNF439	4.28977092783998	3.30840902485311	0	0
GPR135	4.28710710788511	0.521521188565873	0	0
MAP4K3	4.28134975375828	3.36471938259991	0	0
STARD9	4.27954777634935	5.25654213379633	0	0
AP000350.4	4.27512535979782	1.15038999862091	0	0
RIMKLB	4.24921536938881	4.4412589356678	0	0
FAM208B	4.24820585089722	5.59578300528789	0	0
NBEA	4.24422385780017	1.72470035748582	0	0
ATAD5	4.23429315606293	3.02433264728488	0	0
PRKCE	4.21664500129984	5.42881978229959	0	0
HDAC10	4.21390558272047	3.38832862600564	0	0
PKD2	4.21273039259958	4.41865786567865	0	0
ZNF66	4.20668789066623	0.913843941153997	0	0
PET117	4.19076665539938	0.402241449990305	0	0
AMOTL1	4.18996605811964	3.24019197946843	0	0
UBAP1L	4.18715899394736	2.14881723190935	0	0
MKL2	4.17626893955386	2.86264573704055	0	0
MDN1	4.17500391168826	6.0634334113563	0	0
CEP70	4.1722866967476	1.8693796994897	0	0
ZNF551	4.17200593146402	3.09899702203628	0	0
WRN	4.16304242539417	3.45206620829161	0	0
MAPK12	4.16116638669553	3.44009621686119	0	0
MAPKBP1	4.15752944568702	5.83789289984213	0	0
MYCBP2	4.15215737791648	7.20813598391324	0	0
SOGA1	4.15080010721659	4.47497546468108	0	0
FAM69B	4.14224816749735	3.54064993669923	0	0
LUZP1	4.13850548899276	5.11767041029248	0	0
CHD9	4.11815783872526	5.58225016691522	0	0
ANKRD23	4.11769451355615	1.36263956228842	0	0
SREK1	4.11015664583361	6.21703179434409	0	0
SSBP2	4.10842711596014	4.98349974287452	0	0
BCL11A	4.10817577816295	4.73104574119502	0	0
CLIP2	4.07944252400663	5.77504621399627	0	0
KRBA2	4.06746963940015	1.50691084818816	0	0
SYNE3	4.06325169713709	5.48576569522113	0	0
POLN	4.04703464585207	0.871465401154177	0	0
ZNF367	4.0465604064672	2.46533874412571	0	0
C5orf42	4.02535781460267	3.62868305730061	0	0
FLNB	4.01782044818763	6.36193384271229	0	0
TRIO	4.01538024381308	5.91759095842026	0	0
SMC4	4.01357922994038	5.05867594185232	0	0
AHI1	4.00959097383809	2.52168014000407	0	0
GAB1	4.00254840093473	5.3480941640605	0	0
ZNF69	3.96606223315414	1.49188375913001	0	0
RAPGEF3	3.94156290316786	3.44507969781621	0	0
KCNRG	3.92168215370831	-0.203550229213793	0	0
GPC2	3.91776913520453	2.57001103626389	0	0
ZNF629	3.90992104303416	2.58352885174024	0	0
BIRC6	3.90925011174303	7.25545233774679	0	0
ZXDA	3.90407343313737	2.11631667941199	0	0
TRIM73	3.9009776997541	0.306279449429836	0	0
AKAP2	3.89622942542887	4.99068666370078	0	0
UBASH3B	3.89431040554889	6.47511297442604	0	0
PLCB1	3.89057800978189	3.30197053299521	0	0
DOCK7	3.85798476259517	2.98285805917061	0	0
CERS6	3.84955866631244	4.46688579828082	0	0
ZNF718	3.84914889111483	2.391787132469	0	0
BEND3	3.84724024777665	1.4750545219801	0	0
ARHGAP5	3.84663289314668	4.40915146458745	0	0
BARD1	3.83992657102629	3.51592740505632	0	0
MEX3C	3.83522623716861	5.52639778735741	0	0
FANCM	3.82932225419562	2.01193450410184	0	0
ZNF852	3.82619364715376	2.25617757574452	0	0
ARHGEF17	3.82033763986745	3.95156905288491	0	0
ALG11	3.81868728003923	1.79632683256766	0	0
L1CAM	3.80146738387762	1.49354400359301	0	0
STRBP	3.80062750328751	4.37142116085065	0	0
CENPP	3.79476589502557	2.53042059804769	0	0
SLC12A2	3.78855903752247	3.40516336276579	0	0
TRA2B	3.7831777801452	7.62328427754102	0	0
NREP	3.7795640926059	3.90038411333861	0	0
PIK3C2B	3.7698314747272	5.05345567431918	0	0
TMSB15B	3.76527968518331	0.804853108872832	0	0
GRAP	3.76027756750699	3.21657937595356	0	0
LRBA	3.76018777221174	5.64752197258499	0	0
DDHD1	3.75693342864365	4.36279852580476	0	0
KATNAL1	3.75246204068487	3.55487859542449	0	0
KNTC1	3.74446006691778	4.72686840759555	0	0
KAT6B	3.7349891272097	5.12784262149062	0	0
ANKRD28	3.72640249298449	5.78506712292858	0	0
ZNF451	3.71561215229103	5.60746441270137	0	0
REV3L	3.71156862502175	4.75227593262533	0	0
HIST4H4	3.70287987338098	1.46912092890071	0	0
AMER1	3.6986894962096	2.62567830948524	0	0
ZBED3	3.69758882867991	2.34741093688006	0	0
SLC23A3	3.69204238945929	1.61291606333848	0	0
FGD6	3.68858669006571	2.88576402844152	0	0
KIF20B	3.68014505351413	2.73604197415121	0	0
USP34	3.67935690481832	6.79461429373282	0	0
GLUD2	3.67379751958924	-0.603957576687638	0	0
FAM135A	3.66977886431501	2.42702518121819	0	0
ATAD2	3.66861733998276	4.49518601581022	0	0
TARBP1	3.66768582719487	5.23772021685203	0	0
TMPPE	3.66344549307129	2.69647732848636	0	0
MGA	3.66061089626911	5.34510385640152	0	0
TAPT1	3.64732488636491	5.74858101423776	0	0
TRRAP	3.64418614898927	6.59803092316914	0	0
ZFP30	3.64405683685433	2.007085015497	0	0
QSER1	3.6425076073354	3.90522999441779	0	0
ZNF92	3.64176081186366	2.73743432894295	0	0
SOCS6	3.64152598876084	2.37705538373858	0	0
TSPAN13	3.63808390537332	3.16028315981781	0	0
WDPCP	3.63804558508949	2.58957077693454	0	0
SLX4IP	3.63546378204605	0.365466824559086	0	0
MTBP	3.63493523398281	1.11647283833822	0	0
RFX7	3.63278617907471	4.53124241666144	0	0
RNFT2	3.63184835094758	1.80498337184908	0	0
TSTD2	3.62586699855279	2.95907085839752	0	0
BTBD3	3.62553230005952	3.00430887431449	0	0
CIITA	3.62397059973791	6.72659544881412	0	0
FAM221A	3.61788520529769	1.56726524170584	0	0
ZNF136	3.6125844064591	3.46906429884635	0	0
FANCB	3.61230623923907	0.644253497059645	0	0
ZNF236	3.61053226025127	3.93756398105134	0	0
NAA25	3.60881823997593	4.33087930343112	0	0
NEU3	3.60539895194437	3.2347088555747	0	0
ITGB1BP2	3.60367062061839	0.916148059689276	0	0
ZNF426	3.60145692356628	2.0020277243973	0	0
KMT2C	3.5954958503093	7.46708874498637	0	0
KCTD3	3.56746805773964	2.94799802507834	0	0
ZKSCAN2	3.56734794888203	2.16057348592453	0	0
LRP5L	3.56607549307206	4.48974966312987	0	0
ZNF543	3.56126776006623	1.6799525299091	0	0
MMS22L	3.55981138752363	3.23541812357953	0	0
WASF1	3.55482012888089	2.97160037640608	0	0
MIER3	3.55456025655765	3.62837763854981	0	0
B3GALNT2	3.54979322876364	1.88765694335547	0	0
PLXNB1	3.54700205509535	3.36167612577174	0	0
HYPK	3.5443398879188	3.30614544138761	0	0
ZNF891	3.53283051915049	0.935970155069855	0	0
VPS13C	3.53202086185803	6.61056605629451	0	0
ZNF573	3.53080474775479	0.107810071409312	0	0
HERC2	3.5194778881731	5.61960698471834	0	0
PRR4	3.48984812916904	1.3555250072441	0	0
MAZ	3.48434767516999	5.820541691953	0	0
CCDC14	3.47720741152575	4.37080229142045	0	0
ZNF555	3.47029585510951	2.51125942964555	0	0
CBX5	3.46035191984906	5.9876857382523	0	0
ARID2	3.45970914491206	5.69140507367534	0	0
WEE1	3.45709217971733	3.54617540288171	0	0
VPS13A	3.45693652370367	4.99380374051855	0	0
NIPSNAP3B	3.45128647261685	0.506927381890688	0	0
MAFK	3.44041001611078	4.59830208774172	0	0
UHRF1BP1	3.43930440688972	4.51988310615908	0	0
FUT10	3.43745556674551	1.41305460484632	0	0
MEF2C	3.43220572561986	5.44562032130345	0	0
C3orf35	3.43158284595175	1.25447215747174	0	0
XYLT1	3.42876346638228	5.71067996308925	0	0
MYO9A	3.42034953121367	4.1105003867444	0	0
KRR1	3.41706299027832	3.34637375951063	0	0
ZNF33B	3.41591590430991	2.58312451393965	0	0
VEZT	3.41018149996089	4.28775706982707	0	0
POLA1	3.39948553359197	3.57174588597875	0	0
BICD1	3.3920716834707	2.79403528501701	0	0
CENPC	3.39158521778363	4.21345053985532	0	0
SECISBP2L	3.38888646112465	5.08111631360733	0	0
ZZZ3	3.38441440001344	4.05597431776463	0	0
USP13	3.37539953488103	2.62102540978191	0	0
BDP1	3.37505973140667	4.55600254607208	0	0
PTPMT1	3.37458859271272	2.34396072981278	0	0
LRRC8B	3.37276640848584	3.72997472502212	0	0
UCK2	3.37161046912382	3.40820219853013	0	0
FAN1	3.37150098711837	3.27817681741894	0	0
ARFGEF2	3.36714975137404	5.18964127413115	0	0
SPIN1	3.35560800319335	4.85655108930743	0	0
ALG10	3.35041469004984	0.663533526074264	0	0
ZBED4	3.33337825219834	4.86825627365043	0	0
SON	3.33122966448981	8.38870531028054	0	0
CCNE2	3.32902245127173	1.03883717490155	0	0
ZBTB39	3.32706793715453	3.08157129208053	0	0
RTTN	3.32534043850013	3.75834530087223	0	0
UTP20	3.32117823818277	3.40754691171879	0	0
EEF2K	3.30597151798596	4.2265623234209	0	0
MPHOSPH9	3.30364669300943	4.64626447979692	0	0
WDR90	3.30028980991416	3.94889280761086	0	0
FAM120C	3.30020982868356	2.62216300267627	0	0
ELMSAN1	3.29832028027685	6.12181355936057	0	0
KMT2A	3.29603462592619	6.78258167470787	0	0
C1QTNF3	3.29553535981457	1.86524088668749	0	0
SH3PXD2A	3.29429359986021	4.43038460485382	0	0
MYO18A	3.29126617939096	6.94216960377288	0	0
RIF1	3.28776697401735	5.33129609628469	0	0
SLC7A6	3.28076791661125	4.73690165529143	0	0
RABGEF1	3.27713366758645	3.16435439764895	0	0
ZNF256	3.27336550394503	1.90828233980232	0	0
PHLPP1	3.26180348416679	5.2124189154581	0	0
THUMPD2	3.26060883589816	2.94914751796072	0	0
MACF1	3.25453133024571	8.5901173525153	0	0
DYNC1H1	3.25316364663733	7.8081126291259	0	0
ALG10B	3.24473695780148	0.402476673959193	0	0
BCOR	3.23807853543694	4.73992226749557	0	0
BRWD1	3.23195864317096	5.96130837282252	0	0
MED13L	3.22824255435796	7.61650509198467	0	0
CEP192	3.22174273463433	5.12064433651515	0	0
POLE	3.22140170627027	6.14348656956325	0	0
GTF3C4	3.22051538473088	3.78082237141162	0	0
ANKRD26	3.21831596822302	1.66049315592353	0	0
NFATC3	3.2125767408217	5.8763816210623	0	0
EZH2	3.21045531875373	4.31720163093678	0	0
MSH6	3.20650403632376	5.27265105096485	0	0
ZRANB3	3.2040612423052	1.67533360892633	0	0
UTRN	3.19906264237038	7.15407345478091	0	0
PRDM2	3.19884635630178	7.14999944424195	0	0
C4orf36	3.19476618272072	-0.0148529585995014	0	0
AGPAT5	3.19069455951014	3.36333645795057	0	0
HIC2	3.18769019513809	3.89473499473507	0	0
INO80	3.17829341414643	5.676259718294	0	0
RBM15	3.17754717967215	4.96917888589968	0	0
PMM2	3.16979338583605	2.74357192547087	0	0
HECTD4	3.16222821896794	6.6071493877103	0	0
CSPP1	3.16120828227368	2.85939570705936	0	0
LNPEP	3.15568065406988	5.71097111098333	0	0
ZNF808	3.15479101457601	3.55669094073818	0	0
TULP4	3.15348061066346	3.98380793234589	0	0
USP42	3.15200775857338	4.29492645201319	0	0
FOXO1	3.14810555672794	5.79090996477732	0	0
PPARGC1B	3.14795752139648	2.87479146186852	0	0
IPPK	3.14496709932121	2.32568708973539	0	0
SLC25A15	3.14322446033182	1.23920399292796	0	0
SEH1L	3.14313986290114	4.24751433938344	0	0
POLR1A	3.14171198860618	4.76415765907167	0	0
FOXK1	3.13959640862272	5.9036094572872	0	0
KIF9	3.13841778270603	1.48575672432792	0	0
URB1	3.13109230099141	4.14950939528593	0	0
ERCC6L2	3.13080386281836	3.79528419313937	0	0
HERC1	3.12651509845253	7.39604408527131	0	0
ZSCAN12	3.12149932488744	1.73494130271323	0	0
MAN2A1	3.12049285070282	4.43869402909304	0	0
ACTR3C	3.11649119368518	0.737460722404148	0	0
C1orf228	3.10515259049814	5.35350953713969	0	0
CHD6	3.1050836649759	5.38675030445672	0	0
ASH1L	3.10385032994279	6.32110903470017	0	0
LIMD1	3.10303379013356	5.85649129102859	0	0
XPO4	3.1017821483236	4.31754501881419	0	0
SLC35D1	3.09974102342779	4.39465858586666	0	0
ZXDB	3.09004876733003	3.0091260646846	0	0
PUM1	3.08830277385255	6.00718449574013	0	0
ZNF791	3.08803785668541	4.46879656526302	0	0
MORN1	3.08777737512903	0.804003903706231	0	0
ZNF782	3.08639885293482	1.67551479597575	0	0
MTR	3.08379637731822	4.59446126724491	0	0
GEN1	3.0836038044422	3.19467183823713	0	0
C11orf95	3.08191000838313	2.46049694828586	0	0
HMBOX1	3.08132944541091	4.5700647818044	0	0
ZNF714	3.07260242664316	1.70564588193967	0	0
NHLRC2	3.06804916062954	3.6691153938111	0	0
RREB1	3.06685722993163	5.93709722125293	0	0
WDR74	3.05920960857762	4.8709629502389	0	0
ERC1	3.05812645053285	4.60255570262224	0	0
WDR27	3.05391830076061	3.13515812140113	0	0
CEP95	3.04899391617571	4.8114787126095	0	0
SNRPA1	3.04745312795815	4.6272572015995	0	0
TTBK2	3.0450353113783	4.23503267882772	0	0
ZNF280C	3.04497368494999	1.54192122777658	0	0
EDEM1	3.04109774136893	7.22777428411982	0	0
ZCCHC7	3.03004234293444	4.83129281410479	0	0
AAK1	3.02449357375906	4.39200081438431	0	0
PIKFYVE	3.02193389470144	6.05264013357348	0	0
DMXL1	3.0178397307917	4.75790489816216	0	0
ZNF621	3.01319841031036	3.03390280276352	0	0
ARHGEF7	3.01162229521009	6.6531471020866	0	0
PTS	3.00911367327108	1.92421540794051	0	0
INO80D	3.00751846740209	5.40708323844297	0	0
AKAP9	3.00469922147574	5.69471897696992	0	0
CYB5RL	3.00216605168051	1.25184827703043	0	0
LRP8	2.99697240043224	3.37985225554319	0	0
ZNF484	2.99608462975474	2.1325769656342	0	0
DOPEY1	2.99372946721609	4.02109768559049	0	0
HECTD1	2.98994125433896	6.08762708667247	0	0
NCAPD3	2.98448851738937	4.46589182866701	0	0
ULK4	2.98123647930279	2.84381424288228	0	0
OTUD4	2.98009544991294	4.97686523434445	0	0
DNAJC9	2.9794388462164	3.11951973625356	0	0
YLPM1	2.9789596133927	5.77953954398513	0	0
DHX15	2.97708870304995	6.68493217834737	0	0
HEATR1	2.96976111782122	4.39413593650352	0	0
TMEM201	2.96924427326304	3.1808508004297	0	0
ZNF669	2.96682755157009	2.16261388015413	0	0
C2CD2	2.95674636215301	3.1433573237626	0	0
DAGLB	2.94041384463294	6.42861423910801	0	0
EXOSC6	2.93496605314835	3.3226983735912	0	0
CEP152	2.93459525935826	3.14598852445711	0	0
NFAT5	2.93336890047642	6.15711582898757	0	0
APLF	2.93059013036866	0.886728648625982	0	0
TSC22D2	2.92996758578501	4.74903530202873	0	0
DENND4A	2.92849170454312	5.38804376007405	0	0
NAA15	2.92845994604472	4.78129566711735	0	0
HAUS7	2.92651862464632	1.36916595333573	0	0
ABCC1	2.92601859580866	6.28161853772861	0	0
KNOP1	2.92284445776747	1.68444346573306	0	0
TCF12	2.92173240517468	5.29681269002857	0	0
FUT8	2.92072927102021	3.4697782180675	0	0
CEP76	2.9191066470252	1.40933700161801	0	0
NKTR	2.91424989388715	7.07478870050952	0	0
ATAD2B	2.91207878454595	4.88768190610115	0	0
CTNND1	2.91155483380343	5.37487606274256	0	0
APOOL	2.90903945897337	0.0769249016769535	0	0
RAI1	2.90672804112101	4.63897927027571	0	0
PANK3	2.90118047377548	5.25062889023406	0	0
SLC7A6OS	2.9001516809954	3.22367356030039	0	0
HNRNPA1L2	2.89182944516527	1.84712770255754	0	0
AKAP11	2.89140051384023	4.7773342070233	0	0
ARID1B	2.89086304252707	6.11605047400683	0	0
THTPA	2.89085141557072	2.38792227105682	0	0
LRCH1	2.89083134370214	4.26141623416798	0	0
ZNF121	2.88970976357888	3.90808303996193	0	0
NUP155	2.88372908107294	4.30036482865041	0	0
HBS1L	2.88368009896515	4.99805424226984	0	0
CLASP2	2.87942246205256	4.90165580659143	0	0
PGBD1	2.87911719448999	0.973673150975093	0	0
TRPM7	2.87666688840797	4.89827170912391	0	0
FAIM	2.87439003111666	0.899540937646624	0	0
PCF11	2.8726982953746	6.16783830415353	0	0
ING5	2.87108180072414	4.61092213185047	0	0
FANCL	2.87107903263981	1.15382146980023	0	0
BPTF	2.8702819144492	6.40523091603909	0	0
RABGGTB	2.86907352361332	4.89105129739253	0	0
CTDSPL2	2.86203575503165	4.78054833843939	0	0
ZNF407	2.85797110633603	4.61438290123319	0	0
EP400	2.85657944511477	5.85377216243479	0	0
NOL9	2.85600433106652	4.30015076706632	0	0
PCM1	2.85549626110355	6.58907613859524	0	0
TMTC4	2.85424319745049	2.52765185154943	0	0
CEP135	2.84609302015347	3.71807482296065	0	0
RFWD3	2.8430365117605	5.01246658771714	0	0
UBR5	2.83477865764919	7.05145136106613	0	0
ATR	2.83455381645928	4.50640543132324	0	0
VGLL4	2.8304391717113	4.12592930665608	0	0
ZMIZ1	2.82826086401409	6.936277903333	0	0
WHAMM	2.82673753526157	5.17472327245369	0	0
TMEM41A	2.82376292179372	3.44259496592354	0	0
FBXO11	2.82309230331844	5.23182704994373	0	0
PAXBP1	2.82130590758781	4.7229661659981	0	0
SCMH1	2.81905881534781	4.49785988689389	0	0
NR2C2	2.81793399844634	4.3292239906861	0	0
ZNF565	2.81483270369961	0.775669872114374	0	0
NOD1	2.81410750942172	3.95716366570175	0	0
HIVEP1	2.79291028656202	4.87541094301876	0	0
YAF2	2.79066598456391	4.28236181243506	0	0
INTS2	2.78624644609384	2.84333062984798	0	0
UBE3A	2.78608406379617	4.79282822889466	0	0
TTC3	2.78517924774924	6.27694496393848	0	0
ZNF785	2.78430486347424	2.58979032198143	0	0
ZNF649	2.78212382032998	1.64949342517627	0	0
ZNF326	2.78170987302289	4.04593000877718	0	0
NF1	2.77374740775081	5.6938677017699	0	0
THOC1	2.77131758126322	4.08545746139669	0	0
TP53BP1	2.76968844663742	5.06526006964298	0	0
BRD1	2.76758524716097	5.64098840873555	0	0
CDCA4	2.76636918455998	3.29482606284737	0	0
TTC7A	2.76547688293124	7.01660903047788	0	0
USP22	2.76203978652524	6.97963125866199	0	0
ZNF37A	2.76047589839561	3.44342852276884	0	0
HAUS3	2.75744904622787	3.49164677680798	0	0
SIPA1L3	2.75308840223828	4.62862983184605	0	0
OPN3	2.74564476381559	2.48821078979074	0	0
PLEKHM3	2.74240039575318	3.14226517905815	0	0
KTI12	2.73912747109796	2.82102510171953	0	0
TGFBRAP1	2.73463412713081	4.84467213189843	0	0
USP24	2.73416252460323	6.47633218101861	0	0
MDM4	2.73377559038414	7.44453246974762	0	0
COQ6	2.73338999497286	1.85973488058956	0	0
TRMT44	2.73155864079285	3.13120005650967	0	0
DDI2	2.72862116606918	4.89989571073236	0	0
GPATCH8	2.72421021778893	5.14350801176581	0	0
CHAF1A	2.72372375099519	4.3134985884492	0	0
GNL3L	2.72264729654797	3.77888964900979	0	0
PAN3	2.72008054060035	6.70024809036367	0	0
LRRC8C	2.71569432284741	5.40561698930353	0	0
WDR43	2.7058529026012	4.01921753204656	0	0
ITPR2	2.70428834076366	5.27201743611404	0	0
SFPQ	2.70277096727455	8.37019397913597	0	0
RPAIN	2.69745277480072	4.23613937782743	0	0
FBXO41	2.69286273504722	4.7776151059225	0	0
PFAS	2.69219825719418	3.99966118140157	0	0
TOP2B	2.68825856399672	7.255372738908	0	0
HNRNPH1	2.68716454022074	8.15038435235544	0	0
FRYL	2.67923511864018	5.82461984990853	0	0
ZNF577	2.66354373457822	2.02611227549941	0	0
CUL5	2.6514571981676	3.95476185052379	0	0
EIF2AK4	2.6487591261204	4.65038372709869	0	0
ESYT2	2.64622223381282	6.66361561589494	0	0
DCAF16	2.64621346765155	4.53689275298941	0	0
MED13	2.64535498077617	6.37864966124826	0	0
CAND1	2.6422618619946	5.73829048571882	0	0
PKD1	2.63638716592547	5.81998498131817	0	0
ZCCHC11	2.63600793269943	5.65131748219525	0	0
SCARB1	2.63197107132774	4.17264882911066	0	0
NAF1	2.62983042548558	2.09614701562131	0	0
DAAM1	2.62882200326031	2.90206069123605	0	0
TRIM24	2.62856787193531	4.37223939937386	0	0
TCERG1	2.62772976473512	5.02895565051165	0	0
ABHD17B	2.62726934013734	4.46398103655913	0	0
KLHL5	2.6272492439772	4.20110415435846	0	0
TNRC6A	2.61574972551133	5.2460068341717	0	0
ZNF275	2.61455519163334	3.78837810424233	0	0
ZMYM4	2.61277064235617	4.75130912679437	0	0
TPP2	2.60759562433748	5.59370178654645	0	0
RNF103	2.6072865920279	4.54161323410126	0	0
USP6NL	2.60327684408548	3.71340807449631	0	0
DYNC1LI2	2.60290570050615	5.5795519778624	0	0
ANKRD16	2.59301601119404	1.38257991836175	0	0
SMARCA4	2.58586178312367	6.67048653833848	0	0
GABPB1	2.58223234354477	4.5195190758095	0	0
IFT140	2.57862817319628	2.67012234699506	0	0
MLLT10	2.57573131619488	4.52614926135436	0	0
RBM14	2.57477489838264	6.32164705626289	0	0
NBAS	2.57241753462886	5.14321367462427	0	0
ASCC3	2.56792052762424	4.43908594323112	0	0
SUN1	2.56649055750169	5.06959703984896	0	0
MTF2	2.56500308165736	4.78592314636784	0	0
TSR1	2.5648372078536	3.80214828067077	0	0
ARHGAP35	2.56416105484792	5.11363974608668	0	0
ZNF544	2.56343379887852	3.52887716081764	0	0
PRDM15	2.5624003397701	3.85568180404882	0	0
SMG1	2.55817097082964	7.34397747645597	0	0
U2AF1	2.55794125743346	7.10036592204259	0	0
CEP350	2.55315686673212	6.12050162105371	0	0
PPARA	2.54755704744352	3.59177050692425	0	0
SNX29	2.540899520905	5.11506486589604	0	0
REST	2.54013109545015	5.14150735130897	0	0
PHF14	2.53761940238818	3.79377938788329	0	0
RCC2	2.53299210020435	6.32296357714591	0	0
C9orf3	2.53260912430335	2.42576781995854	0	0
BCL2L2	2.52779167883435	3.48274511427373	0	0
WDR19	2.52592188299885	3.01270683083273	0	0
CTPS1	2.52404982365041	4.30163018325714	0	0
KLHL42	2.52189069885168	3.30413551051685	0	0
MEMO1	2.51469516166971	2.38201259099598	0	0
TTF2	2.51280613807282	3.43641702027474	0	0
VPS13D	2.50988527205626	6.20958598244465	0	0
PCBD2	2.50947189123949	2.25738483745886	0	0
PDPR	2.50863520299962	4.9038466313073	0	0
RBM27	2.50593566667287	4.71191736114225	0	0
PBRM1	2.50297392462143	5.27193971050415	0	0
ATXN3	2.50287018543111	4.17636695285391	0	0
TNRC6B	2.49701100558103	6.85181309492228	0	0
TAF5L	2.49675394918613	3.71993003048168	0	0
NUP160	2.49430856735081	4.64929497654856	0	0
SMURF1	2.49383744030006	5.43175896234612	0	0
LRPPRC	2.49255350353093	5.37562155502167	0	0
CCDC134	2.49046465589431	1.89358600726806	0	0
UTP15	2.48895803039717	2.04896658038839	0	0
ARHGAP17	2.48864738912642	5.21587940410031	0	0
C16orf87	2.48727315257212	2.49398282206185	0	0
BCR	2.48596703080154	7.05039273257823	0	0
ZNF383	2.48516953694662	2.1020486684389	0	0
HUWE1	2.48476627526429	7.55544520820951	0	0
WDR4	2.48321701091433	2.7437797602033	0	0
CLCC1	2.4832112385514	2.68510333974967	0	0
ZNF134	2.48001881134751	3.71144400533739	0	0
TMEM106A	2.47965519885447	4.01750287077995	0	0
ZNF587	2.47477090917052	5.1384172721049	0	0
KMT2D	2.47234868867392	7.93643644142712	0	0
USP16	2.47231448571679	4.66005765146607	0	0
CPSF6	2.46899301032053	5.72813893488371	0	0
LETM1	2.46884411940514	4.99041628325029	0	0
MATR3	2.46840703969646	7.09108073663704	0	0
WDR7	2.46419190003901	4.21138938176227	0	0
ADNP	2.46408611851663	5.98176117003891	0	0
ZNF22	2.46229449177041	3.23693320531221	0	0
EHBP1	2.46149368581298	2.84474540276165	0	0
TRMT61B	2.46006790222234	1.88732769345308	0	0
GOLGA4	2.45415355370418	4.97290174957699	0	0
PDS5A	2.44929743097702	6.04545080744678	0	0
TAF1	2.44813482972502	5.09990245248407	0	0
THOC2	2.44611367169209	5.23956987274129	0	0
RBM26	2.44568261849031	5.411778665286	0	0
ZMYND8	2.44205298408223	5.05006988079215	0	0
TTC21B	2.44087476941102	3.31413024838585	0	0
LARP4	2.43631777947897	3.40718811977167	0	0
RBBP6	2.43583402053243	5.41327219678343	0	0
IDH3A	2.42764342373828	3.05068701157571	0	0
TUBGCP4	2.42159447917099	3.16065044501971	0	0
SCAF8	2.4210090391409	5.66373858170145	0	0
CAMSAP1	2.41330597897669	4.20279848750827	0	0
MEGF8	2.41145284683135	4.25537316883933	0	0
SETD2	2.41001130585147	6.83162369924444	0	0
MED17	2.40667498733168	4.87152148435305	0	0
NUDT17	2.40351999719837	1.20089819586436	0	0
PRRC2C	2.3914943152694	7.70385243819978	0	0
RAD18	2.38983778929857	3.18905146526808	0	0
UBXN2A	2.38374461345625	3.00914173530318	0	0
MTOR	2.37480135162314	5.63641134613284	0	0
LATS1	2.37374256677379	4.47348533693604	0	0
ATP2A2	2.37105020114165	6.42414262163584	0	0
ZNF251	2.37051190118503	2.78738978826961	0	0
FUBP1	2.36975151548327	5.94380330429527	0	0
WBP1	2.36932833879058	3.08187322901254	0	0
ABL2	2.36793691949625	4.50349711785277	0	0
NUP88	2.36362493959613	5.0298756588778	0	0
PHF10	2.36242680818536	4.08705576954277	0	0
HMGXB4	2.36174114173754	3.7724987544206	0	0
DGCR8	2.36073391041647	4.30346323009445	0	0
NEK4	2.35745934602671	3.38537723385575	0	0
NUCKS1	2.34824503262657	5.86617794411624	0	0
ZNF280D	2.34815742875347	3.81909120370995	0	0
RAD54L2	2.34334884134047	4.74871450319078	0	0
SCFD2	2.34176367051193	3.2927460499541	0	0
MED1	2.33899249328049	4.77735248986131	0	0
TNKS	2.33809125753002	5.17531421147588	0	0
HSPA14	2.33800819396316	3.95206391812533	0	0
MTPAP	2.32118287850109	3.37430466094725	0	0
HIRA	2.31939138445763	4.53416360761072	0	0
NAA35	2.3182385146542	3.05024317430333	0	0
C22orf39	2.31683853582922	4.85975780893804	0	0
NAA30	2.31627560000817	3.35169443622808	0	0
NDUFAF6	2.31547903419587	2.38870944163268	0	0
POLG2	2.31364026437358	3.3844601737047	0	0
PITPNB	2.30889787021625	2.78653950226021	0	0
ZNF778	2.30005780222759	1.14144952285292	0	0
AMBRA1	2.29880055507025	5.31045502124069	0	0
YRDC	2.29692596618416	3.12508682764905	0	0
PAXIP1	2.29582712612274	2.82446501888591	0	0
APPL1	2.28936928430501	4.67810135653082	0	0
ZNF619	2.28867888197595	2.22006252351719	0	0
CNOT2	2.28725056120676	6.04456853968671	0	0
DLG1	2.28707685202923	4.26849880771551	0	0
BCLAF1	2.27557146706302	7.02142443031905	0	0
POU2F1	2.27430539171658	5.41797258901721	0	0
TTC19	2.26730520271675	3.68024682214881	0	0
UBR1	2.26672746519437	4.70140666695794	0	0
UBR4	2.26638213127584	8.11463002521153	0	0
ELP2	2.26376161337901	4.82548389311259	0	0
SDR39U1	2.25796815275695	3.73029245324789	0	0
HELZ	2.25028727831169	6.20098774917542	0	0
UBFD1	2.2498455791348	4.26781889497066	0	0
MAPK8	2.24843716492805	4.08775483170861	0	0
PRRC2B	2.24667350941064	7.58031654465358	0	0
WASL	2.2464767675279	3.15274205528638	0	0
LRIG2	2.23944649341743	4.03122131628643	0	0
SYNCRIP	2.23812035917409	6.01442570964336	0	0
DYRK1A	2.23611065933637	6.55694125803738	0	0
CNST	2.23275755000651	4.64394303944508	0	0
MCM9	2.23196248707728	4.04769229278995	0	0
UBN2	2.22735382972937	4.41193225236311	0	0
KANSL2	2.22656190070674	4.48920667482114	0	0
RUFY2	2.22354031934489	2.75397456814026	0	0
KIAA0100	2.21967572767982	6.77266390667461	0	0
REPS1	2.21463039043052	5.09135203968147	0	0
HEATR5B	2.21156629591273	5.09990849279234	0	0
U2SURP	2.21103233202533	5.49899880882431	0	0
MAN1A2	2.21096637433785	4.54622844738363	0	0
SENP5	2.20988490863005	5.54143253999098	0	0
MAPKAPK5	2.20264284235452	3.65940421694123	0	0
GPATCH2L	2.18040513044579	5.76721476721199	0	0
TTLL5	2.17871663518369	3.77224216858237	0	0
MBD5	2.17241275470919	3.62434674143023	0	0
PDE12	2.17025125541079	3.99662621926671	0	0
IPO7	2.16866549949874	5.35629193984756	0	0
EIF4E	2.16634063982793	4.01053655400112	0	0
KANSL1	2.16073440937499	6.74901832898579	0	0
COX19	2.15930518893718	4.14391662943152	0	0
NNT	2.15900555992311	5.05859667104216	0	0
HTT	2.15199079447768	6.74948913358355	0	0
NIPBL	2.15017795121716	6.7734679181631	0	0
ZSCAN29	2.14955879688877	3.85645204760258	0	0
BBX	2.14478362216086	5.30299890354557	0	0
ANKRD17	2.13978152010206	5.9092888088337	0	0
KLHL36	2.13281501863246	4.60304636506218	0	0
IPO5	2.12628306210023	5.52570359973935	0	0
ABCD4	2.12284260157933	4.75732953688891	0	0
ZNF195	2.12137318497925	3.16684353717631	0	0
NUP54	2.11763155138294	3.74889198157693	0	0
VPS13B	2.11050783496171	6.06802718533518	0	0
MKLN1	2.10852406719466	5.76736668109716	0	0
RSF1	2.09962386989421	5.18199769596276	0	0
SUGP2	2.09489885819826	6.53586983178236	0	0
ATP9B	2.09395907996655	4.6231425893798	0	0
FOXK2	2.0924297569711	5.35794930912068	0	0
MAP3K4	2.08885217914101	4.36558771771239	0	0
FAM13B	2.07857862940684	5.25124028618855	0	0
MON2	2.07237335989539	5.30014763499385	0	0
PRPF18	2.07195921307032	2.36079425420914	0	0
AP4S1	2.06566659007512	1.61463909516443	0	0
KIF2A	2.0654012271814	4.5852031017664	0	0
NHEJ1	2.06448085940877	1.66455220276369	0	0
DEPDC5	2.06049068088454	4.53625884085442	0	0
PTCD3	2.0571007789378	4.95811600982042	0	0
NOP9	2.05505483975097	4.84961117431063	0	0
ANKLE2	2.03862196070363	6.51801773950456	0	0
LARP1	2.03510979921839	6.44736143481187	0	0
INVS	2.01860044351341	3.57149130647234	0	0
ATP6V0A2	2.01468407299605	4.54830113228041	0	0
RC3H2	2.01255058522658	5.48035172662137	0	0
MIS18BP1	2.81732861266912	5.15266892975454	9.88131291682493e-324	1.67982319586024e-322
PVRIG	4.20037477738755	1.4175903898401	1.97626258336499e-323	3.35964639172048e-322
BRIP1	4.77487139409464	2.32873560967472	2.96439387504748e-323	5.03946958758071e-322
SETD1A	2.38876438953381	5.21194220089018	2.96439387504748e-323	5.03946958758071e-322
ELK4	2.57958347214441	5.38010584345051	5.92878775009496e-323	1.01283457397456e-321
SOCS2	4.17056293909214	4.75314301866525	7.90505033345994e-323	1.34385855668819e-321
ZNF529	2.39746647524887	3.34115287027076	1.08694442085074e-322	1.84780551544626e-321
PTPN11	2.14385306463446	5.05004618275228	1.38338380835549e-322	2.35175247420433e-321
ZNF827	4.10976457704187	3.62275293934271	5.33590897508546e-322	9.05622328827005e-321
ZFP82	2.95999188024208	1.50104359168198	1.12646967251804e-321	1.91005778682226e-320
METTL12	3.28858387206444	1.88522982425458	1.82804288961261e-321	3.09680346813293e-320
RAPGEF5	4.8812219757273	2.14017492396417	1.07508684535055e-320	1.81929792768122e-319
ZNF761	2.48409938460478	2.62308205035709	3.30529917067794e-320	5.57024431090797e-319
NUP205	2.14448815848366	5.00912332215508	8.94752884618497e-320	1.50477079688223e-318
GAN	2.46479922665121	2.31493682137105	9.67479347686329e-320	1.62540680562728e-318
AMZ1	5.42244574575362	0.883630985698881	1.27300954307456e-319	2.13651277559359e-318
FBXO21	2.23778290427125	3.80298793506728	6.24726246540423e-319	1.04633617728776e-317
ZNF721	2.746162409626	2.84159236768849	1.24776278857207e-318	2.08770156011271e-317
NUP153	2.28238189440305	6.37507130957461	1.2787308232534e-318	2.13732600764665e-317
ZFX	2.39647800285992	5.21980337812165	1.7138050309812e-318	2.86159857677375e-317
ZNF131	2.15019424648531	4.2536508843526	5.12960692400799e-318	8.5563311262674e-317
ZNF772	3.50702518922112	1.72241883095843	7.83639497131385e-318	1.30579929660523e-316
ANKRD33B	4.99950390698379	1.67212039468099	8.6773243444744e-318	1.44445165615871e-316
HCFC1	2.32410509247748	6.48386243970648	8.9555919975251e-318	1.48925476408771e-316
FBXL18	2.16276155433402	2.9880019927622	1.80984941627015e-317	3.00659622141677e-316
NOM1	2.17789988160726	3.4990957040879	3.86613383602946e-317	6.4160534222328e-316
WDR60	2.57511850706766	2.83460018798468	1.71039004923714e-316	2.83560096600599e-315
MICALL1	2.17987716358443	4.81565762095829	2.09056664679294e-316	3.46236849416877e-315
HMSD	6.83838274269864	-0.880775629956831	4.98138011571032e-316	8.23339446458529e-315
HIST1H1B	7.3202107380711	3.7106405457198	1.17594099922702e-315	1.9357980358307e-314
FRS2	2.42394023238029	3.43954573204263	4.27109969318101e-315	7.0168066387268e-314
ILF3	2.42817882070405	7.97229179205181	1.87629959150402e-314	3.07630244271352e-313
AMOT	3.81687448830361	2.01810485631195	3.13215104200177e-314	5.13019323126525e-313
PTK2	3.52951247677314	3.89300508528045	7.38868685285523e-314	1.20899054415893e-312
ZNF620	2.38826728692555	0.764247706239687	5.1762541816631e-313	8.45282307865594e-312
PLCH1	5.80908756461709	1.70877877476299	8.66731950813038e-313	1.41395931636134e-311
ASMT	7.47676780603859	-2.87500837534953	9.86343572192777e-313	1.60748408522015e-311
KLHL23	4.10360214058441	0.567439071208487	2.0821102984765e-312	3.38991636830714e-311
CCDC88A	2.80717432012175	5.43217031543483	7.36909389830458e-312	1.19619585844248e-310
BRF1	2.51440009845432	5.68269277526162	1.19925277143658e-311	1.94476641087979e-310
HSPG2	4.26640007541062	4.27731231278564	2.54440989592184e-311	4.12204500004005e-310
ZNF788	5.95488569965204	1.10825332134379	4.82013648521255e-311	7.80107322135983e-310
ITGA9	4.58655829385732	3.62779728364653	5.41697848381216e-311	8.74967939076681e-310
ANKRD36B	4.42488141058229	1.79068007442891	1.51013076661425e-310	2.43680191885481e-309
GRAMD4	2.1648179058133	5.11130781646765	2.27871471865477e-310	3.66976443349432e-309
PER2	2.39823836068046	3.8977156714119	2.95031287039318e-310	4.74666100231731e-309
ZBTB8A	4.45244342635335	0.736137067447625	5.90689095306953e-310	9.48471280861606e-309
EFCAB13	3.4039465912967	1.18832761410468	9.92766847202734e-310	1.59252285017885e-308
KLHL15	3.2573243372675	4.5258579193118	1.19861480044968e-309	1.92084197167255e-308
SLC39A10	2.75842355433275	4.05469144432733	1.67052074451623e-309	2.67185149441235e-308
PTPN14	5.26496869331718	2.33975779121173	2.46991065359986e-309	3.94654021265027e-308
ZHX1	2.43854151627003	3.30711009653521	2.85258421840417e-309	4.5535386399355e-308
SP4	2.97649457645222	3.84954261024236	3.51478201141261e-309	5.60511623499687e-308
ZNF235	2.47513117378891	1.685654840242	8.64395124976258e-309	1.37578678273512e-307
NARS2	2.26491470875151	2.35778517444318	1.63066591019789e-308	2.59286994289499e-307
VPREB1	8.1977066258312	2.37547889291928	3.63448833030793e-308	5.77346249357281e-307
DNA2	2.93764439068027	2.18886477982474	2.17714762413332e-307	3.44838222134792e-306
KCNMB3	3.11874978200795	0.282615449366727	2.51753588267631e-307	3.98365900814962e-306
HIST1H1A	7.4952308389143	-1.72114727143931	4.94194464798021e-307	7.80483134444069e-306
PRMT3	2.28898334557002	2.46769873737535	5.51330630820242e-307	8.69877217516382e-306
WDR66	4.30571305186675	1.6634001652571	6.71376469036777e-307	1.05826039955314e-305
OPA1	2.22600058815775	4.97005464632007	1.06333599399763e-306	1.67447220655557e-305
JMJD1C	3.16180040320319	7.36754163507063	5.05072387769821e-306	7.93824070479421e-305
CELSR2	3.72144583154726	3.13703712407923	7.79525443577611e-306	1.224004855156e-304
FFAR1	7.92159304514469	1.62670047567374	9.1367316697581e-306	1.43326443964601e-304
LARS2	2.1564554405254	3.38999705301751	1.40622777743699e-305	2.20380994295067e-304
PTPRK	4.95413855168939	2.61101731240129	2.51543771070429e-305	3.9345879133909e-304
MED12L	5.6721508732312	4.1746083910593	4.02434218068924e-305	6.28875672829237e-304
CECR2	5.7195426169217	1.46524310550417	1.03634144414545e-304	1.61483356707015e-303
GPR75	4.2098611736953	0.55480333566964	1.75351550353549e-304	2.72973385822065e-303
RASAL1	6.31127250325121	2.51858000273863	3.48357220651111e-304	5.41778420307871e-303
IBTK	2.37098518443849	4.08177117638458	6.07858622587625e-304	9.43567614720144e-303
RINT1	2.13241401991497	3.20324892535239	1.27470875015769e-303	1.97682752992166e-302
ZNF614	2.36507615202559	1.9634935843318	1.47369836099978e-303	2.28325372249776e-302
DNAJC2	2.05796452179913	3.44250439053518	2.85420819074744e-303	4.41793552179201e-302
BEND5	2.92195131976509	1.11556727916086	1.04992053865701e-302	1.6235987117679e-301
ZNF609	2.10073523177119	5.59911162820811	1.68446945999794e-302	2.60240172959001e-301
FBXW8	2.52116015369273	3.28043371647121	1.92336916949771e-302	2.96867850074646e-301
TAS2R43	6.3417493412716	-1.18255365506597	2.40042984704107e-302	3.70151269142404e-301
C1orf27	2.10471313313397	3.24901465380367	3.21385806910284e-302	4.95116059136315e-301
CASZ1	2.85747243148528	3.84844604960222	4.8496725194383e-302	7.46419908034189e-301
ZNF496	2.54274729081944	4.90845992844563	5.78422407136636e-302	8.89419765399366e-301
PDP2	3.09107867136808	1.48734297809909	8.03597984698835e-302	1.23450188994656e-300
DHX33	2.20645559202467	3.23493580041987	9.04440351399315e-302	1.38811193029613e-300
CENPO	2.45471959527522	3.11114516554477	1.22333296170038e-301	1.87577720794058e-300
RPTOR	2.57166756127269	4.9948160026807	1.7532321886523e-301	2.6857675085077e-300
ZNF417	2.4927207209659	3.06396233963107	3.23016503617804e-301	4.93900702629095e-300
NYNRIN	4.52171681275208	2.28725989013093	3.23677646822084e-300	4.93525300896791e-299
ICOSLG	4.02290004606505	5.81792286678059	3.6045553147351e-300	5.49089443000225e-299
YPEL1	3.26645733171809	3.52939769640058	5.96202710016197e-300	9.07361626706849e-299
C20orf194	2.7137762549232	3.83699472322856	6.67017644525281e-300	1.01418977049328e-298
SEMA6C	3.91417099386317	3.96042045397049	9.98357131748378e-300	1.51516468043225e-298
SMAD5	2.35857204710969	3.7406119467096	1.07024812982173e-299	1.62276248467863e-298
ZNF765	2.74363852745956	2.43533507288403	1.69321671309381e-299	2.56495630100388e-298
LRRC58	2.50636885037002	4.30033454956464	2.00354720241563e-299	3.03224520995803e-298
CYGB	5.53298830822191	3.40145019305522	2.56061668523662e-299	3.87174726573277e-298
CIDEB	3.50725373613709	1.88569282066285	4.92992035612586e-299	7.44732649542418e-298
DDX31	2.29231325250335	2.98682624979165	1.19144445147876e-298	1.79817817861812e-297
PRPF4B	2.07604669768745	5.95486405399561	1.25976408872935e-298	1.89953347820409e-297
EXOG	2.1791252088852	2.48612773457384	2.18856746967569e-298	3.29698402027713e-297
SPICE1	2.85678666922814	2.95660441923802	3.94842608921866e-298	5.94265419695307e-297
UBXN7	2.10906604591611	6.16505926275075	4.47733715478087e-297	6.72630319572876e-296
EID3	3.29005316597747	1.66163078025431	1.22699517749779e-296	1.84162051916717e-295
REP15	6.50386717437694	-2.76880985628787	1.39415473505521e-296	2.09059199480731e-295
OTUD3	2.36125174990212	3.29743792768053	3.17667317171816e-296	4.759180999464e-295
ARPP21	7.15479039262951	3.65035419036515	5.24752258727264e-296	7.85444948214136e-295
TMEM217	4.95318926854861	0.842604717327602	6.8899493404727e-296	1.0284540468914e-294
NBEAL1	3.73862410310882	2.04166949195874	1.60944597175392e-295	2.39582978292994e-294
AEBP1	4.02464097160242	5.29990161100708	2.54333681304372e-295	3.77913468216596e-294
EFHC1	2.44916643990736	2.76821584346678	2.75724788993153e-295	4.09325982205289e-294
POU4F1	8.52207358516269	2.04879524065214	3.68758107458334e-295	5.45949219836319e-294
CEP68	2.19116960526349	4.93737116156491	4.59601309071355e-295	6.79826936334712e-294
ADNP2	2.81386453792988	4.57291873716575	5.9672933460327e-295	8.81863351499674e-294
AMN	3.81948051073427	1.22918244903941	1.1179751022402e-294	1.64919001080238e-293
ZNF423	6.93252871204973	2.30103900227702	1.55928821577993e-294	2.29812062849154e-293
NKPD1	3.51922667001568	-0.165975523320963	1.93913238563079e-294	2.8553680664879e-293
ZNF510	2.29489038656623	2.64551543162485	2.65160795108589e-294	3.90096917488581e-293
SYCP3	4.75156511534514	-0.916200176395423	1.97581716135073e-293	2.89632802916135e-292
JAG1	9.21419589681914	-0.0275349491387064	7.54538159315183e-293	1.10507696337372e-291
ME3	3.74221347830649	2.70889560989985	4.67211074161172e-292	6.83040003675196e-291
HR	4.93634129459431	0.945402540753817	5.65547399854844e-292	8.25325204613906e-291
IREB2	2.08050594095328	5.27820957487999	6.8072931010423e-292	9.92527645893042e-291
RIMS3	3.52481100655335	3.13024036405997	7.80211601934984e-292	1.13554861493746e-290
RBM41	2.20944586333975	1.81899565551444	1.94890152164165e-291	2.83145568046335e-290
ANAPC1	2.30755753208625	3.43383921135764	5.18644254126708e-291	7.52840948434591e-290
CCDC18	2.57663140794441	1.89949443672945	1.1135727897546e-290	1.61497723416453e-289
G2E3	2.39560387432067	3.4770492949594	2.19518247669458e-290	3.17795477344171e-289
HIST2H2AB	5.92637637759505	1.80451076741789	2.68549679486457e-290	3.88433681666417e-289
ARHGEF10	3.38627212396993	2.24035919967274	3.73642459168533e-290	5.39485531230959e-289
TOB2	2.20004152936531	5.02061949522153	1.73622276089205e-289	2.50242874539869e-288
ARID1A	2.07942039356483	7.14214733983408	1.39086294667501e-288	2.00112704133946e-287
POU5F2	3.84126274410847	0.0367589371562811	2.1633418211299e-288	3.10980386787423e-287
POLQ	4.67824817651409	2.72773352106624	2.52890203022306e-288	3.63209939784895e-287
IRGM	4.48789709803068	0.71962987490183	3.8048251326148e-288	5.45503023841964e-287
SAPCD1	3.0350957159849	1.7686268867355	4.39495586429022e-288	6.29558151437363e-287
ZNF667	4.67570736022537	1.01576059920409	5.06397513118692e-288	7.24756475830696e-287
ERCC8	2.47995143793069	1.65711931229022	8.21072909972281e-288	1.17409112257858e-286
SLC35G2	4.14269518752232	0.520483257412861	1.22739845624362e-287	1.75357977169364e-286
KIF16B	2.99522625988583	3.02701439918553	4.9234107638328e-287	7.02791064452706e-286
RCBTB1	2.33296453649228	4.42103774773541	8.270071490638e-287	1.17947831827178e-285
ATF7IP2	2.60915461031747	3.49885538627384	1.18537296795662e-286	1.68910476149491e-285
ZHX3	2.08309813194109	3.24933048344768	1.7084211835305e-286	2.43230321944664e-285
CRHR1	4.87085519194104	-1.91129711488856	1.7828346589829e-286	2.53603571264728e-285
HACE1	3.0884024278576	2.52328569226997	5.20389868181648e-286	7.39596740418303e-285
ATRX	2.13982375586409	5.49240251286172	2.22865811012033e-285	3.15920025505772e-284
ARMCX5	2.36264378667069	1.92708577316075	4.23528115238296e-285	5.99845110307144e-284
TMEM44	2.36592128838508	2.18098484468023	8.52594987941979e-285	1.20440105130558e-283
ZNF521	6.38393249576607	2.78682268333919	1.64818937120733e-284	2.32626900879998e-283
TEX14	4.58433711204701	0.401756969569867	2.29589559680491e-284	3.23764897200555e-283
NEGR1	5.08972043382683	2.12014549059794	3.868664302372e-284	5.44614552221851e-283
ANAPC10	2.48622969933853	1.54349397263694	5.41052057472087e-284	7.61014651035244e-283
ATRNL1	7.93825183071034	2.3093151427562	6.5663539498771e-284	9.22793115331266e-283
COL24A1	5.1400477762018	1.64870203270226	1.43244302097442e-283	2.00960434128113e-282
SCN3A	6.09727750027616	2.95452068279448	2.45578325634686e-283	3.44231249580636e-282
LCOR	2.72074970173905	5.0708331473185	1.12383259314051e-282	1.56990472591827e-281
KHDRBS3	4.62141878640088	1.31740508139085	1.16395303435776e-282	1.62456008983438e-281
MBIP	2.25282691155523	2.20571711842774	2.39284287566443e-282	3.33121263082694e-281
RAB40B	3.16083835202481	1.30218802249699	5.6278556011721e-282	7.82152186954386e-281
RSG1	2.29052745413586	0.88889521106712	6.68055453156189e-282	9.2766543792862e-281
CDKAL1	2.02287236869273	3.17438148127711	2.50220867382313e-281	3.46868146379725e-280
LGR5	7.3458466711783	1.23993763296453	2.78957858101146e-281	3.86376744935684e-280
STIL	4.20197061212431	2.65068756479068	2.86327689400214e-281	3.96248404059788e-280
LAMA3	5.69529675217911	1.99919409555272	1.10678691214248e-280	1.52908885577722e-279
ZNF490	2.05282912357609	2.66104810836433	2.00647610002894e-280	2.76971722007376e-279
NPIPA1	2.93546409815643	3.07809221361417	3.44350188272385e-280	4.74534900800679e-279
MIB1	2.68471249396716	4.72454357604276	1.40411287780727e-279	1.93169025228245e-278
ANKRD63	5.52251139954161	-2.55909937785929	3.98333978731181e-279	5.47081065826761e-278
AFF4	2.70462914224296	6.44726000465425	6.23862015963537e-279	8.55387633978553e-278
SEMA6A	4.97351327847962	3.52304813032497	8.49975105996353e-279	1.16443737256044e-277
TEC	3.04415268230012	3.3549703620924	2.1299171195515e-278	2.91546911670378e-277
TP53BP2	2.06581852831237	5.09663218114255	4.34788786940814e-278	5.94648315807663e-277
SUPT3H	2.67981654638002	1.93757436635168	1.04603060296231e-277	1.42823409250623e-276
TNS3	2.70650261921962	4.80593659684229	2.22745525730812e-276	3.01861778853457e-275
CCNT1	2.03952184652574	5.40942079604876	1.889368246915e-275	2.55620409876736e-274
XRCC2	4.45265923788725	1.28502880814178	2.06436056175703e-275	2.79064635542155e-274
STAG1	2.09625051120792	4.919515440078	3.05858188733952e-275	4.1312359156538e-274
FBXO3	2.09726038805728	5.10387292117964	3.64444869904446e-275	4.91038343691387e-274
MBTPS2	2.40089855914832	1.94713419446653	6.72580967576959e-275	9.05461434503854e-274
PDS5B	2.03886063084455	5.30279340133107	7.38605048764755e-275	9.93527219631668e-274
CEBPA	4.93584789099776	2.74678547573611	1.21228338956613e-274	1.62800886115254e-273
ZNRF1	2.82813397353232	3.91423818882722	1.69126826516221e-274	2.26938461545595e-273
TRAF3IP2	2.10751104170952	3.87030404623831	1.6428623375004e-273	2.20262249354529e-272
CLSPN	3.86661905422962	2.23644730650942	1.92154475324015e-273	2.57414485811416e-272
RUNX1	2.11684073896465	6.71229020726112	2.39788586577119e-273	3.20962919574127e-272
MGAT5B	4.96776271556359	0.386132625549583	2.7304824651019e-273	3.65182462367846e-272
BTBD7	2.11826455430937	4.32329470679064	8.95051595742251e-273	1.19315857620171e-271
FSBP	6.28442631934398	-0.615402563496407	9.49361239758438e-273	1.26452439194578e-271
ZNF10	2.69399723808868	2.03997110284484	1.39719476743442e-272	1.85951023245346e-271
VSIG10	4.16062216215206	3.41379818726997	1.47363327232247e-272	1.95964424568615e-271
TTC28	4.49525134516789	2.46090272897198	1.61389196436347e-272	2.14441462799475e-271
FIGNL1	3.26017180840377	1.97012476553816	2.4421142373256e-272	3.2422541053274e-271
SUCO	2.60442327517221	4.64616786057809	3.56004119487802e-272	4.72262166631666e-271
SUV39H2	2.60741993508951	1.1971225395596	5.49525687671845e-272	7.28389162311788e-271
KAZALD1	4.52349633623078	0.848625753355727	5.67276779216874e-272	7.51308175556492e-271
SFMBT2	3.82900713046578	5.36468055927288	1.51574988855425e-271	2.00585054133638e-270
KDM2B	2.39438830201481	5.47270932201547	4.31363307624746e-271	5.69916085235607e-270
SLC25A36	2.88525289976089	4.98761923256164	6.50597482285688e-271	8.58872828272052e-270
UHRF2	2.29031831684346	5.74195099070336	6.66386561338024e-271	8.79005859987878e-270
NAA16	2.19747186347917	3.96632993604123	8.11239935038209e-271	1.0692129248728e-269
LRFN4	2.16302157436944	2.57774394546963	1.89500415492868e-270	2.49559821370849e-269
MTHFD2L	2.48162449870699	1.80967349176771	1.21732703782243e-269	1.59414198297035e-268
EIF5	2.11398419558284	7.28849698828286	1.44034770269458e-269	1.88468573597776e-268
ITGA4	3.30245113549163	6.47022683743596	1.68446454767386e-269	2.20234636217087e-268
TBC1D32	3.39233252231932	1.46693435176543	2.090207363789e-269	2.73064690005395e-268
PSMG4	2.07092001375895	2.72388120746831	4.91060451438777e-269	6.40496579232845e-268
RAB3GAP2	2.00262083890038	4.77949773030644	6.59349751441497e-269	8.59312166084568e-268
CEP128	3.2237403553537	2.49620530993214	1.13484729305973e-268	1.47665787216457e-267
RFX8	6.33807146313522	1.15671848752852	2.51493828655087e-268	3.26721895142209e-267
ZFP14	2.74602335090022	2.15951007988845	5.2005890402204e-268	6.74548205137404e-267
KLHL33	6.46610445684305	-0.816145009987034	5.69132331513069e-268	7.37613569334002e-267
ATXN1L	2.33592661337093	5.72401635085045	1.41072613717765e-267	1.82689594132522e-266
TIGD1	2.85039901428938	1.75848374133962	1.57334832761043e-267	2.03587782804107e-266
ENDOU	4.95372262137024	-0.156524563332093	6.14575614965664e-267	7.93988907625735e-266
GJC1	4.8026722089639	-0.129601753776414	7.20307741767999e-267	9.29851812100508e-266
GNPTAB	2.5655863382117	6.13432787810172	9.8876264044559e-267	1.27539446433463e-265
ORC6	3.90712105863562	1.64998727784057	1.08776901676774e-266	1.40088864698874e-265
CCNJ	2.54190042663832	2.63663129250069	1.20036444643984e-266	1.54467702209319e-265
FAM53A	3.38164143108651	0.639616900152014	6.91752837715247e-266	8.84598577908377e-265
RAD54B	4.48178184531094	-0.115782351521476	7.0022822291836e-266	8.94736062617905e-265
GPR137C	4.72427897923017	-0.476857986327511	8.69027957786549e-266	1.10955641521926e-264
BLNK	3.83861107261999	3.96833986855731	2.20145497327037e-265	2.8020077719022e-264
NID2	4.71432214249593	1.89221641610968	2.87617198125806e-265	3.65793523784611e-264
ZC3H11B	3.9807679485263	-1.65488953123987	3.31475610447591e-265	4.21244880825616e-264
LIG3	2.23565368923185	4.49256663522793	5.37507460496083e-265	6.82012185695496e-264
PSTK	2.22859942921933	1.2907801729972	7.77627711092101e-265	9.85155975340109e-264
UXS1	2.00095351013579	4.71156767529457	2.30484298481578e-264	2.91316454659766e-263
MRPL53	2.16264206558514	1.15755278045821	5.2891147721281e-264	6.66444785716449e-263
TRAPPC9	2.06922750413756	5.8515309554845	5.83286106633134e-264	7.33826049408249e-263
DHH	5.84645601906688	-0.66203312250029	1.29065527274151e-263	1.62126158491299e-262
CHAF1B	2.15513392790039	2.27044828011977	2.69380067030394e-263	3.3786301801892e-262
NHSL1	2.78525404773353	1.03223523231049	4.62269861087005e-263	5.78900830640398e-262
NUFIP1	2.06696649848737	1.4760933935356	1.52374494827076e-262	1.90672452147598e-261
PABPN1L	4.51399930891312	0.201067421352354	1.68575320932714e-262	2.10783689956449e-261
SLX1B	3.70690834360125	-1.93712989041153	2.00736004302995e-262	2.50613069592348e-261
THSD7A	6.82912837559948	2.00118176004771	2.07801192630388e-262	2.59235559637451e-261
RCN2	2.64064875271268	3.4137861642026	2.43848183477289e-262	3.03972582914818e-261
BAZ2B	2.39488574290184	5.80483415280692	2.53464943092377e-262	3.15719490518575e-261
FANCA	2.61355438626242	4.12875094722988	3.31243122279358e-262	4.1228659960533e-261
ATL2	2.21500586105201	4.25878564447715	4.36010387469852e-262	5.42273391270577e-261
IARS	2.29725660476782	5.5021758274329	4.59626192732098e-262	5.7077534048024e-261
KIAA1147	2.84654215239169	5.14069632746323	8.65238707587804e-262	1.07121668649802e-260
PTRH1	4.68520434067247	-1.67925856810151	2.81180966180061e-261	3.47591610728266e-260
EFCAB5	3.63911548954929	-0.243894390152485	5.79471438968766e-261	7.15791875821479e-260
SETD7	2.74405232706224	4.47808396335046	9.74890630007977e-261	1.20241419849171e-259
STXBP4	3.14904051061488	0.595320043784729	1.697338963542e-260	2.09189020940685e-259
SLC37A1	2.04179091588846	4.29735388004301	2.61255956976964e-260	3.21742818810997e-259
USP51	3.38005481364884	-0.368403585746986	2.88053673048631e-260	3.54477504211315e-259
TMEM245	2.32204824392687	4.82492747396774	3.27821362909359e-260	4.03111660866704e-259
FAM117B	2.03352382420859	4.05067484890963	6.11386985889959e-260	7.50672893201732e-259
ZNF792	2.42732674319466	2.69573780968988	6.88695785906582e-260	8.44324488277364e-259
SERPINI2	5.30326886702538	-0.456504932108721	1.48427546751605e-259	1.81695789989034e-258
MEST	3.55176167363805	2.26114753132652	2.01497367407614e-259	2.46291318096283e-258
ZNF461	2.54974698016107	1.33643047187557	2.15399476595264e-259	2.62890392585998e-258
ZNF292	3.17458449995745	6.43354660120377	3.96611173134248e-259	4.82253198606275e-258
ZNF431	2.00392565204729	3.44959597878376	4.76839343737343e-259	5.79373994288007e-258
TREX2	2.70407929463568	1.1108455056372	6.02550654806484e-259	7.31029137666411e-258
RNF169	2.54618044201669	4.88492927620018	1.42463668831064e-258	1.72712079585098e-257
ZNF574	2.42787001831707	4.10896826762643	6.66099383328786e-258	8.0394700146039e-257
NR2C1	2.02366465254127	3.42718661340051	1.27409728438766e-257	1.53436641991522e-256
TUBA1B	2.18632067771421	6.84169583323476	2.32346911436633e-257	2.79603910372898e-256
ZNF81	2.13788832823333	2.88495570194667	4.03536748814111e-257	4.84897358950289e-256
IFT81	2.85376433801228	0.21564818891285	9.44099366766096e-257	1.132780503989e-255
MYCN	7.70437601979426	1.66950119778119	1.26976314995737e-256	1.52241059022055e-255
EIF4A2	2.13835535670503	7.3313555383728	1.80304702781821e-256	2.16021701865528e-255
FOXJ3	2.02266894504697	5.65812191727391	2.03598549911237e-256	2.43572477659377e-255
ZNF469	3.24125093002334	2.33217688851892	3.48495936081223e-256	4.1630860542841e-255
TAS2R3	6.32379502330299	-1.65101215185	4.81508483759288e-256	5.7478315349336e-255
ZKSCAN8	2.19204122717218	4.56977614204644	5.84085916845361e-256	6.967219154189e-255
ZBTB33	2.22092124484346	4.1333822430452	2.55508756174015e-255	3.04336833575613e-254
FAM229A	3.04011736150501	3.32380171690563	3.59074849624396e-255	4.2707154365378e-254
ZNF347	2.78125465332553	1.26138824031098	3.89924709438388e-255	4.63425800955522e-254
ZNF525	2.75475920491757	2.08863071746586	7.07151296236767e-255	8.39228246187966e-254
GFPT1	2.2187598383543	4.41961095428617	1.51919221929009e-254	1.80031995217759e-253
CYP27B1	3.76232253876585	-0.606079276895664	2.49677938320986e-254	2.95666478084243e-253
ZFP69B	2.79261835115148	0.63236066550746	5.41145815800934e-254	6.39429173084606e-253
SULT1A3	2.59480353741856	0.375626701113403	5.4183397158384e-254	6.39779374979328e-253
MASTL	2.24357454035221	3.27336828477808	7.07089681788537e-254	8.34304516156562e-253
CASK	2.30039943110856	3.34283964493858	9.93407607615955e-254	1.17128853663311e-252
ZNF557	2.61793323699607	2.72554338408654	1.00492248745462e-253	1.18401040549307e-252
TRIM74	3.18325012032489	0.515190995466576	2.13942088370429e-253	2.51887116300584e-252
FAM214A	2.36240382550116	4.85648689049764	3.78448268082209e-253	4.44928741381028e-252
LRP6	3.81196466248572	2.80770419647172	9.88713980059791e-253	1.15989219068796e-251
ADAM11	2.88622457541834	0.282350393030878	1.05739670808634e-252	1.2395756096949e-251
DNTT	10.0675521022162	5.55450615270521	7.5236306658684e-252	8.80092326458674e-251
CLECL1	4.06434323821739	1.24044333617735	1.47924761424284e-251	1.72914198572552e-250
ARSI	7.12316619826542	1.17413286537994	2.49324489533513e-251	2.91027084637761e-250
ZNF507	2.51747320356726	3.27056795493955	3.41767640067223e-251	3.98647540164125e-250
LRRC3	3.21833554109363	0.755896779071003	1.63059765869465e-250	1.89790875028394e-249
CENPJ	2.56029128578049	2.3372733331147	3.50197693847678e-250	4.07316833371267e-249
PIK3C2A	2.35052740624951	4.54940490613509	5.07697416023152e-250	5.89246538994888e-249
ATG2B	2.10898573577403	5.2325516077826	5.31292126249835e-250	6.16193211765612e-249
CCDC85C	3.2255844054764	1.48986429973975	8.17534558645943e-250	9.46161540941761e-249
MOB3B	2.47874328422689	2.59234026756636	9.35943438468562e-250	1.08243316927703e-248
CHEK1	3.27496041661346	2.76672316771238	4.54046417622257e-249	5.23628389814369e-248
ZNF749	2.4523079319159	1.14541621228864	5.14401978201594e-249	5.9239663639154e-248
ZNF680	3.1176310769324	1.60896172008426	6.28670217531397e-249	7.22461974122992e-248
EP300	2.12807546704625	7.07280741677342	9.27055584833751e-249	1.06311922052915e-247
SYNGR1	2.94583667941873	4.59581800354904	1.53568874757314e-248	1.75614826665752e-247
KIF24	3.11745952160444	1.43939235888918	1.71164956409457e-248	1.95599981677147e-247
BTAF1	2.67383089264195	6.03767157286216	1.92778928460196e-248	2.20145447675175e-247
HCFC2	2.09229100097656	2.82927390102277	7.31025946001338e-248	8.32472363891343e-247
RANBP2	2.17455883216843	6.53384656679468	7.99886777298196e-248	9.10254430193696e-247
BMP2	5.54740085682433	2.00963504121695	1.29882993729275e-247	1.47598419457137e-246
SYNJ2BP	2.04625410324357	1.56453913258884	1.4573284430748e-247	1.65494947673237e-246
PTPRD	6.37423717207277	1.9969452397519	1.66608822609573e-247	1.89070331703567e-246
TTC34	3.89306810940066	-0.914951301738674	1.86213609568745e-247	2.11171405851223e-246
ECM1	4.01475087862503	3.05665918603722	2.3245526477816e-247	2.63427791382884e-246
PLK2	3.5930702505656	2.81361473320965	3.25488983366285e-247	3.6860160182881e-246
ZNF165	3.95345596232429	0.0404459347697255	4.41954705894943e-247	4.99800578065403e-246
PSME4	2.04575357556022	6.56200553910437	5.50293900554568e-247	6.21889231560975e-246
PPP1R37	2.1282431395859	4.73813245272834	8.54815179330612e-247	9.653618173215e-246
RBM12B	2.53605123614612	3.3171424636148	2.82559978399185e-246	3.186605281256e-245
ZIK1	2.67694442120501	1.77905754229085	4.69104734512626e-246	5.28308987213185e-245
FSCN1	3.30662410777995	4.14666364488065	1.57229004317428e-245	1.76828487637989e-244
CD34	5.01474861010062	4.3491438256446	5.11670745033954e-245	5.74266891161819e-244
CCDC7	2.44826736046627	1.08142506016491	5.37631901977604e-245	6.02989626325156e-244
KIAA1109	2.41543329931549	6.35110280664629	6.57866553062334e-245	7.37334304152911e-244
HHAT	3.57929913180332	1.5934482940266	1.75353362632577e-244	1.96131535054108e-243
IGLL1	6.46746443184855	3.61372021120165	2.280836417525e-244	2.54935377810974e-243
PPAT	2.64396438611919	1.96617484296859	2.30725798960547e-244	2.57712195418997e-243
LCORL	2.12785194287786	2.6684743424488	1.65197231537104e-243	1.83639944928585e-242
DRD4	3.20059497887833	-0.00487718035348518	2.10256088532455e-243	2.33411415753568e-242
VASH2	4.46843286281058	0.497498117228712	2.25816132888632e-243	2.50514772423326e-242
CLDN12	3.00245918461685	0.572785273139621	5.50051891878377e-243	6.08560121570048e-242
FPGS	2.68194225476045	6.02879803939948	5.97832710780252e-243	6.60975502169365e-242
IRF2BP2	2.42504916691795	6.80792322794747	6.50658992385965e-243	7.18894543008309e-242
FTO	2.58906736704846	3.54081624261337	8.06287773674449e-243	8.90242011095588e-242
LMNB2	2.0363798762604	4.74106849541475	3.4448267763796e-242	3.79581789866929e-241
ZNF462	5.1406946310322	0.969918263930884	3.84912774955264e-242	4.2384528759403e-241
SMC6	2.37077012312286	3.99120555708696	5.6159539063035e-242	6.17150250941697e-241
NEK1	2.51412999015325	2.18880280098158	3.52253692686398e-241	3.8631986578703e-240
ADAMTS18	8.19318443960111	0.61789562401531	1.21103181948677e-240	1.32547919652942e-239
ZNF816	2.90944785340107	2.3690956596613	1.64881919766224e-240	1.80343050889648e-239
DPEP1	7.42424891759737	2.76185464432972	1.00204837361786e-239	1.08871922429671e-238
POLR1B	2.05584202450006	3.16872894903183	1.17324201128076e-239	1.27387247634407e-238
CCDC138	3.22746796036412	0.539941388665504	2.18176481411978e-239	2.36575162115379e-238
SLC35F5	2.36834529566293	3.90177490979657	3.27935505256231e-239	3.553541340965e-238
MMP11	3.93788553697665	0.7425608553703	4.35473402828809e-239	4.71570336087165e-238
TMEM237	2.6966807260682	0.957371927393715	4.76689113500101e-239	5.15860385914953e-238
ZMAT3	2.19904093823884	4.54557737688166	8.91878151784232e-239	9.63889491637095e-238
PHC3	2.03234623547106	5.48987746574768	9.75534090889135e-239	1.05360262594045e-237
PIK3CG	2.68714487171858	6.17539702218426	1.32054823371975e-238	1.42434297600024e-237
ZNF221	3.89733815569065	-0.903846837309041	2.3371532289979e-238	2.51918892604196e-237
SBNO1	2.10958576221384	5.65413452826545	2.47173399880841e-238	2.66073936720774e-237
CUX2	4.4561365824049	0.0560104814899216	2.63096067409513e-238	2.8302758766781e-237
MCM4	3.37005548874176	4.85466267948278	4.7072445379307e-238	5.06052029653774e-237
TTC24	3.95995675595827	2.02915334313754	7.49059191913428e-238	8.04745829206992e-237
ZNF304	2.50206332524089	2.4580114782247	8.67989445436867e-238	9.31663885783168e-237
RAG2	9.71410286192904	1.62835920886462	8.68335844557245e-238	9.31663885783168e-237
LYSMD4	2.04382285971091	2.54835460115218	1.08428100651464e-237	1.16259414552752e-236
ZNF720	2.04375505391243	2.49373296316608	1.8260834103323e-237	1.95540603873616e-236
SV2C	6.59921177189749	0.187103287227448	2.17231011217766e-237	2.32310570608128e-236
MYEF2	4.33032837238555	2.87784138629121	3.29216834633974e-237	3.51379798011294e-236
TAF4B	3.33028531388962	2.56305858384102	4.52609285828145e-237	4.8244840976329e-236
ARMCX4	2.21814481976452	2.12700316101904	4.55018090253143e-237	4.84699635605599e-236
SRFBP1	2.36570595869346	1.73463754818325	5.53428554580918e-237	5.89145260515411e-236
LCT	5.56006517161901	-0.813431519539609	1.16112701093274e-236	1.23284812019061e-235
AFF1	2.04327374856749	6.70319223525674	1.21991337251972e-236	1.29442400086076e-235
ZNF567	2.76276678340839	1.40758147316723	1.25791334838307e-236	1.33387824539581e-235
MBTD1	2.16421427489111	4.47105660156351	3.86796372921045e-236	4.08827493190981e-235
JUP	4.17500645608103	6.29875827104648	5.00221715689079e-236	5.28371320647003e-235
HECW1	7.01922858426235	0.68064801120142	5.4832922502788e-236	5.78437741906026e-235
RAD51B	2.02299389541222	2.06588850243276	6.2240582153971e-236	6.55734649402804e-235
ZNF440	2.70403349785	2.92456251911369	6.23260757439149e-236	6.56212003158046e-235
ZNF660	3.64607955641383	1.08107771824417	3.10990907274507e-235	3.26380560140919e-234
ZNF639	2.36245216776785	3.61519814899055	3.53761579192829e-235	3.71029324869551e-234
MSANTD1	3.14053498289057	0.561193251925346	3.6716709206767e-235	3.84842016268617e-234
ZNF570	2.70653545214147	0.758891923789151	6.34636525523593e-235	6.6348364032012e-234
RANGRF	2.1412153923342	1.50653001620679	8.07786138856078e-235	8.43963381159294e-234
MYO15A	2.73583561871841	0.588688967430724	1.52580133823644e-234	1.59311610315863e-233
FER	2.65724816716819	2.33095342009939	2.15780482691059e-234	2.25156248073162e-233
WDHD1	3.24570208841369	1.99650840369217	2.90480890875473e-234	3.0290887279671e-233
MROH7	3.60222225713298	1.44511207982822	4.64276191500131e-234	4.8321416234526e-233
FLT4	4.73943477569315	4.53587043146324	8.91834227107688e-234	9.27030740208055e-233
SLFNL1	3.08073486034416	0.647320978609606	1.46303531330449e-233	1.51884085608788e-232
CDCA7	3.85940738673367	3.16171438526653	1.62910116914803e-233	1.69016658781368e-232
GSTCD	2.74359500726128	1.39396223721869	2.17708512603243e-233	2.25725714972125e-232
TRDMT1	2.31765877731127	2.73522683612741	6.26756401997203e-233	6.47780509152805e-232
ZNF268	2.46246182110983	2.27370407674149	9.52157058776981e-233	9.83474052487545e-232
MPRIP	2.10053032442178	6.57021018658566	9.95721621568209e-233	1.02717208339917e-231
SEC31B	2.10902745883947	5.56330818876807	4.53699904623085e-232	4.66850626496218e-231
TRIM72	5.454248512855	0.714148301254522	4.99751997465179e-232	5.13913735428613e-231
ZNF566	2.43377912058826	1.58819057041791	5.55914728707248e-232	5.71308213957794e-231
TBC1D24	2.14635526765711	3.41128198949259	6.41484236383757e-232	6.58418452554793e-231
MAT2A	2.29313391764844	6.51880901101998	9.81633637867168e-232	1.00691440366651e-230
GLS	2.16637674733886	6.02896512235635	1.47343175429564e-231	1.51042941290947e-230
KIAA1549	4.89441424014349	0.302559472264681	2.28003624850802e-231	2.33289423171278e-230
GPATCH2	2.02315283905956	2.16378165667322	3.49385405873917e-231	3.57037777091431e-230
MEF2D	2.14783049326337	7.41772974718408	3.63594100651464e-231	3.710932289774e-230
TNRC6C	2.26374707424668	4.12022454405194	5.20313203897152e-231	5.3005081844295e-230
CALN1	6.12542741362413	1.32095399319014	1.31108017063265e-230	1.33312199168314e-229
TSEN2	2.19530498985576	1.84640814354994	2.62482252838124e-230	2.66563133634737e-229
ZNF610	3.73317995809232	-0.700116970542244	6.98609810256546e-230	7.08150105616971e-229
ACR	6.5150588457607	-0.84233758533449	9.36062895940323e-230	9.48257263691406e-229
CCNL1	2.33619262509609	7.88444567815991	3.64616123572714e-229	3.68223951635276e-228
DPY19L4	2.74937002958589	2.31218059250908	3.65008038507828e-229	3.68391920199804e-228
HDAC9	3.0584023807854	3.50476054744287	3.8188326051267e-229	3.8518552465546e-228
ASXL1	2.12545235564756	6.65112954760064	4.37406744315148e-229	4.40916798436195e-228
ZNF17	2.22514679853124	1.50842575286094	6.64255055643658e-229	6.68759867981562e-228
FASN	2.81722262673133	6.01652038014413	1.60160501923781e-228	1.61048090912275e-227
HIST1H4J	4.61976164932215	-1.0618842712867	2.2149583014907e-228	2.22449379233353e-227
BMF	2.71428233363822	5.26551080249882	4.33178330858393e-228	4.34508731137442e-227
BCL6B	5.02431402349217	1.42944343772878	9.29007694626723e-228	9.2790142144252e-227
NTN1	3.9204907330036	0.783203388293035	9.29037859190765e-228	9.2790142144252e-227
USP54	2.05414593055939	2.06834494607035	2.11294290928248e-227	2.10392425052335e-226
SLC25A30	2.08282691273238	3.23671613421596	3.98283344012281e-227	3.96100304976891e-226
LOXL2	2.70926906758265	2.0397001614599	6.54671400692679e-227	6.49895682268173e-226
TEX22	2.99980919292371	1.04093488556788	6.90403540167256e-227	6.84950778306883e-226
TAS2R50	5.68407581452375	-2.00042144420378	1.43117228446035e-226	1.41814583769645e-225
VWA2	8.77726243660897	1.00924593861539	1.64409301905116e-226	1.62715387885487e-225
ZNF695	5.14919316298909	-0.720001168073735	2.72291204478553e-226	2.69322554157164e-225
CILP2	3.87013992555455	0.649461812009991	3.27909396339161e-226	3.24138041296519e-225
SLC7A1	2.79283370073392	4.49086769000693	4.63031175458993e-226	4.57152303219187e-225
TAS2R13	6.60019619622019	-1.8188514699956	1.01831591918621e-225	1.00356662403807e-224
STK31	5.31342561779002	-0.222884977096517	4.13233126765425e-225	4.06511865065023e-224
GDF9	4.04985556103412	-0.404332968007424	9.98896883179093e-225	9.80877095749524e-224
ZNF528	2.62044710447539	2.3815018821822	1.37809245639959e-224	1.35241885895464e-223
DNHD1	2.31561287755582	5.12807735333953	1.54322811247716e-224	1.5135684730782e-223
SLIT1	6.49884417576388	-0.953606691865187	2.2012437363561e-224	2.15764166954953e-223
RBBP8	2.08921316669185	3.15487215728491	4.00254607257207e-224	3.91855979407086e-223
DDX6	2.27646870206428	6.61671471418212	4.36312453655824e-224	4.26901280299557e-223
RASA4	2.65141276629993	1.50395062534838	1.02965802893844e-223	1.00383973806356e-222
PAPD7	2.15825198982588	4.86942823939158	1.28573850053545e-223	1.2527511762377e-222
SLC35E2	2.0919706077066	1.98835256448337	1.44343672428527e-223	1.40556480069043e-222
CASD1	2.45092327854852	3.14388261126419	2.27112417281169e-223	2.20758677035803e-222
NRXN3	5.90780404871446	2.05943528874301	2.7316073736489e-223	2.65360787695935e-222
PI4K2B	2.13093751807755	3.55078811467538	3.10883679708469e-223	3.01827020787116e-222
KMT2E	2.17134326933487	7.1771568013616	6.46309541038683e-223	6.27108425737474e-222
DGKE	2.39558774494424	3.68770285505824	3.40420454088256e-222	3.29523770910564e-221
PDIK1L	2.72326217745903	2.25753854428841	3.70163064849597e-222	3.58102064513858e-221
POLR3E	2.18786393568031	4.83941688194342	3.71211516049019e-222	3.58903733397305e-221
USP50	4.74171273324953	-2.13964679775802	3.81927141323792e-222	3.69045575018788e-221
MSH5	2.4530435830854	4.12771563207907	4.22015534039972e-222	4.07540725657761e-221
DNM1	3.10451054065678	2.21668093793436	9.78597963306659e-222	9.43359193671649e-221
HIVEP2	2.82246118745144	5.35261769536064	1.43529606379356e-221	1.38198023123519e-220
CEP290	2.90855371866787	2.27003310065363	1.51914288287496e-221	1.46185051722735e-220
KIT	4.8460232109437	2.94942887721115	1.62415821490304e-221	1.56106554734353e-220
ASPM	4.62493512743998	3.36940809210307	3.85274423833257e-221	3.68572427720978e-220
GAS8	2.43896192858819	1.27944484080843	1.27621949882045e-220	1.21804000091981e-219
PARD3	3.86233632253412	2.35882936700984	1.46710751900389e-220	1.39940804820874e-219
MYRIP	5.22240803179004	0.971882116283354	2.5145765479878e-220	2.39574300050413e-219
SKOR1	3.33518497355655	-0.0115358817674522	4.17939348394016e-220	3.97956242523282e-219
KIAA0895	4.04130452470107	-0.0497426423134972	5.86673795595063e-220	5.57647443659335e-219
CD200	3.38679219855039	2.52378166204331	5.88553763713568e-220	5.59108956453901e-219
DCAF13	2.00502011296442	3.45153036826514	1.11402159208456e-219	1.05644440178519e-218
DNMT1	2.54085035551204	6.22452149807182	1.84056629188518e-219	1.74442527837986e-218
FZD6	3.53698853243749	1.53685127479053	2.87894078619819e-219	2.72539727760095e-218
KCNA5	5.8998317875029	0.0267746943608448	1.02070665628805e-218	9.62919682101897e-218
NR3C1	2.1213909907606	6.72671187836315	1.11979916296882e-218	1.05579216693308e-217
PDE8B	3.24067867638127	1.36786703827993	2.94023395700119e-218	2.76578459204086e-217
EME1	3.41165730745938	0.324358393061062	6.41489657762207e-218	6.01350523034262e-217
CSRP2	5.12495298838326	1.90652281689755	7.81531064414355e-218	7.317891216678e-217
PRKCG	4.47346557530281	0.803634596523684	9.35808744728146e-218	8.75243803059027e-217
C4orf46	2.06204193932456	2.21548157513536	1.08697434856224e-217	1.0154628782621e-216
TAS2R14	3.40226013283199	0.613401322187098	2.52218903207113e-217	2.35356267964123e-216
DENND1B	2.40112180506088	3.98898590880962	4.58493465375074e-217	4.26620985160966e-216
PMFBP1	2.93642064498934	0.0954993113829305	5.19056334560888e-217	4.82698743928206e-216
PTCH2	2.25794723986646	0.710190851093276	6.41728619989917e-217	5.96099451901897e-216
SMARCAD1	2.15475243865295	3.26089321510262	1.64857835050725e-216	1.52788220566307e-215
STON1	2.64531787583191	0.641297585977878	1.88330862202668e-216	1.74443731127032e-215
NEURL2	3.12888486989086	-1.37690647971215	2.3393226878709e-216	2.16559747692357e-215
CSPG5	3.99196530960749	-0.339229757936921	2.43089267040256e-216	2.24909219873506e-215
ZNF625	3.57949517037146	-0.464689031962148	2.61221723528988e-216	2.41412039911056e-215
QSOX2	2.65547331954756	4.77794802142551	3.32773907431054e-216	3.07190384869933e-215
RBAK	2.14498588967129	3.09099993941583	7.02142787965818e-216	6.47430362929521e-215
FSCN2	3.2575445089692	-0.385620444899222	8.5513577550447e-216	7.8805684051851e-215
C14orf178	4.54870776533057	-3.27855703603036	1.18613415146073e-215	1.09185855092185e-214
PALM	3.79505083667165	2.34133401188286	1.20317773577536e-215	1.10692351691333e-214
FAM60A	2.12641365257707	4.7093183961738	1.20567154908037e-215	1.1085932655677e-214
SLC16A2	4.91187732001248	1.12806231885956	1.28874235778185e-215	1.18430853700493e-214
ZNF736	2.62553069265978	3.17287499652837	1.31348402140142e-215	1.20636637061222e-214
ABL1	2.10840914785942	5.19667549476637	1.49095416653372e-215	1.3685936784427e-214
SOCS5	2.16566181076023	3.49109648773961	3.3492834805623e-215	3.06923676978577e-214
SCN11A	3.97120397429848	-1.61040422421402	6.75572461905848e-215	6.18391160477719e-214
FZD8	4.67750241430522	0.0877137425615994	7.19305329600786e-215	6.58053559237022e-214
ZNF497	2.50404307946951	0.10079054188975	9.46937365914289e-215	8.65816751701027e-214
TFB2M	2.1112387193269	1.97281131757115	1.07475636320988e-214	9.81038088944512e-214
SLC9A5	2.6750121723934	0.730390523366421	1.74159454158837e-214	1.58795303540693e-213
RASD1	4.2698701348312	3.32716016494058	2.00602869259134e-214	1.82803842355003e-213
ZBTB11	2.428955471159	5.07048834162235	2.14455868711083e-214	1.9520982921137e-213
TASP1	2.64751520710038	1.93794424116358	2.21800978362175e-214	2.01783285607483e-213
CNTD2	4.08565940965218	0.134248913765672	4.99598903599951e-214	4.54256686847839e-213
NEK10	4.85957369015964	-0.433225320740899	1.14972456506532e-213	1.04421591476733e-212
TRIM45	3.13013160123817	-0.117795327017283	1.94020332684499e-213	1.76019557374326e-212
DPH1	2.21324699796609	3.99587782071076	2.04282398236141e-213	1.85226627606673e-212
ZNF177	2.73927837132879	0.83536467189193	3.83739953070421e-213	3.46980810279069e-212
IRGQ	2.85688326366918	5.96221327801605	5.06496747038453e-213	4.57725062486881e-212
ZNF682	2.75339081358432	0.582093578730241	5.97974886441315e-213	5.39498889258932e-212
ENAH	3.57391286788676	1.43304333829248	8.22671216774278e-213	7.40993986206506e-212
CASP8AP2	2.62837975729108	3.35822896891828	1.17859180454373e-212	1.06040794315146e-211
ZNF518B	2.11453498921708	3.65041670506579	1.20287233415325e-212	1.08165777625124e-211
MANEAL	3.23010724756414	0.342225916030557	1.59446891961438e-212	1.43300371256482e-211
SEPSECS	2.11177679962206	2.92848078089438	1.71100846493716e-212	1.53605102981989e-211
GNB4	3.02213456007664	3.8404776820382	2.41718554078134e-212	2.16882636708567e-211
GNAT1	6.96386328852595	-0.747124914445877	2.48476070943978e-212	2.22823406837736e-211
HIST2H2AC	4.0387073296595	4.15391275652677	3.43052679101455e-212	3.07298422914249e-211
KCNQ5	3.71058997150389	2.39461952398314	4.92819244089178e-212	4.40971959231576e-211
CCNT2	2.41529788399857	5.45212175660549	6.6496507322453e-212	5.94355755104355e-211
EPHA7	6.99727075257935	0.819728135368727	1.02497104256252e-211	9.14632629783931e-211
CCDC150	4.03248171945265	0.393280636911051	1.04948069944745e-211	9.35992344182242e-211
CASKIN2	2.84268886456566	1.33133346861826	1.25988301578248e-211	1.12302891090218e-210
STAG3	3.19346689196276	3.86490942943868	1.53568820306179e-211	1.3673821350054e-210
CYTH3	2.56512376708417	4.14571782343798	2.27766184940841e-211	2.0236244831795e-210
GTF2IRD1	3.8484276377449	1.1596998467392	2.53980512547058e-211	2.25407704885514e-210
CEP170	2.0860821937711	5.16225552762788	6.71480713516884e-211	5.94646423629649e-210
DCHS1	3.53566232219601	3.51797952984507	7.6168266744837e-211	6.73796205819712e-210
ZNF14	2.62196927168627	2.78664333246544	7.77357151969147e-211	6.87289782980843e-210
ZDHHC23	2.97841115102281	1.89979165670701	1.02428292360644e-210	9.04626292184591e-210
SRR	2.19204198406514	0.461705257271707	1.41705965172349e-210	1.25016661872742e-209
MDM2	2.78503934070805	6.67440529314213	2.02548380021211e-210	1.78308088719481e-209
RPGRIP1L	2.80619293454079	0.237222511336213	3.9072933835451e-210	3.43597743421064e-209
ZNF844	2.64634886234004	3.39211013650608	7.40707469286812e-210	6.5065911637728e-209
ZNF12	2.22688034721312	3.89820250092439	1.22610415776011e-209	1.07473327408602e-208
NPIPB4	2.0114406700981	2.77070537655715	1.56221594721441e-209	1.36861515118086e-208
FAM69C	7.94521522586677	0.783141767504149	1.62452371179713e-209	1.42243818839931e-208
CD2AP	2.69628197280381	3.92026911664332	2.26332989010111e-209	1.97965597779063e-208
CDKL4	5.92270402143543	-2.34468301511744	3.88686544348035e-209	3.39606809481188e-208
ZC3H12D	2.98402247275398	4.2786952503827	5.11363119360236e-209	4.46553996746132e-208
CDC14A	2.46563732284788	3.73732781558169	5.12468737937444e-209	4.47280304143157e-208
TWISTNB	2.26557883576322	2.94608648690338	7.22730813236173e-209	6.30459090819803e-208
USP41	6.34008959278396	-1.81551329820818	2.14717217020153e-208	1.87204065880358e-207
FOXRED2	2.68266064307348	1.93993055825587	2.90757431591231e-208	2.5309535489791e-207
SALL4	6.4653698888382	1.31922163090892	5.62105838441342e-208	4.88254699029102e-207
PAQR4	2.24249020916293	2.79529753573255	6.14157006489073e-208	5.33183621263507e-207
NOXO1	4.86887144302831	-3.87822088606459	1.68664747641742e-207	1.46271658469976e-206
TIAM2	4.25863724023298	4.11348539136874	2.94748896742922e-207	2.55344800202224e-206
RIPPLY3	6.78881187058058	-2.10300612291402	3.08201385603038e-207	2.66857297290435e-206
CHRM4	3.79020851400883	-0.706102225449973	3.93566579486926e-207	3.40590473928008e-206
ZNF260	2.11152151948127	1.98876682847358	4.62952809526572e-207	4.00212778166697e-206
TIFAB	5.9060960650268	1.46719899606862	7.55010241604329e-207	6.51999854330973e-206
SLX1A	2.24157934912416	0.449058289104396	7.60300813750283e-207	6.56221579732671e-206
GINS3	2.47939445946485	1.40177478433338	8.6443544214629e-207	7.44919829564586e-206
ZBTB5	2.15309779220035	3.61082855188209	1.00391312121969e-206	8.64657239953459e-206
HIST1H1E	5.1865680589691	4.90083048235925	1.13672911530845e-206	9.7801825358203e-206
ANKAR	2.24304553947731	0.986663608843428	1.20560362539621e-206	1.03673023711007e-205
TMEM67	3.17648989756517	0.141449464546648	1.23660628867065e-206	1.06283056284167e-205
MACC1	4.46559963891129	0.874149772668427	1.810622047068e-206	1.55454563767721e-205
ATM	2.28529077617819	6.64966393508902	3.82624080688752e-206	3.28164455758788e-205
WDR78	3.27042038578214	-0.677240498668295	4.30694206610818e-206	3.69198760837515e-205
BMP2K	2.26161174794645	5.04143328283175	5.29650111645859e-206	4.53549361467062e-205
TNFAIP8L1	2.03463963405091	3.3183321478552	6.69032881427382e-206	5.72305235919809e-205
BRMS1L	2.49839573016251	0.824525968941726	7.26385407552826e-206	6.21040508132862e-205
INCENP	2.50142600976415	3.50780492096869	1.75439938490757e-205	1.49604918827889e-204
NPPC	6.91993674075929	-1.19568756476407	2.29576447394277e-205	1.95565121854384e-204
TET1	4.0077324056763	0.831813598272893	3.19584308278637e-205	2.71813112197403e-204
N4BP3	4.19278316901342	4.03550473682552	3.70228062724917e-205	3.14722762326804e-204
LHX3	6.20600806420116	-0.732139576036716	3.88399366724743e-205	3.29998005130856e-204
SLC25A25	2.40362039007299	4.67019403429521	4.47097832202743e-205	3.79475446978732e-204
EFNB1	2.67995149795905	2.91048749050785	4.94326780372453e-205	4.19343185635436e-204
NET1	2.46775188702879	3.2551389849506	6.79963426003598e-205	5.76222249436365e-204
RELL1	2.74588953885857	3.62802536355361	1.19960012843019e-204	1.01499845063549e-203
ABCA9	5.3033481181416	1.97575804312872	1.30914025844913e-204	1.10710825585056e-203
ZFYVE9	3.06981348240189	1.81114139646164	1.59109606698415e-204	1.34485500899851e-203
SLC4A5	2.13602709870282	2.2907678350104	2.95401308760378e-204	2.49297331889249e-203
MSH2	2.34991367312082	3.20213352015008	3.51071199721992e-204	2.96125655550627e-203
LTN1	2.06348218070601	4.32599245832655	3.97568970618736e-204	3.34827297070859e-203
ZNF430	2.18480070454615	2.81540746137807	4.2682372289891e-204	3.59279968811299e-203
SPRY2	4.09226179554961	3.6579551029964	1.54076126558872e-203	1.29627158511405e-202
TCL1B	6.40644939147844	3.18069587986934	1.63638973329165e-203	1.37601670157841e-202
TCTE1	4.12103511084595	-1.13854854374821	2.42130559245659e-203	2.03290078790828e-202
AGBL3	2.97915764265816	-1.16545371027986	3.51714313803286e-203	2.94992025906916e-202
FAM227A	3.72291714222303	-1.30902186647045	3.52414364682494e-203	2.9542744226207e-202
CDHR4	4.63336988419655	-1.15632119847869	1.25888370799305e-202	1.05207630253462e-201
NKD2	5.71221034457778	0.813766126461742	1.57702213233563e-202	1.31727731053917e-201
DIP2C	3.64344514929608	1.87356931927155	2.34060471150249e-202	1.9520978007577e-201
FEM1B	2.0674134831832	4.85407196580151	3.73229675333072e-202	3.10644271059586e-201
ZNF569	2.22269683933768	1.03664722955717	5.85509742212513e-202	4.86089175919183e-201
ZNF253	2.26336294051168	1.74027025466917	1.23379552280566e-201	1.02169781376351e-200
TANC1	3.82493673021057	1.59408369835348	3.99646924536464e-201	3.29774344501287e-200
ARID4B	2.42001979874879	5.89698285812756	5.7191955036006e-201	4.71213231956599e-200
TMEM243	2.24668511910451	3.63173330900224	7.25423137601839e-201	5.97084669205546e-200
PM20D2	2.30050373955431	3.24480055495434	1.06581585954429e-200	8.75491598911381e-200
RGPD6	3.94459290363883	-2.96860560181707	1.2405519821465e-200	1.01748939570328e-199
MTHFD1L	2.67169481730927	3.29412798417414	1.54344036410138e-200	1.26464531589441e-199
ZNF492	4.87434410174502	-1.21077742235467	2.67130464449873e-200	2.18658670900573e-199
RFC3	2.43248328433862	2.16992726950123	2.85631278209467e-200	2.33685309276583e-199
PLCXD1	2.08689815066534	4.91070456808606	2.9772072953631e-200	2.43454156901749e-199
ZNF770	2.71749739668144	3.51047107522234	3.09849465418157e-200	2.53118647837844e-199
CELSR1	3.76565324798817	2.91289508738073	8.04703278983324e-200	6.55728769750383e-199
CCDC50	2.60985591355505	4.69757127787816	2.27487665999898e-199	1.85188114944084e-198
PLK4	3.65246591362869	2.08815332176755	2.49258757135793e-199	2.0280994040994e-198
FAT1	5.73201132412969	2.74757180790883	6.00701217414276e-199	4.87789700665098e-198
RBL1	2.13509319148171	2.93056026188749	1.16394416088762e-198	9.44222958136853e-198
ZNF880	2.07985753828354	1.76136639044368	1.95036102883471e-198	1.57983113099558e-197
ZNF681	3.01078333950748	0.994606154547989	4.13562055015758e-198	3.34330116752838e-197
GRK4	2.04606273673697	0.366368989027182	5.25331394655476e-198	4.24266156019976e-197
ZNF675	2.42986381236069	1.86242400357158	6.82533784233351e-198	5.50680666824636e-197
CTGF	4.54596255431228	3.55253359840873	8.73963519621777e-198	7.04433577266714e-197
CATSPERD	4.93901212952354	-2.16744868418437	1.112958520401e-197	8.96626178497699e-197
APOLD1	2.98371817917659	1.96548974156335	1.33949676148238e-197	1.07859872361968e-196
LRRC73	3.76266400951582	-1.49927378141271	1.7046189691922e-197	1.3712525993551e-196
PTX4	4.90575425808493	-0.71417816803726	2.0490063671893e-197	1.64666702638786e-196
GRAMD1B	2.28509144358258	3.8854054525346	9.61152563829458e-197	7.67887542433222e-196
RUFY3	2.1553468780232	3.75666754222037	1.14881652378301e-196	9.16919542198266e-196
FAM161A	3.11593860673929	-0.474987883292814	1.21782881218561e-196	9.71526355788518e-196
DFNB59	2.88056463377496	-0.774845200147418	6.02480194984433e-196	4.78992287443807e-195
CEP97	2.26678303031547	3.29827216740636	1.67227291259461e-195	1.32822065479912e-194
SLIT2	5.39213439438704	1.31091271971283	1.81046479574595e-195	1.43728196959316e-194
PIAS2	2.2756243041618	4.25269658273359	2.11131419408683e-195	1.67367770822515e-194
KIAA1524	3.11585120612599	1.99631826152224	2.13904051642092e-195	1.69483414037621e-194
CELF6	2.2514607020649	3.04908184665756	3.15186339106595e-195	2.49611683686261e-194
ZNF85	2.67349660038296	0.642604489032404	4.22016739469459e-195	3.34053967791385e-194
ARAP2	2.80651140540149	5.83756017417934	5.63049521252811e-195	4.4525901608031e-194
RGS12	2.55158950909216	3.74207078085584	7.03389838611039e-195	5.55970767885686e-194
OVOL2	5.66797895328325	-0.967497842268668	9.43710235388185e-195	7.44123039299327e-194
NUBPL	2.26745789073321	1.11536826825262	2.99097777872384e-194	2.35159687657969e-193
ZNF77	2.14731369957895	0.901715673879521	7.98467376201919e-194	6.2537037186462e-193
KCNN1	5.77256944190211	0.900728185004849	9.25962105922788e-194	7.24878292891617e-193
C1orf112	2.08008758385278	1.93766116813136	1.11076739412121e-193	8.69134237949181e-193
CLHC1	2.67526085230158	0.883865238464915	1.48686979137533e-193	1.16230654347339e-192
PRELID2	3.72163730354228	0.0842211233498688	2.04806563217868e-193	1.60023501308507e-192
WTIP	2.75968972364209	0.10943304568803	2.58192323902226e-193	2.01350556319167e-192
CRISPLD1	4.68082377161831	-0.638529560485965	3.61587331726029e-193	2.81445239613253e-192
SASS6	2.40050336135209	1.51850875365225	5.24654805365608e-193	4.0739957069046e-192
CKAP5	2.07016761481113	5.33500658511611	7.11665558101149e-193	5.52090193054241e-192
CHADL	3.050123087657	-0.344492716200437	9.01783256610479e-193	6.98914123419513e-192
ARHGAP21	2.36962039510744	4.00733460716954	9.43090962343308e-193	7.30582325192894e-192
CCDC81	3.58025699465691	-0.390035472902929	3.5491823978698e-192	2.74293178216819e-191
IGSF10	5.79040264445439	0.89784470723493	4.8628691737258e-192	3.75641691612783e-191
TAS2R41	5.53723303986052	-2.63490313912456	8.6982928410954e-192	6.70330920694138e-191
ZNF114	4.06969750496029	-1.44802596724287	3.09241092479659e-191	2.37866558652512e-190
BANK1	3.12277475061751	4.85981188885704	6.20009521760179e-191	4.75563902787399e-190
MAP4K5	2.18301238372439	3.98466594607458	6.42958845242101e-191	4.92703798348358e-190
ZNF527	2.26062111378875	1.29726445443504	7.33138042299136e-191	5.61545226582781e-190
LRRC1	2.64936286525524	0.645497594910975	1.1078706065342e-190	8.47775398533434e-190
DDR1	2.89665512509306	3.27005585102305	1.37296407806342e-190	1.05014067422837e-189
KLHL3	2.77402968731333	2.49749789514965	1.93534407803309e-190	1.47959591733522e-189
MICAL3	2.43951205183298	5.04234206450527	2.14977852418585e-190	1.64199641253297e-189
E2F7	4.58992373056248	1.5740186010773	2.47348699623729e-190	1.88836104013815e-189
TRIM44	2.0351249105209	4.00556708963148	4.97395724282828e-190	3.79377495447855e-189
TSGA13	3.98883535405654	-3.32204110719623	5.85152303386998e-190	4.46103506737146e-189
SNX32	2.86969258930248	-0.547570795791101	2.6812064751494e-189	2.03931540471308e-188
KLHL24	2.25788803065368	6.38258473515202	2.85484698688715e-189	2.16936488114784e-188
PEAK1	2.10142763700524	4.64816654528258	3.39008173190427e-189	2.57488533404636e-188
KIAA1328	2.40651466534732	2.24251435465884	3.85213862647165e-189	2.92447344352775e-188
AGBL4	5.30719928669227	-1.91858734966523	5.61447831032577e-189	4.25647311084586e-188
CABYR	3.53840856786912	-0.806921104837203	6.10941225277038e-189	4.62954534049839e-188
HECTD2	3.45703923848431	0.638145501785542	8.15988663240135e-189	6.17760541062189e-188
NCAPG2	2.82282095262462	3.91707247535987	1.68090626880011e-188	1.26903372027304e-187
ZNF184	2.30832999374257	2.45425139162063	2.1377127476243e-188	1.61316308542998e-187
RANBP6	2.571553865133	3.87408887410654	2.51234099017861e-188	1.8949897630308e-187
RBMS2	2.12753384984435	2.44708273094513	3.26411068957125e-188	2.4597566940793e-187
ZNF416	2.14401259268071	1.45877439450554	3.32933547848404e-188	2.50775130828618e-187
GNPNAT1	2.11228674327174	1.26133993579383	4.70894297475472e-188	3.5420100772798e-187
RAB11FIP2	2.24486671611759	3.53462719165729	5.18216087805646e-188	3.89616423290341e-187
CATSPER2	2.95523274084682	1.25104130927183	5.22260655401392e-188	3.92476599296122e-187
CHD2	2.11918396964176	7.82350832946041	6.07957519175789e-188	4.56667262563966e-187
NT5E	3.45129659422031	3.24642114497634	6.73792332571042e-188	5.0588638119012e-187
WNT9A	4.92554697721061	0.32916007412446	7.31794255045661e-188	5.49181993791161e-187
AKAP12	4.665343269488	3.90871082417273	1.35151242351871e-187	1.01239439798443e-186
NADK2	2.03713232674411	2.84469483657607	1.64610164225434e-187	1.23250067941373e-186
SLC25A10	2.46126654141086	2.56992469673653	1.9083959267626e-187	1.42823581503361e-186
BDH2	2.17419271871279	1.56430213442276	3.72294349882884e-187	2.78241040438787e-186
FAM171A1	3.84711627351346	1.81134090839571	7.43436559877672e-187	5.5511289541849e-186
SLC7A3	7.32398458521357	0.139365765014316	7.95495154305194e-187	5.93712791124489e-186
OR2AK2	6.55916803189779	-2.32634356091659	8.52144344877583e-187	6.35702016987251e-186
CUBN	2.61070347656592	2.49532073608148	1.60917788786915e-186	1.19826150975391e-185
C5orf24	2.10283049328137	3.55098026625233	1.90211958934245e-186	1.41510764892767e-185
MC1R	2.41618088843797	2.86305639705657	3.29039791641262e-186	2.4390466625065e-185
OVCH2	10.3797566257079	1.58378833210058	5.02588251103537e-186	3.71874315383814e-185
MOB1B	2.76346075789372	4.24356644921157	6.68616193879752e-186	4.94273537621383e-185
NPIPA8	5.90341416064546	-0.444202724916744	8.18677274899892e-186	6.04658520991191e-185
L2HGDH	2.57989089015067	0.148678204606222	1.27024789112301e-185	9.35218578090113e-185
PANK1	3.10449611626436	-0.382785661759378	5.45399651965936e-185	4.00827016948863e-184
SMAD1	3.89495721888971	2.05281250263666	7.37361467595042e-185	5.41416940909489e-184
ZFP2	3.54298042368257	-0.842103155202626	2.25398477232891e-184	1.65056373686687e-183
COL20A1	4.45347324100498	-1.38368662701912	2.76239948028954e-184	2.02015152320323e-183
NCKAP5	6.66499719107396	0.572807011384148	6.88872973954302e-184	5.02200699315793e-183
SLC22A11	4.97347926057582	-1.72143432751784	9.97485769570643e-184	7.26536245186824e-183
BMP3	6.35121242901369	0.409639376389607	1.94233084614009e-183	1.41284021013219e-182
GREB1	4.66627017289115	1.02556338401092	2.64372166501508e-183	1.91960759402829e-182
ZBTB21	2.94268356393822	4.58956257570997	2.67930929045619e-183	1.94458314280665e-182
BTBD11	3.23436333216966	3.88810612951349	4.06043752836708e-183	2.94435811892693e-182
ZNF549	2.03581309861802	2.27311189785154	1.36617956166751e-182	9.88905684487162e-182
ZNF790	2.11098507385983	0.297608367170522	1.52122847647552e-182	1.10016213555559e-181
PGBD4	2.68506152527206	0.745571068916382	1.9012072762295e-182	1.37374844339946e-181
TXNRD3	3.20210765120983	-0.00765557993172227	2.4174772972171e-182	1.74601522616343e-181
KCNK17	6.11210054704836	1.23984931334462	3.2222220246403e-182	2.3251827513202e-181
NPHP3	2.01262931720256	3.88596639086333	3.63194424568019e-182	2.6196841666059e-181
DTX1	3.82305446522412	4.28094267672486	4.98156631534798e-182	3.58998137377019e-181
SHROOM3	5.56773096752137	1.42015714584393	5.2379616679154e-182	3.77142478117542e-181
SMCR8	2.71906007469006	4.33986683461828	1.04709257402686e-181	7.53260869332981e-181
ADAM20	3.67366711615098	-1.42247938723849	1.50441400468051e-181	1.08082185202079e-180
ZNRF3	2.72220147351176	-0.022304600622425	1.64000522247724e-181	1.17719935310125e-180
GAL3ST4	2.85137026050938	2.96647697292459	1.78972710101921e-181	1.28354165830671e-180
KRTAP5-8	4.51950773787887	-1.94610027019071	1.93230200564261e-181	1.38518401019069e-180
ZNF514	2.19801286726054	2.6374931531724	2.37041646793531e-181	1.69552785463791e-180
ZNF793	3.06581038753847	1.45938032556156	2.66044727740803e-181	1.90131746346053e-180
MTUS2	5.43133145488874	-0.278814319282761	7.39131174313617e-181	5.27305027371837e-180
CABLES1	3.62028481554058	1.54436663907766	1.03135615006796e-180	7.35139499371879e-180
NPHS1	5.92057049612049	-0.413182505176402	1.6194179121947e-180	1.153296751249e-179
EPB41L2	2.80968804782126	3.89543736688858	1.97619409081386e-180	1.40615466243967e-179
FNBP4	2.01815607296509	6.36219411843028	3.48247050290611e-180	2.47470597530273e-179
DNAAF2	2.0090324211738	1.63945912835416	5.5189553675694e-180	3.91505391626448e-179
SLC35E3	2.66574587577555	4.22942496353096	5.56139958494833e-180	3.94345007478099e-179
LRP12	4.09237953713934	1.73265667736556	6.3841790447723e-180	4.52293465514671e-179
PPTC7	2.02546958549114	5.63228335900543	7.31414123994552e-180	5.17952846696922e-179
HIST1H3D	3.6036261595351	4.87273730009349	7.39213381388043e-180	5.23249003817371e-179
PUS7L	2.43610004802981	1.82264654839809	7.89250497838605e-180	5.58425503886674e-179
THSD1	2.80057626640522	0.093577667996372	7.94854635542042e-180	5.62147085249092e-179
NPY	7.87473016014353	0.826116168720548	8.28426477245908e-180	5.8563655296215e-179
ZNF491	2.76344156007318	-0.100105341865303	8.50942935844009e-180	6.01293731818809e-179
CRMP1	4.7749557519845	1.23825587041457	1.35820216395649e-179	9.58489253993492e-179
HSF2	2.05264224290239	3.06335770682559	2.110283914021e-179	1.48795061813312e-178
TAF1D	2.06127813223387	5.3199521468577	4.68399918739213e-179	3.28987985935972e-178
GDF11	2.33388517649963	2.82637281400341	4.90251878197438e-179	3.44188012509207e-178
SESTD1	2.29030596068718	4.84320096883988	5.10259311496888e-179	3.58080556800352e-178
SAG	4.09230132280788	-1.00466574747838	5.87989968528574e-179	4.1209769038934e-178
RAB12	2.13420855323405	3.33187383355937	6.42532589525345e-179	4.49938129800552e-178
SLC26A2	2.40951093909215	2.6804443433096	8.24076708165272e-179	5.76324310250059e-178
SKIDA1	5.00215645195348	-0.829944981659437	1.04542212654823e-178	7.30185771023638e-178
UGT3A2	6.48956103873499	2.22179959201186	2.62108697843016e-178	1.82681819708769e-177
PCDHB13	6.37741872920411	-1.04710035805896	6.10820663055504e-178	4.24816926222163e-177
DYRK2	2.28456273140359	4.93687075625022	8.22012010114774e-178	5.71454070888644e-177
FAM180B	4.02346666706322	-2.0034554677385	1.64835621298174e-177	1.14543221097838e-176
HOMER2	2.7735176669117	2.50877152559492	2.71730949655604e-177	1.88663537749831e-176
SDE2	2.50533993578931	5.13649539585735	6.52308403281565e-177	4.52130569846687e-176
ZNF548	2.2059630892911	3.53059469071376	8.91700005668548e-177	6.17272619439058e-176
TBC1D16	3.35519426015107	4.04440482465808	2.62047413352065e-176	1.8094013784521e-175
PIEZO1	2.33265739924053	7.11974335641883	2.96439553838882e-176	2.04428121376222e-175
SH2D5	3.90148892596533	-0.916282849119343	3.74022711410253e-176	2.57712695245967e-175
USP37	2.88306159716683	3.10997737840054	4.8694612386503e-176	3.3537875169616e-175
PCDH10	7.89983073363922	2.37760849094785	5.18722384349174e-176	3.57113681973946e-175
MAST4	2.67352198146086	3.53382037332417	9.02724482023347e-176	6.19650726836539e-175
ZFP1	2.09078578051496	1.85811390016711	1.63617878431644e-175	1.12075501459259e-174
UBE3D	2.32613145671014	0.774475600210755	1.67744612166343e-175	1.14854067785173e-174
NPTX1	4.80897077986794	1.45783169978692	2.4434938509545e-175	1.67094868450951e-174
SLC16A7	2.51692001920278	2.18843820479913	3.54184512922323e-175	2.41900171309976e-174
TRMT11	2.26521358698677	1.57257430720363	3.60644962544291e-175	2.46209541736968e-174
OLFML2A	3.6043311402476	1.11939470582869	3.66669245212423e-175	2.50217667125736e-174
HELB	2.20369428996717	2.54688035063403	1.02084101214365e-174	6.96047337298782e-174
ARHGAP32	3.38347577503144	2.93269034032991	1.13968575475552e-174	7.76755775256993e-174
ZNF154	2.95133293148801	2.56609978507156	3.31574624829963e-174	2.25421050102968e-173
CHD1	2.30591445587074	6.51758370343648	4.11849967254353e-174	2.79763309703144e-173
KATNAL2	2.61458715524507	-0.624086412865284	8.5589952747934e-174	5.80192581309158e-173
FANCI	2.53996798647507	4.11150801058549	1.26402012356472e-173	8.56491643892608e-173
KCNK9	5.14559107019539	-1.40973603514094	1.53466885845895e-173	1.03901917324356e-172
HSD11B1L	2.58524091064273	1.23498883466638	3.1563027510595e-173	2.1360308298716e-172
DPYSL2	2.0707032456914	5.29448875084013	3.35899219332942e-173	2.27225942489931e-172
ZNF512B	2.1573317884298	3.84208852251246	1.00423129765597e-172	6.76530408033087e-172
LEMD3	2.2542301528816	4.57243518623723	1.21379188504606e-172	8.17033037213609e-172
SAV1	2.02587989176181	2.71642007231839	1.60606487359235e-172	1.08019107849107e-171
ST18	6.23258707036762	0.675552082908917	1.80008316757348e-172	1.2101835375247e-171
WFS1	3.45431364863903	3.31624826526675	4.21395371648173e-172	2.82603138357892e-171
GNRH2	3.7042928255302	-1.84894717317033	5.36865078042473e-172	3.5989354369596e-171
MATN1	3.63902256870435	0.289906614200457	7.92725600747023e-172	5.30758879056945e-171
IFT80	2.20497437361562	2.57990566320629	8.46204787920676e-172	5.66332958473141e-171
MEGF10	6.32277827602518	-0.0182004111807394	1.06958947994304e-171	7.15249639945531e-171
UMODL1	5.70787073558208	2.24195021979003	1.39961709159083e-171	9.35177868481104e-171
ZNF138	2.28348918786393	1.68394250678337	1.9783850780093e-171	1.32081064284104e-170
TWSG1	2.102596801202	2.32995462819655	2.46868010699859e-171	1.6461227499913e-170
HHIP	5.82513081852429	0.323728780378221	6.79874401921552e-171	4.52234174475721e-170
PHKG1	2.46308975651905	1.29585345025749	8.0872997014268e-171	5.37507546293446e-170
FASTKD5	2.00592632407898	4.02043334834089	9.79961018265558e-171	6.50518838547828e-170
PTCD2	2.02038194732753	0.664225172629118	1.39918461145067e-170	9.27300515624572e-170
SLAIN1	2.61995452839111	2.983706407053	2.10948418069827e-170	1.3963468451886e-169
TFDP2	2.74677446386682	5.13204377947594	3.97088582283315e-170	2.62634935143238e-169
DENND4C	2.21233234653601	4.42519558047947	6.44050424415392e-170	4.25458876646576e-169
KLHL13	4.91222430180197	0.526578313644511	6.62477415026188e-170	4.3745475889113e-169
SPATS2	2.03438114209536	3.09958879670151	7.30152721969609e-170	4.81364309639229e-169
ZNF699	2.89572520748982	1.02462780243337	1.18085052517193e-169	7.7755197887329e-169
ZC3H12C	3.83775106135219	1.58133277539747	1.61329579508528e-169	1.06187506383485e-168
FBXO39	4.75263150377308	-0.863720372950519	1.90277454726028e-169	1.25089808199518e-168
SARM1	2.0977992562028	2.42039956977872	2.53625076807332e-169	1.66533876327452e-168
ZNF345	2.08025794886938	1.68449563400281	2.78152464939638e-169	1.82565504520269e-168
CRY1	2.69010100832843	3.59962212955495	4.88781238371631e-169	3.20168376358152e-168
ZNF678	2.33614433813626	1.69664693449133	6.4728954823868e-169	4.23317513926217e-168
LRP4	3.93980398430068	0.115846238518516	1.18663089358217e-168	7.75417466674545e-168
PTBP2	2.31649177284552	4.37402200982705	2.59725958304392e-168	1.69246803635703e-167
TCTEX1D2	2.03403335514901	0.342077212681689	9.24208654359552e-168	6.01048479716905e-167
CENPI	3.60382072175725	0.323687007982505	1.22746833113887e-167	7.97317336813754e-167
ZBTB43	2.58478904040932	5.0675526503994	1.31212149816615e-167	8.5196596680132e-167
MAP10	3.20765931874456	0.821804164257956	1.50354895034416e-167	9.75872589790148e-167
ZNF823	2.24505161244101	0.36122503285314	1.67010975226671e-167	1.08354756672688e-166
PNPLA7	2.74965822630511	3.80626622128798	2.66040588341303e-167	1.72330139135798e-166
LRGUK	3.29610455395054	-0.586270280253892	2.66315746093363e-167	1.72439973580675e-166
ZNF107	2.93896512163441	4.35625298315402	5.74094104831124e-167	3.70258954656092e-166
DDX10	2.12444881222252	3.34189717840231	5.76429127516322e-167	3.71618146559082e-166
TOMM20L	3.80309010035387	-2.58864545903135	5.9712078421326e-167	3.84805935524962e-166
RHBDL1	2.2562675462033	0.86413541321111	1.37690550776901e-166	8.85579635363051e-166
KIF14	3.86298624943547	1.6661055522301	2.66947424629626e-166	1.71354223435605e-165
KIF18A	3.60178246796878	1.62202264065478	3.55305019226308e-166	2.27892025293229e-165
GALNT7	2.35322018860481	4.71286274271077	3.89257716277199e-166	2.49473253799319e-165
CEP72	2.42696503628616	1.62207937865464	6.36621366711071e-166	4.07527515421081e-165
CAGE1	4.23839603782455	-3.13743226767516	8.78772574501867e-166	5.62318030627566e-165
PTGES3L	3.03993881846292	-0.725035076932527	2.43216309730981e-165	1.55266705938503e-164
PCLO	5.96360048932308	1.08290512868322	3.73877290051418e-165	2.38492818224205e-164
SHCBP1	2.85637802729172	2.70835039522873	4.07128130206217e-165	2.59601810475109e-164
PCDH18	5.22505675476262	0.601221836771936	4.37112865781934e-165	2.78612533107688e-164
PIWIL2	2.9599808289919	-0.658486068689444	6.04076054702053e-165	3.84733306290348e-164
DLL1	3.95962092456284	2.06359238698865	8.5591285603281e-165	5.44702141037248e-164
CENPL	2.32666200374574	1.79242598567687	2.4541930212021e-164	1.55578307594062e-163
LMAN1L	3.67934930274481	-0.887619772097335	4.33883577472177e-164	2.74837813038039e-163
TBC1D29	3.99401897284533	-1.62501704237676	4.55740120186264e-164	2.88570615069472e-163
ARNTL2	3.13033009822616	0.419253746437291	5.51583162520739e-164	3.48986944748689e-163
CDCA7L	2.49619546031823	4.09284856471084	8.88584190389698e-164	5.61772351105837e-163
KIAA1586	2.42850446449212	1.63186792159287	1.41860967727346e-163	8.96166190710853e-163
EFNB2	3.71231162991952	0.956149933758712	1.63606398609033e-163	1.03193993406161e-162
MCM2	2.87583092561274	4.95050249032938	2.12510849339346e-163	1.33988500761063e-162
ZNF320	2.06265776484845	2.40689585712624	2.38805807842038e-163	1.50509411117734e-162
HIST1H1D	5.78556917050981	5.2373196583701	2.81530122971257e-163	1.77231569318451e-162
KIAA1958	2.23411141651441	3.66763420952764	5.79052420413582e-163	3.6396943900515e-162
TMEM107	2.08023275509433	3.42723604011726	1.21585925366797e-162	7.6277301622735e-162
MAP1A	3.15602516062927	3.67600420375058	2.86955165736288e-162	1.79470618784894e-161
DIRC3	3.20565501005236	-0.368534826625712	7.59608841079364e-162	4.73450854000993e-161
LRRC34	3.50967584985802	-1.07328668523243	8.20101861605369e-162	5.10960068676676e-161
PARPBP	3.27065155400952	1.07933524009915	9.38570930141113e-162	5.84325706793914e-161
GALNT8	3.77951401238288	-2.21677289933335	1.3015200479362e-161	8.09361096069996e-161
DAB1	3.73213266916515	-0.393632160152412	1.43188904121637e-161	8.90093187783149e-161
IRS1	2.91473250843283	1.67880449954692	1.49330886605647e-161	9.27919854745135e-161
ADCY9	2.69152451388309	4.05971038598513	1.66034805344705e-161	1.03132307770218e-160
ZNF771	2.47335228611883	0.621412051949744	1.98999560910918e-161	1.23514360687012e-160
ACER2	2.8131023629875	-0.804780980575687	3.50716451669256e-161	2.17268575711645e-160
DNAH6	3.53924980747522	-0.415841222846176	4.86141062153848e-161	3.0082165763442e-160
ZNF43	2.11947672544976	2.47195949432836	5.15358965745374e-161	3.18780754190226e-160
LRRC26	5.3332762314618	-1.00999246807657	9.34320355913228e-161	5.76841263215993e-160
CEP57L1	2.14565742099332	1.19775465219639	1.39050142218163e-160	8.57510884600679e-160
PHIP	2.11725409431515	6.08530881406794	1.43046671641988e-160	8.81824140397761e-160
LRRC40	2.17243439664566	2.64236698210613	1.51115427213795e-160	9.30861911128354e-160
MARS2	2.15246439998281	1.71891216614525	2.6187469298589e-160	1.61191622180912e-159
TMED6	3.16272875728803	-0.0610046114827328	2.71047225356157e-160	1.6671190923036e-159
PREX2	5.59680486347714	1.22122184438529	5.39199183997534e-160	3.3101964942405e-159
PLEKHD1	3.22592374122399	-1.1835125390374	5.87851473601662e-160	3.60616625240989e-159
ZNF382	2.69752563806298	0.32704791574853	8.50621016931414e-160	5.21420465709083e-159
SMAD3	2.61869029334816	5.85022416485547	9.19309114050865e-160	5.63313989960624e-159
BCL2	2.45025240674869	5.02481839519857	1.63458937236736e-159	9.98609968228918e-159
SHISA2	5.89900580399913	0.0300486427150724	5.72840803355883e-159	3.49048146223939e-158
SLC4A8	2.63892690043211	1.44933308080199	7.05037288424541e-159	4.28958976153977e-158
SAMD4A	2.69888732571363	2.1919838561646	1.54367085088008e-158	9.38501302861942e-158
DNAH12	3.70930323936884	-1.5795017582483	1.84070079005585e-158	1.11783725926412e-157
B3GNT2	2.41793130938742	5.23938714814468	1.87011772539575e-158	1.13527964519378e-157
NAV2	4.03169095063635	2.03032120321854	1.95162795732657e-158	1.18432123906142e-157
USP43	3.58322392268552	1.10602973643516	2.27847544490954e-158	1.38163772801236e-157
SMYD3	2.17918007546233	3.01146188410245	2.56427342154382e-158	1.55436469835971e-157
MACROD2	3.70889180400647	1.16319607162225	3.06569412382762e-158	1.85761725573674e-157
PPM1J	2.40889256665977	0.569149637846665	3.07207157469559e-158	1.86079112814462e-157
RCAN1	2.38761949950646	3.57172823524805	3.46317077816102e-158	2.09535304955056e-157
PPIL6	3.13665392664752	-1.41888024218809	4.43987815242979e-158	2.68133173924476e-157
NLGN4X	7.2924736963221	1.0263429842763	1.63868018856642e-157	9.87076631475089e-157
MKRN3	5.22368386320341	-0.024127348769518	1.71241666277642e-157	1.03073218220195e-156
ANKRD12	2.08602938868794	5.55111912059647	1.83382352125116e-157	1.10340228821044e-156
TRIM56	2.09935060626268	4.03060690184173	1.88066527377199e-157	1.13116994183045e-156
HOXA6	7.45410483489435	-0.770183592513983	2.74085008157889e-157	1.64672854423043e-156
GSE1	2.44116180605796	5.4680658344837	4.71370915634743e-157	2.8278791522099e-156
PDGFA	3.24837294709077	1.22708706142466	6.69200213290498e-157	4.01028971854452e-156
EBLN2	3.14780838836434	1.9325248396502	8.2399084713509e-157	4.93427595662487e-156
ARMC9	3.02379545680051	-0.413831211164791	1.01742823192395e-156	6.08593517484181e-156
P2RY4	3.97718115940563	-2.31025167584619	1.09529274482081e-156	6.54929715229725e-156
WDR62	3.05545439969174	3.57100429825019	1.30532272390903e-156	7.79945850034191e-156
CHRNB4	7.56239423234902	-1.15786863018898	1.31912574185784e-156	7.87905024306458e-156
COBL	3.99077811068765	0.968590753202063	6.52327737391552e-156	3.87787111452641e-155
RHOF	2.06116081138824	3.45842284612205	1.19110649396667e-155	7.06273385856052e-155
PRC1	3.13719716687975	4.00104092532106	3.64949472461572e-155	2.15850231267565e-154
CHD7	2.56849397561019	5.99391874957129	4.30528193750451e-155	2.54268549871424e-154
KBTBD4	2.12718657199869	2.86912165025016	9.91423206434159e-155	5.83631613593e-154
FOXL1	6.53678208942255	-0.329205362798192	1.00424527374419e-154	5.90966678206939e-154
IL17RE	3.12167475582409	1.02120096281162	1.37261029581495e-154	8.06865591456373e-154
CIT	3.48736487034258	3.44844003749276	1.40452756802681e-154	8.25033639779778e-154
TMEM136	4.46329049104136	-0.144588846499336	1.61183720805273e-154	9.46468953883533e-154
PCDHB14	5.00266833079684	-1.2117336800944	1.88809957816139e-154	1.10749519078217e-153
NPR1	4.30280086691826	2.23538281833516	2.75490790894398e-154	1.61477552595317e-153
BEND4	3.90934461061236	1.53760333791066	2.84685494110631e-154	1.6680710867695e-153
BEST3	5.03874949763629	0.918488779308812	2.97975880117328e-154	1.74531783440314e-153
BRCA1	2.22499735159451	3.2999592996569	5.96119397090332e-154	3.48661524157776e-153
MUC4	4.74201073429334	0.706278136916337	8.57461142747657e-154	5.00978191809275e-153
FADS3	2.55499320187766	4.22904745429802	8.80285340946832e-154	5.14129456997917e-153
MYZAP	6.86449830367606	-2.89128166264333	1.28644941861944e-153	7.5081197305416e-153
CHRNA5	3.51942191597234	-1.43655729614277	1.73307592351591e-153	1.01111574958967e-152
GPM6B	3.6223538920418	1.94368513404886	2.10994678618145e-153	1.22967277010503e-152
ATP8A1	2.14666792936368	5.34519455300766	2.5243494201692e-153	1.47013644905004e-152
KRTCAP3	2.05275972381936	0.681935722833612	4.71989272877023e-153	2.74193697121373e-152
TMPRSS5	2.14196511142497	-0.348140128938939	1.12092805116845e-152	6.49104789914215e-152
ZBTB1	2.05035362263364	4.85762655422171	1.29610256329041e-152	7.50012574717658e-152
RBMS3	3.72070702073313	0.970067630655194	5.52012849426799e-152	3.17519190952435e-151
C15orf52	2.12513016361088	2.62940698330993	6.00807058759852e-152	3.45220945445052e-151
ZNF605	2.17885463453122	1.70671432891533	6.59937815836194e-152	3.79063824572812e-151
GPR173	3.94274987565762	-0.112218689013967	9.14207229802352e-152	5.24745309760015e-151
WT1	6.55916267542746	1.17473503073818	1.82853208250403e-151	1.04771680376459e-150
TMEM210	5.18506999792897	-3.04791204268366	1.88088251851964e-151	1.07733467300687e-150
ARL10	2.43423015920252	2.84647999478684	2.81514578801435e-151	1.6113330080012e-150
AC097372.1	5.36517969310949	-3.95971562126323	7.79297501534507e-151	4.44496269649267e-150
GXYLT2	4.53269010737141	-0.140676229388164	8.63709799110798e-151	4.92299512023711e-150
TTLL6	4.81117051783634	-2.11387198552015	9.56184595786164e-151	5.44818368778369e-150
SPINK2	4.90328035954986	0.661016330553217	1.041628591318e-150	5.93295950339132e-150
HMHB1	6.17480247988686	-3.02626781562246	1.27841272583376e-150	7.27403477800187e-150
HIST1H4H	2.29362783829261	3.83179312095333	4.82473660522414e-150	2.73949752306364e-149
ARHGAP11A	2.62150284861978	2.65023743833637	2.56578463786353e-149	1.45281772317307e-148
GOLGA8M	3.85111678246108	-1.51205470614654	2.63202305891533e-149	1.48980715951776e-148
SYT1	4.53923455241016	1.6019503465747	3.9927287737549e-149	2.25766138765296e-148
BVES	4.5183382335718	0.0761983068139075	4.9158867338587e-149	2.77869263980314e-148
ZNF273	2.12876995628194	2.14229278268779	7.33677155429227e-149	4.14422274235879e-148
CSPG4	3.87274434170035	1.54529511108412	1.66508412403044e-148	9.3826168893779e-148
KCTD1	2.73477219435547	0.808408752902031	2.49798580847695e-148	1.40613954679175e-147
MUC20	2.79292812972503	2.09211828020665	3.84540404612832e-148	2.16312256539013e-147
QRICH2	2.13610363866561	2.01666509524533	1.08405820498801e-147	6.07712684086999e-147
ACY3	3.76841720344063	1.0370844068298	6.49193359678264e-147	3.61696607422246e-146
DOC2A	3.03459368863021	-0.0997882983795551	7.58875930302319e-147	4.22517693209576e-146
PIK3CA	2.15827417609963	5.25453409033337	8.60915108800082e-147	4.79166452852943e-146
DST	2.96340501484259	3.1938527124829	1.05186109258255e-146	5.85043993251807e-146
LRRC69	2.32745875468695	-1.15406774234255	1.28161157634765e-146	7.12103335888301e-146
HCRTR1	4.25063450503148	-2.02736573444836	1.50990309638127e-146	8.38378699894803e-146
GINS4	2.76233583424685	2.08600667654059	1.77333669443748e-146	9.83981930688549e-146
CENPF	3.45081155717674	3.83269724419402	1.90009247672465e-146	1.05359966536209e-145
TNKS1BP1	2.02360857217743	2.97958823987597	3.16196165319922e-146	1.75033334904214e-145
OR2L3	6.30504208749711	-3.00915022212072	5.04406171316692e-146	2.78746286890071e-145
PSD2	3.71627055578554	0.244816929606219	9.54875564640731e-146	5.26438824125022e-145
RPA4	4.30662803933014	-1.47439486118378	1.44493307674207e-145	7.96078176221256e-145
ANGPT1	4.40195987085098	1.90776226527861	1.51841384298657e-145	8.36279866980464e-145
KIF17	3.29127756418717	-0.417976006925719	1.64646542386667e-145	9.06499675379053e-145
MYLK	3.00328159384039	4.19407060804477	2.39814177871937e-145	1.31857425072348e-144
NR1D2	2.48461054789721	4.12533441889146	2.77824593632696e-145	1.52705338741902e-144
IRX1	8.90898003003238	1.40702504731956	3.32401056175724e-145	1.82580196681789e-144
HYI	2.35732897140702	1.10836313909203	3.834009097487e-145	2.10451659031807e-144
CCT6B	2.37194854790705	0.112845222341102	4.10984685229345e-145	2.25441045004878e-144
GPR89B	2.37318150566013	-0.630900166264365	4.95796587436003e-145	2.71781076630746e-144
CACNB2	3.4150612570374	0.386217842817745	6.43520482301652e-145	3.52285936171169e-144
LURAP1	4.44289567977765	-1.31051141288938	1.17581495232389e-144	6.43036107550204e-144
SMC2	2.41070313126638	3.12704743193698	1.9357063855015e-144	1.05790111362917e-143
KSR2	5.17478932938396	-0.633438904536536	2.90246877025223e-144	1.58413486023459e-143
CD38	2.3146275653263	4.90413472848687	3.1710718569181e-144	1.73015714745983e-143
CCDC62	2.86126012568611	0.447654097893325	4.06751839612363e-144	2.21704190282706e-143
DDIT4L	5.30669267532264	1.92490086383778	5.74258865836041e-144	3.12484081276326e-143
CSMD1	6.43537536850594	0.593815171771258	1.2762324024033e-143	6.93539937811844e-143
DYRK3	3.5533881776495	3.14114335318187	1.40542344221329e-143	7.62984202504757e-143
CDON	3.50999121945581	-0.119841887937215	3.38822689951158e-143	1.83393255780657e-142
SLC10A5	4.08592477788398	-2.18348155004361	3.51342685685079e-143	1.90106893877977e-142
ZNF100	2.08158874760854	2.84736184357175	5.821792369388e-143	3.14592552588041e-142
PRKX	2.38208009113887	5.43239023875683	7.42673171358971e-143	4.00920756637752e-142
CNKSR2	3.02823630725873	0.775524925699915	7.61519493257078e-143	4.10958801219038e-142
ZDHHC11	2.03872469643203	1.23157192614981	1.2857438036385e-142	6.92715153857362e-142
FBXO36	2.13500876668818	-0.471178040417121	1.58967433498633e-142	8.55897853291354e-142
ZNF737	2.41618225695807	1.55661870941822	2.1382405346304e-142	1.14973552619409e-141
ADAMTS7	3.57790152939624	0.57129258884122	3.29919156038285e-142	1.771647424566e-141
BHLHE23	6.77387244924864	-1.94037766638146	3.52989673308512e-142	1.89491169136358e-141
TAS2R4	4.17396259879943	-1.50786774552011	4.19958977800413e-142	2.25367404123587e-141
FAM129C	3.08024020832466	6.17243304279415	1.62520450893568e-141	8.68157985964004e-141
LPAR4	6.05350025700508	-1.68510168544363	1.68998506181178e-141	9.02467497036835e-141
FOXO6	4.00018247049178	-0.718981935960448	2.6308147642735e-141	1.40304392882385e-140
ZBTB46	2.85366101386526	2.57288823089967	4.24163201393454e-141	2.25916016919606e-140
ZNF141	2.14596282010235	2.40712089560471	5.32549707115495e-141	2.83459475788658e-140
DTL	3.72953440949161	3.2078635652907	6.20032684812641e-141	3.29701522077188e-140
TRAF4	2.99614901525677	4.575195963981	1.28205936075658e-140	6.80403944138932e-140
ARMCX1	2.27301824620431	0.973485134541699	1.49518265349136e-140	7.93253175162893e-140
MEX3A	3.14946199232697	-1.24395926953248	2.38763637055214e-140	1.26509091275524e-139
TGFBR3L	3.28616076651141	-1.42554988133376	2.57371734896889e-140	1.36324373365754e-139
EVPL	3.64142335371386	2.37437789625113	3.04511544291503e-140	1.6118876882594e-139
KCNMB4	2.49702191430122	0.884089784983671	1.01765942909562e-139	5.36422804297338e-139
PLGLB2	3.95512573386404	-2.55734324535712	2.04651654711264e-139	1.07493133529589e-138
ZNF395	2.1430113767265	4.78443523368932	2.55585169710046e-139	1.34116510969314e-138
FBXO5	2.45476925980119	2.17176973802692	2.6525404012825e-139	1.39100785976054e-138
CYTL1	3.41680321697095	1.26355817117671	2.69249803469827e-139	1.41150860053364e-138
MKI67	3.55074139953218	5.6045150361801	3.98767842668988e-139	2.08914946127192e-138
DCHS2	5.27643642227078	-0.691397527548276	1.00668167933626e-138	5.25883295699334e-138
ZNF594	2.62202891804445	0.974853600981159	1.03221324142717e-138	5.39048360489467e-138
MCF2L2	3.36923831619308	0.786223196531396	1.06048027313191e-138	5.53633083767393e-138
AHNAK	2.14119014686008	8.78775549259123	1.34065487013575e-138	6.99453483364751e-138
HIVEP3	2.77971850313949	4.14943901557118	1.82045284633195e-138	9.48563975130845e-138
BUB1B	3.47512362545266	2.59553503573685	2.36878467094143e-138	1.23349023203041e-137
RCCD1	2.10801889668473	2.1330226172977	5.87682423455918e-138	3.05437745863626e-137
PLCB4	4.34964748681011	0.463715169916219	1.47269026100362e-137	7.62251409261142e-137
TPBG	4.02667696283933	1.04351349312957	1.68662206577828e-137	8.72704002983499e-137
PLEKHG1	3.1204939839167	3.56090474812894	1.95166280069459e-137	1.0079270567787e-136
LRFN2	5.23378770187302	2.11567084568039	2.21788944988996e-137	1.14505642480882e-136
PHLPP2	2.45646405681713	2.81944483963134	4.25122259319701e-137	2.19274999832303e-136
FSTL5	7.54492626132203	0.336402204989761	7.04710710611161e-137	3.63140609159995e-136
ALDH5A1	2.5849448567701	3.99819205939724	8.43709420901625e-137	4.34493057184596e-136
CD19	3.02190984440314	4.99184333798185	1.18389263293396e-136	6.09296145471527e-136
DLGAP2	5.14503687940076	-1.1189103482257	2.67926179967632e-136	1.37672577686326e-135
MBLAC2	2.48767647657268	0.749010510140497	2.7014939893421e-136	1.38771301811754e-135
BCAR3	3.01323560995926	0.922395207380396	2.85218530987601e-136	1.4646599405747e-135
MDFI	4.66119947129409	-0.513253506054387	6.5405616468508e-136	3.3513452053051e-135
GPAM	2.04405013155549	1.79166254186935	1.03331698118834e-135	5.28636162368598e-135
ZWILCH	2.02510560091002	2.0629554183193	1.31270548009276e-135	6.70938356491857e-135
TUBB3	3.45910631748071	1.13849390422139	1.36782168520115e-135	6.98890116374679e-135
NEIL1	3.03568410603537	4.9607525314861	1.47361201854761e-135	7.52472928795575e-135
RAB15	2.02858454435795	2.75972564574343	1.47565532643437e-135	7.5328075900823e-135
MTFR2	2.30856436229085	1.32503341761923	3.36749721988136e-135	1.71525981287157e-134
ABHD17C	3.07662695206796	2.64404864640828	4.29838066680084e-135	2.18804726586215e-134
ITGA6	2.60328638644805	4.78319447717258	7.05636245740369e-135	3.58638029658893e-134
MPP6	2.59253998658341	2.06857856608881	1.29538487072613e-134	6.56741227536718e-134
APC2	2.5736200201628	1.22782544070008	1.38818949760987e-134	7.0357338597049e-134
HTR1F	5.35919365115472	-0.634416570771684	1.69638215118405e-134	8.58974279963895e-134
MST1R	2.89803339613728	-0.217761642709332	1.99320006463476e-134	1.00895713129218e-133
ZNF90	2.96469050154727	0.694658046670859	3.75323895117866e-134	1.89694806786591e-133
SHF	2.36203260104486	0.680894872383878	5.77634912725006e-134	2.91314951352667e-133
HIST1H1T	3.73547556228418	-1.10076188504416	6.17625466367753e-134	3.1138696714373e-133
TMEM86B	2.13223103839047	4.41068240857186	6.73899102542325e-134	3.39653467423339e-133
FAM83E	2.90553922201911	-1.79878857082971	1.71149061403733e-133	8.60752747989827e-133
IQCJ	9.59506556337841	-0.559155358400726	2.78842258581769e-133	1.40107510235086e-132
CDX2	5.3374433974477	-1.37629276159288	2.8210762207528e-133	1.41704628375556e-132
RFPL3S	2.06826133191311	-0.519955148579468	4.2923960521484e-133	2.1541127084076e-132
TRIM71	4.41435136616695	0.0984074355756371	5.66225255815606e-133	2.83894947112952e-132
NOS2	4.30521747961876	-0.954610363225522	7.18840958484453e-133	3.60192477816849e-132
CSNK1E	2.0427321275354	5.95867003009003	1.11115648456714e-132	5.55748404072936e-132
AKNAD1	3.53048937391667	-2.73908427213671	4.50808379763773e-132	2.24853416051998e-131
CLEC14A	4.93963131788626	1.89372022342635	6.51432149287235e-132	3.2462273414283e-131
OR5P2	10.327441185392	-0.0618617334629998	7.43581117877033e-132	3.70203648016218e-131
AP1S3	2.36076139940437	0.414516110881667	7.84505597281158e-132	3.90459506357857e-131
SLC35F2	2.25750431105144	2.12816995996752	1.38663709851936e-131	6.88889072674815e-131
SPRY4	3.70391761856797	0.509586959297805	3.3691623784481e-131	1.66924822937067e-130
SCUBE1	3.89639539540487	0.953465571926257	7.46236311973006e-131	3.68938509673605e-130
DUSP10	3.12964999126202	5.28615911975906	7.9306027560569e-131	3.91969561157413e-130
PITPNM2	2.34505322100578	5.09552670909065	8.48269231502605e-131	4.19129698954237e-130
NUDCD1	2.07467094194164	1.95986464873396	8.61581163471253e-131	4.25578354491396e-130
OXTR	2.80247558398469	-0.785826264827309	8.8839454045548e-131	4.38690137455034e-130
SLC4A7	2.44363622888873	4.210281979279	9.31656476557324e-131	4.59913853149368e-130
ANO1	4.34747554750633	-0.0514254781110559	9.75658137999547e-131	4.81344332130894e-130
ANKRD50	2.23628836261132	3.3900729499562	1.05483648767831e-130	5.20250070787885e-130
RICTOR	2.20756175156747	6.46547101024784	1.09564010855908e-130	5.4004838432749e-130
RADIL	2.70788023087481	-0.447591985508042	2.60812506002101e-130	1.28169371742832e-129
ZFHX2	2.48363044219892	-0.255970850325641	2.91891898776413e-130	1.4335623179004e-129
RB1CC1	2.20934008287992	5.80323592392246	3.18665688586869e-130	1.56411502693825e-129
MSH4	3.32012597751135	-1.60067274096223	6.66225998838937e-130	3.26221006328031e-129
NACA2	3.2313982661631	-3.81561704681508	6.85657832398682e-130	3.35635263881009e-129
KLRF2	6.52492823279161	-2.23144846754222	1.47651272471837e-129	7.20820711349806e-129
ZNF708	2.07642292907936	2.67431948366215	1.6143469663555e-129	7.87404001212226e-129
NPTX2	5.04924739096499	0.522254312110612	1.94079999537944e-129	9.45503100374292e-129
SLC9C1	5.68135743097366	-2.40463614579035	3.17066644223214e-129	1.54373831251195e-128
CNR2	2.85436769493802	3.57664428100025	3.33141062774352e-129	1.62151819824297e-128
MYO3A	6.94713085901785	-0.201286874318993	3.70997616601903e-129	1.80524168030664e-128
SEMA3F	3.79726301034512	2.16594490066509	4.20930179591265e-129	2.04516210435149e-128
NELL1	8.62809898652263	0.35648216607311	4.69895434404734e-129	2.28171050961323e-128
CYP26C1	4.48534801569035	-2.34820620423642	4.85822848652824e-129	2.35834932178972e-128
PEG10	4.22892591205184	2.4456045284084	5.45418888036963e-129	2.64686194402484e-128
LRRC3B	6.5200185634914	-0.841576820484429	6.79442046897125e-129	3.29432560149348e-128
RYR3	3.04044842618878	0.155344599088522	7.1803635562029e-129	3.4804196162895e-128
ABCB6	2.65784979490606	1.78375698940661	7.96484051290885e-129	3.85723148208189e-128
IRX5	4.93045485871003	-1.49799417185099	8.03826269085201e-129	3.89163444238403e-128
PHOSPHO2	2.53124460151229	-1.18285642238879	8.89662682465047e-129	4.30592519402911e-128
DMRTA2	5.7099136668422	-2.50701917482272	1.02179395039921e-128	4.9425045053374e-128
ERI2	2.14779917762313	0.914575458369265	1.46900984849294e-128	7.09521763557816e-128
CCDC154	2.21878391353568	1.46276786883157	1.61680277158864e-128	7.80443075969329e-128
SOX11	8.1415534845848	0.513883146140028	4.45715179754518e-128	2.14769220578084e-127
TONSL	2.23476805823161	3.47037563785898	5.10366133828933e-128	2.45776436609451e-127
KHDC1	2.3271088501898	0.06718808890685	6.11080403149385e-128	2.93930573885993e-127
XKR4	4.94810462127097	-1.14672905574493	8.2265912667975e-128	3.95118339372951e-127
C17orf100	3.4242347600504	-2.89594273206721	1.17059532961705e-127	5.6156938110007e-127
DLG2	2.5759224477938	-0.47706678010962	1.59490544365268e-127	7.64449835481312e-127
WDR76	2.27762906565126	2.84324989255896	6.16428986098258e-127	2.9382035443621e-126
IFT172	2.03975743376647	2.99299311736117	7.44332218158529e-127	3.54371577916291e-126
C19orf57	2.67457426959424	-0.00686761947247962	1.04985456657393e-126	4.99101166583763e-126
ARID5B	2.1285494742602	5.56953926340923	1.50763312169409e-126	7.15687467362342e-126
SCN4A	3.5531276381404	1.38580782310526	2.96690054638703e-126	1.40351929091831e-125
ARHGAP11B	2.02009981652867	2.11803534623422	4.28773898897798e-126	2.0254202398036e-125
OR5P3	10.1097903876671	-0.122397891830446	4.99230716061444e-126	2.3575585868373e-125
C3orf67	4.01707466979089	-1.6920978746096	8.59452151917671e-126	4.05163211339941e-125
HIST2H3D	3.77410483276001	0.965072091943925	9.42394989687774e-126	4.43751735340293e-125
ZNF813	2.05605444824645	1.5102397691333	1.2993940815718e-125	6.10973376103298e-125
SERHL2	2.83248644535223	0.431723414394571	1.96579418238221e-125	9.23516081654242e-125
PXMP2	2.13749491336341	2.25532244984067	2.05231942266387e-125	9.63610585741833e-125
KLHDC1	2.23253043491234	0.488655034916298	3.84018936572835e-125	1.79943450049767e-124
RGPD5	3.42130918890046	-3.13836345208	5.20002188310315e-125	2.43592533996197e-124
RTN4R	2.59770899567221	1.04102375524607	1.1319232753292e-124	5.2872731939719e-124
ZNF283	2.1311848037798	0.114011074671933	5.83517949672122e-124	2.7101388276865e-123
CPZ	5.17911812637145	-3.25681576337394	5.96009905433805e-124	2.76737041675691e-123
LPIN1	2.28387434761167	5.37812864716545	1.51712413763852e-123	7.01831081236177e-123
CYP46A1	3.4981820978281	-0.510545291254237	1.94622981573598e-123	8.99318983898377e-123
TTC30A	2.56305200556371	-0.509504438866441	2.76603258565886e-123	1.27741267318465e-122
ARHGEF4	3.53324030230828	1.73236365803221	3.01495454835217e-123	1.3907968297907e-122
ZNF624	2.40449709780511	0.865009095792386	3.42965249481405e-123	1.58075713351153e-122
ENOSF1	2.23036885118589	3.3704194802739	6.86868737343414e-123	3.16316031607951e-122
FERMT1	4.45204848364075	-1.07238067652049	7.84192178256059e-123	3.61033500730799e-122
CENPE	3.11995982705544	1.90207824052316	1.23604670477488e-122	5.68421365501937e-122
TCTN2	2.1083535566228	0.938775682703398	1.37504895684506e-122	6.3198844540613e-122
CATSPER3	2.00835592792927	-1.10596564749511	1.57984965895632e-122	7.25912913077003e-122
TTLL8	4.98759905377438	-2.65931370639721	1.88961714600021e-122	8.67757255179511e-122
ZNF571	2.23465188240027	1.29763659889775	2.73044371918598e-122	1.2535323568824e-121
ACSM3	2.73544820095339	1.58106114648926	3.45064497206918e-122	1.58283798859241e-121
CDC25A	3.25155597807178	1.97589901502847	8.01554366794394e-122	3.66957746278454e-121
EDA2R	3.26897143542367	-0.602113907293237	1.31015309971823e-121	5.9879093530363e-121
RHOBTB3	2.63679895665611	2.73191586479316	1.85521954783925e-121	8.46722616439772e-121
RAI14	3.10160326350537	0.569103570617151	2.39330447898697e-121	1.0910849285834e-120
MOK	2.25101613294434	0.963980070915781	2.69778968148343e-121	1.22921053288573e-120
TEX12	3.10921214769677	-2.54701056186074	3.68675197873294e-121	1.67747728650624e-120
DSCAML1	3.47328490894365	-0.824855035101782	4.69311327907339e-121	2.1341837885622e-120
RHBDL3	4.54348702952738	-0.630992323230962	1.17630651841144e-120	5.33289434915571e-120
LEF1	2.73181022649119	5.89947016157433	3.98562033362922e-120	1.80291357474142e-119
ZNF454	4.55402989488184	-2.77533928544367	4.27865622741215e-120	1.93439801200555e-119
GJC2	2.78328574278571	1.18886022348013	4.67573205178287e-120	2.11274776993952e-119
WBP2NL	2.59672113768464	-0.549767281500828	5.46663686874945e-120	2.46807243756369e-119
VN1R1	2.5001357350711	-1.29504002740078	1.28374840628179e-119	5.77828320688577e-119
IQGAP3	3.72128283241118	3.49471932761282	1.41526609275373e-119	6.36674801506018e-119
CENPN	2.10875734108938	1.34254067144558	1.78813469417821e-119	8.04192772126968e-119
ZNF57	2.00329654431039	0.602845637075874	2.08500977238018e-119	9.37192666748373e-119
EXO1	3.14300913002127	1.56688824526614	4.19439651166922e-119	1.87810515589686e-118
COL27A1	2.95508631846853	1.45651798271568	8.5946924124058e-119	3.84418863584187e-118
AJUBA	2.37847610708465	0.0100050117191044	8.84861895678282e-119	3.95667983472791e-118
MAPK6	2.15056090282201	4.57013828986785	2.20779586241397e-118	9.83987620994e-118
GOLGA8N	3.95578344746382	-0.680045633545398	3.57075049248574e-118	1.58754030880186e-117
GPLD1	2.76101814031355	0.129826228808439	3.96203402185121e-118	1.76006571210093e-117
CCDC30	2.14044694798304	0.855747539469862	4.37637589715083e-118	1.94360126191115e-117
SLC9C2	5.69492043686853	-2.80827990328243	7.69143169709122e-118	3.40924931392526e-117
LRIG1	2.95452727193487	4.50015965827002	1.01023341229568e-117	4.47197387443437e-117
FAM212A	2.10677386896193	1.77539448277401	1.02142728841215e-117	4.52030016795945e-117
CAPN14	2.64834516233358	-0.41956368432762	1.35868358090615e-117	6.00630830433064e-117
DYNC2H1	2.53972724165178	0.640451011748902	1.41519253371279e-117	6.25103978239922e-117
RBM44	2.81138327502781	1.24707862474745	1.46262513742972e-117	6.45706096086169e-117
OR2L5	5.92119809632917	-2.95633358521875	1.94497278665597e-117	8.57952609564885e-117
PAQR3	2.13028384044115	2.26683143822174	2.25381140035456e-117	9.92844353056108e-117
PHLDB2	3.00059395794894	2.42927629089168	2.40764140171872e-117	1.06003731706839e-116
GADL1	5.45177538882371	-2.33415886550745	2.96219173234821e-117	1.30349207731733e-116
NCAPG	3.2250412453179	2.76307955560582	4.55557643358857e-117	2.00249160593543e-116
FNBP1L	2.57060491540548	1.95072005615744	7.49441145127506e-117	3.28458773481808e-116
NOG	3.62322611278949	0.950973211315113	1.01699915792671e-116	4.45243867263892e-116
C17orf47	4.20751302476111	-3.45614221281201	1.64207747149885e-116	7.17365572754848e-116
GINS1	2.76415970454867	1.18685741369399	1.88480208377981e-116	8.22303447184728e-116
ZNF845	2.1826808633438	2.14766561867693	1.96909714174671e-116	8.58850329185996e-116
LIG4	2.54721502997457	3.72428223286494	2.57397025692857e-116	1.12177566841856e-115
CBY3	3.03350234389464	-3.09519491310917	3.13358016510596e-116	1.36529786809446e-115
SPIN4	2.65473605125552	1.43830699772933	3.65300924784046e-116	1.5911880772802e-115
TRIM2	2.50802520579321	0.671531371400099	4.7840839284547e-116	2.08164376636465e-115
ASB12	5.17948924511662	-3.07831343797769	4.93298371699784e-116	2.14586105750066e-115
HESX1	3.21045170643529	-1.71916347747893	5.01458531871571e-116	2.18077705072244e-115
AC024940.1	2.98496769990331	-1.62519939166456	5.06477748712184e-116	2.20201854006122e-115
ZMAT1	2.47687369170916	3.58741992152823	5.73871377693454e-116	2.49303527473639e-115
POLE2	2.59250809228125	0.568035285391226	5.95120961930671e-116	2.58466098625741e-115
SKIL	2.16368273624347	4.97695516883753	8.27823797002555e-116	3.58958114844709e-115
IL12A	3.14007952962046	-1.11968142060929	1.11602885327428e-115	4.83543411354976e-115
ALG1L2	3.02637557507328	-1.245891615442	1.14217057977627e-115	4.94738609224045e-115
RNF125	2.04805796100068	4.84017852035633	1.36999070630499e-115	5.93263013364108e-115
TFPI	3.56589666007456	2.91835897358703	1.48152061150839e-115	6.4139002083595e-115
GPR78	5.08863361566093	-3.24099317603227	1.57806220498992e-115	6.83004394579524e-115
ZNF28	2.01245087981989	1.95433917088799	1.82667285800177e-115	7.90187225726329e-115
ZNF879	2.12863623868244	0.738365390002608	2.42144452048315e-115	1.04692054592242e-114
ADCY3	2.35107441604343	4.57266052024988	2.89492869628758e-115	1.25063983096233e-114
GRB7	4.18355374295653	-0.0945994267902254	4.49178821330096e-115	1.93640183535387e-114
PRKDC	2.02332590593342	7.30240810542614	4.66237834812443e-115	2.00941246832599e-114
NUDT6	2.43385709522364	-1.0235253190449	6.83090948276922e-115	2.94013578949977e-114
ZNF606	2.0369912468749	2.57628349151434	1.0676779570359e-114	4.58579196170339e-114
FUT4	2.29355891615957	4.60353322937041	1.12781608988074e-114	4.84281797206219e-114
PIWIL4	2.11974120121546	3.08800079390216	1.15428463695609e-114	4.95517037894137e-114
RAVER2	2.58272770610119	2.41106677018463	1.16182045044553e-114	4.98489962054005e-114
SLC35A3	2.01557265647152	2.86925035158149	1.7364199271381e-114	7.43659517706926e-114
TIGD7	2.35323034147641	-0.0843193728845973	1.86167483904574e-114	7.96675841761452e-114
LZTS3	2.62936519792859	2.38883779560294	1.99920057037174e-114	8.55303780827102e-114
CRHBP	2.64208511134266	0.481818762391301	2.38897186527512e-114	1.02152161717577e-113
AGRN	2.26682402691609	3.04934886296571	2.55699081350501e-114	1.09308010430724e-113
FLT3	3.23923163116417	5.51450817336627	2.93777239957242e-114	1.25520207443793e-113
MTX3	2.65969939988128	1.01568343072493	3.1129142650843e-114	1.32968584747127e-113
ZNF829	2.05381893656539	0.156297899830685	4.36428298209112e-114	1.86274806841474e-113
SLC30A4	2.33125881057274	1.44472543148115	5.35133610453764e-114	2.28224911431443e-113
BMPR1B	5.27276609164274	-0.571044540442544	6.06948832649533e-114	2.58313120593351e-113
KPNA5	2.15513752804091	2.63796196430081	7.77214258699699e-114	3.30432409387297e-113
ITGA11	3.55974317083301	-0.284260579801597	7.82368723774078e-114	3.32537252973209e-113
C5orf34	2.36520764240039	0.0992544974334498	1.00300261048777e-113	4.2609346069889e-113
TTC21A	2.13165125670717	2.94363943716745	1.37906491582071e-113	5.85394595148223e-113
ELL3	2.38955761093316	0.349783212320349	1.53472411202118e-113	6.51131326300488e-113
FNDC7	3.71065838408809	-0.617562117487145	1.87578548521624e-113	7.95418773658302e-113
GRK7	3.39521169503936	-1.29965601825162	1.94518494516889e-113	8.246331815838e-113
FAM124B	2.69750457247935	0.443168525447445	2.18062063617207e-113	9.24202828670904e-113
RHPN1	2.21022125145884	4.28361040511755	2.75552694419341e-113	1.16604703287583e-112
LAMC1	2.41394039890815	3.73060972921977	3.06939255340893e-113	1.29819167047832e-112
FAM57B	2.8035543499245	-0.884260713801569	3.96595670612346e-113	1.67695683612108e-112
LDLR	2.14457498136567	5.05462791516047	6.31048826923021e-113	2.66348600249494e-112
HMX3	6.28865878348406	-2.47690033255205	6.7291096893868e-113	2.83870734248738e-112
TNFSF4	2.34858994982425	2.42671483877384	8.46857559198331e-113	3.56882166237645e-112
TBL1Y	8.8213272904277	-0.140404126177158	7.54220597872016e-112	3.15643832989493e-111
DSCC1	2.9409799916229	0.229232388908027	1.03180720366251e-111	4.31483012440686e-111
CCND2	2.37378547725329	6.55128359505342	1.30555017444902e-111	5.4553823819735e-111
MAMDC2	4.5147935152694	0.132827250361736	1.64392719689176e-111	6.86756999878293e-111
USP46	2.06621396002744	2.03288755669566	2.60506109736462e-111	1.08660658288542e-110
ACVR2B	2.24611987165124	1.37468324922862	3.54869165585782e-111	1.47907439357219e-110
[truncated: 904 more rows]
