# Supplementary material for: Identification of Potential Signatures and Their Functions for Acute Lymphoblastic Leukemia: A Study Based on the Cancer Genome Atlas
Source: Front Genet. 2021 Jul 6;12:656042. doi: 10.3389/fgene.2021.656042 (PMC8290159; doi:10.3389/fgene.2021.656042)
Supplement: Supplementary Material 1 — Differentially expressed mRNAs. [file Data_Sheet_1.ZIP › Addition Files/Supplementary material 2 DelncRNAs/Diffdown.txt]

	logFC	logCPM	PValue	FDR
AL627309.1	-12.8885342095517	15.3408045860612	0	0
AP001007.1	-11.6658542224686	10.2194635763524	0	0
GK-AS1	-10.3416259855133	8.99845637288662	0	0
SPATA13	-10.1743051360696	13.4311752808205	0	0
AC135178.1	-8.31319230990442	7.1356242788447	0	0
AC008731.1	-8.18598989046753	6.84554223673915	0	0
CFLAR-AS1	-7.26656392726946	8.81477754775284	0	0
LINC01001	-7.03200952716589	11.6627562465664	0	0
AC093690.1	-6.92929624563787	7.09752758370398	0	0
AC027763.2	-4.21944358540066	9.23592540297233	0	0
ARAP1-AS2	-9.76766181219169	9.29650410557435	3.12150966607395e-300	3.50423389469693e-299
AC074286.1	-6.0370712221614	6.49786054049292	7.22622622303166e-299	7.97355389225117e-298
AC159540.1	-9.87330420976632	8.28386359340128	1.45759674892374e-293	1.56813116905045e-292
AP4B1-AS1	-5.94037019419465	7.30018111807186	1.25699659585791e-287	1.29822608420204e-286
AC079210.1	-8.92124992363194	9.03615714801956	7.20150561059795e-266	6.93816697259847e-265
AL031663.2	-7.45173456825714	6.47404220579384	5.58493930156299e-263	5.18716304914951e-262
AP001468.1	-6.35625377465096	7.37140521295345	2.80795633430969e-262	2.58933687685272e-261
OGFR-AS1	-4.18658293868504	6.63918960098792	1.73403613823223e-243	1.48254347977338e-242
AC009495.2	-4.36213253867282	8.54440592772031	9.18252467323754e-242	7.74813029617625e-241
TP53TG1	-2.84408903415502	9.04551107034539	6.69779574073061e-234	5.40428393830201e-233
VIPR1-AS1	-7.29587725411139	6.78948672911017	9.77279715277856e-230	7.69309824648605e-229
LINC00847	-2.83970788690791	12.1705638019843	7.16668683925318e-228	5.57361006594931e-227
AC137932.1	-4.99815557972707	9.0317736437466	1.45069194872938e-217	1.07019617474836e-216
C1orf147	-5.27062178996882	7.27621390663471	7.54725699467506e-213	5.47388133714916e-212
AP001189.4	-9.20471154499855	10.6761201092407	3.08271589204621e-199	2.1057069929268e-198
MRPL23-AS1	-5.36925700137753	6.37614094993715	2.2975143590793e-198	1.5611005460902e-197
YEATS2-AS1	-4.80895993638199	7.36791945276943	7.98845784238531e-196	5.26178524210175e-195
UBOX5-AS1	-3.97903982226676	5.7080118858885	5.14132423186689e-194	3.36926374788841e-193
AC083843.1	-3.938554995285	8.08671613029768	1.07638717700328e-193	7.01826184601633e-193
LINC00937	-5.77537424411369	12.0492445129894	4.5362751493351e-192	2.92816560889581e-191
CCDC13-AS1	-7.61765670662496	6.31384088102852	1.17611573039853e-191	7.55405675594279e-191
CIRBP-AS1	-2.86615568960491	6.80429794699871	1.49255764306131e-182	9.26390344803916e-182
AC138035.2	-10.9216281126297	9.37134207814284	8.15982408629165e-177	4.89968971879187e-176
LINC00324	-2.46964069790164	10.5729701636049	1.76067584568948e-170	1.03791439122608e-169
ITGB2-AS1	-3.82796385584619	13.9187812011929	1.25303107407181e-167	7.22171034208349e-167
AC007383.3	-4.10393360504102	5.40200703840833	3.40543380006237e-167	1.95396223816912e-166
OSER1-AS1	-3.36220736533301	10.4685096423221	5.90668518872812e-166	3.37412857462301e-165
AC009093.1	-5.3476915991955	6.76110461866952	1.10114895203183e-165	6.26248148490351e-165
LINC00853	-5.94146513730094	7.0010613298582	2.26345350317508e-163	1.27048629243436e-162
LINC00570	-7.60829561609851	9.40541537614419	2.81106466586727e-160	1.53125927579521e-159
AC096558.1	-7.24526469517442	7.26965304789981	1.29442032317558e-158	6.99203613899446e-158
AP006621.1	-3.9070878735049	6.79934798062107	1.45710666946125e-154	7.74125395174678e-154
AC006369.2	-7.08377274327135	5.8234599803946	2.73694028143666e-154	1.44219996054478e-153
PDCD4-AS1	-2.62213679719809	10.3161739760404	4.09342014123371e-154	2.14821357818403e-153
TRAPPC12-AS1	-4.18079724675436	6.5777175598738	4.96597079753661e-152	2.57472622474689e-151
AC091132.1	-3.88619482342764	5.65364075802888	9.22127048416974e-152	4.76186407802526e-151
PCED1B-AS1	-3.56959352501436	12.7057459238881	2.4598751051057e-150	1.24537206301626e-149
AC022431.2	-7.94856473926099	7.66583073005871	1.07614138072708e-146	5.28250388790363e-146
CSNK1G2-AS1	-4.37724183084479	6.5551314893822	3.41639511950669e-141	1.62751516578714e-140
JHDM1D-AS1	-3.92362884260017	10.9485375985117	3.2740259469383e-140	1.54826648259976e-139
CELF2-AS1	-5.80793701943013	9.41757536325002	1.693502269119e-138	7.89282104488315e-138
AC027601.1	-3.21869188587991	8.74672149912141	2.0841952986439e-138	9.67876305952976e-138
PRKAR2A-AS1	-2.32963998094328	7.68488173832151	2.80999051058183e-138	1.30025008930507e-137
DLGAP1-AS1	-2.50309766316011	9.9650968484105	9.79515179313266e-138	4.51626463033367e-137
AC007879.2	-5.39013745985705	5.52714151113459	3.28502501434827e-137	1.50388911117859e-136
LINC00861	-4.65645596124335	12.7712634002434	6.80660580378788e-137	3.10506293027921e-136
PRR7-AS1	-3.73531955610503	8.8085689561193	1.25101657957356e-136	5.68683945151219e-136
AC010982.1	-8.1519632980724	6.56695921763157	2.53302122123543e-136	1.14741417425086e-135
LINC00593	-6.42478422622637	6.97390320583443	1.81487583538361e-134	8.10728271100429e-134
LINC01011	-2.47421169068912	8.94213451367311	4.58918603273177e-134	2.0429790235368e-133
AC092811.1	-6.03395074456356	8.00058870650005	7.73499951928639e-134	3.43157538810953e-133
HOTAIRM1	-4.39158184885653	11.0959866985564	1.3159577639358e-132	5.72020698060984e-132
AC010894.3	-4.68852316921433	5.49432768512575	2.89470503924787e-131	1.25404839116409e-130
AC106801.1	-5.88231194172066	5.41562485967767	1.3524080012175e-129	5.80052734077008e-129
IL10RB-AS1	-3.74885516365674	9.66222823313535	4.14252884275951e-129	1.75921208421136e-128
MIAT	-3.29678659062926	14.4841179800775	2.60009814989889e-128	1.09696951356845e-127
AC132872.2	-4.4784514514314	9.1965252905958	2.82535467453157e-128	1.18426392364294e-127
PLCB2-AS1	-5.66005225762908	4.72396227285182	2.07221166267483e-127	8.60201047110356e-127
MAL2	-6.69929215609132	5.78787551873241	2.32966868972594e-126	9.60895296624982e-126
AP000442.1	-4.70781859781818	8.1286988238006	2.46665242267204e-125	1.01093596116495e-124
AL136115.1	-6.31323790466212	6.16090003359654	4.7023908543667e-125	1.92113499778082e-124
AC092620.3	-8.20373990912776	7.71326912100226	2.92337187866305e-122	1.18681543879056e-121
AC017002.2	-5.13484429936581	5.22770005783748	1.36687409785921e-121	5.49730361475464e-121
LINC00989	-5.58818966547779	8.39768275831559	2.40748342102336e-121	9.65236365385453e-121
AC009299.3	-5.24811654797735	5.90549836626894	1.75133122090915e-119	6.95682648059605e-119
FLNB-AS1	-6.21069810356995	6.15556571614228	2.22871923438969e-117	8.71901979271844e-117
LINC00963	-3.410069008794	13.9410450741123	1.89957580231791e-115	7.40891951901035e-115
CARS-AS1	-4.68918973546522	5.03454449325174	2.6109731813439e-115	1.01529107744427e-114
LINC00943	-7.59275931854214	6.10211699595117	6.02210782419318e-114	2.30698551959448e-113
AC127496.1	-3.75343555337537	6.13354805179981	8.28300295714217e-114	3.15438254208571e-113
AC073254.1	-6.80230389443802	5.61070394848593	1.62571048407936e-110	6.03101216938635e-110
AC002511.2	-5.51638721971474	7.45014704935197	1.23540527564195e-107	4.51815357182367e-107
VIM-AS1	-3.84252538873243	11.3311964272223	2.82636811131126e-106	1.02208437862825e-105
AC061992.1	-5.43460278172725	8.03701990471256	9.8954051279231e-106	3.56842682127059e-105
HCG27	-4.84256129970388	13.3439361512447	1.01116914011289e-105	3.63626562642268e-105
MCCC1-AS1	-5.55543447185855	4.86814061160104	1.1965051752219e-105	4.29080050336521e-105
SNHG9	-2.2965220208595	8.7515800209105	2.76463595348532e-105	9.8868282990292e-105
LINC00957	-3.17298322416146	9.70985267935678	5.26680478483011e-103	1.85777185169827e-102
FAM157C	-3.58999254964309	12.2259192854754	3.5084240993535e-102	1.2241555438555e-101
AC009120.5	-5.88117568326763	4.57935519974466	7.46784450427472e-101	2.57780407888199e-100
PXN-AS1	-2.2618937572954	9.42134379293273	8.14642966332793e-100	2.79708529131818e-99
PRKAG2-AS1	-3.58707992197631	8.52947219518665	9.87967569876786e-99	3.36534599659876e-98
GNG12-AS1	-4.96987352686258	5.72626785470313	2.02497555204504e-97	6.79024269529908e-97
DGUOK-AS1	-2.49758415119423	6.77944443680016	2.43711244630752e-97	8.15106779322022e-97
IGBP1-AS1	-3.87645650689036	4.85693767153562	3.9737562583669e-97	1.32561222985831e-96
ALKBH3-AS1	-4.68013743446536	4.4124829933988	1.23396259290741e-93	4.00262740563684e-93
LINC00892	-3.87581600289302	6.12642500475986	2.41066360436061e-92	7.78041678307388e-92
TRBV11-2	-4.90267164393741	7.85563378244353	1.02124575480992e-91	3.27153416739355e-91
AC007362.1	-5.49742285103539	4.8208012671178	2.10438746874242e-89	6.67509636891022e-89
LINC00671	-5.43080368690641	10.8397986182975	4.49952560324852e-89	1.42374694945927e-88
LBX2-AS1	-2.11556247717544	8.96870104738885	4.58754264020784e-89	1.44804830036878e-88
HLA-DQB1-AS1	-5.55295727539783	8.15541151335718	1.16442686079298e-85	3.60497620451736e-85
AC092652.1	-4.68852890199261	4.62338175464058	1.46906775864178e-85	4.52641163820176e-85
BHLHE40-AS1	-3.25554089111859	7.58474536578915	1.07421660874367e-84	3.30193724259066e-84
MIR497HG	-2.30497145241188	7.05985059572435	1.4488290778633e-83	4.38041765695905e-83
ADORA2A-AS1	-3.45383177438594	8.90905819115938	3.67459045026979e-83	1.10580332664296e-82
AC017074.2	-4.76261630877364	4.47940281714657	1.58548416467742e-82	4.74909525892934e-82
PPP1R26-AS1	-5.60310121303878	4.37409867795852	7.75027755391779e-81	2.26884542451425e-80
TOLLIP-AS1	-2.21321598224065	7.29044993672895	1.12393289584657e-79	3.26801209130163e-79
WDR11-AS1	-4.21087810574866	6.1385458867599	2.03847385505328e-79	5.91386459971638e-79
ZEB1-AS1	-2.06587720535187	8.86662969314676	9.49678985331631e-79	2.74280888157301e-78
SPATA41	-3.76554842201887	7.27744084117445	1.09838423619316e-78	3.16520993063698e-78
TEX26-AS1	-4.86484441360595	4.4154821005021	2.03681005471397e-78	5.83042523422557e-78
LINC00092	-3.79884963916015	7.57696178106744	6.01278012582491e-78	1.71357596963355e-77
AL590822.1	-3.98329058823495	4.32270766952357	1.47324011876481e-77	4.18932377384442e-77
LINC00612	-5.17270053430704	5.69969978108406	1.16003489246843e-76	3.26988001348635e-76
LINC00398	-3.13282519864834	6.57914130997648	6.91836814961797e-76	1.92907414279844e-75
SNHG18	-5.07914855486924	4.84915343778584	2.88832898609941e-75	7.984652507611e-75
LINC00599	-5.07972609529791	6.66860281577228	5.02928362388003e-75	1.38144790604875e-74
LINC00173	-2.84359210388672	10.5517357880014	1.71166369511041e-74	4.68169031861766e-74
COX10-AS1	-2.24219442130897	7.52877341468208	4.46406015604576e-72	1.20566980365169e-71
CYP1B1-AS1	-7.46494194512503	10.6204152382115	7.81007501034506e-72	2.10058475799072e-71
AL359195.1	-8.65727722552441	7.04263137218624	9.65582440448882e-72	2.59161524037319e-71
ESRG	-8.65886788615718	8.84530407285102	6.93982027734015e-71	1.84727999547343e-70
AC140481.1	-5.83012973412507	4.66001526391591	6.70385627324851e-70	1.76266363518612e-69
FAM95B1	-4.16265913015435	6.47395774199792	7.9665122099158e-70	2.09039985020352e-69
LINC00211	-4.77362621644629	10.1410020116895	3.48278081918832e-69	9.12022319994344e-69
WDFY3-AS2	-3.76320156788995	7.78445049548135	1.5741680762863e-68	4.06450197297123e-68
CEBPA-AS1	-3.72712721077151	4.92953944053858	1.87697717355301e-68	4.83668169871645e-68
NUCB1-AS1	-4.1757473840604	4.58726620146038	3.7267965314558e-68	9.54621889307428e-68
ZNF32-AS1	-3.39200290690633	4.30441169957246	5.44012069401842e-68	1.39073184474808e-67
TRHDE-AS1	-5.41884955031546	6.27995382696106	5.78314554330313e-68	1.47550215343959e-67
AC108463.2	-3.70373047165794	4.54468778845104	2.36569698859874e-67	6.02389509325635e-67
STXBP5-AS1	-2.21641478141499	7.39008359683411	2.9249536183247e-67	7.43329748278973e-67
KANSL1-AS1	-2.9131937135391	8.64074961260981	4.12166721401716e-67	1.04539732284797e-66
LINC00877	-2.7427085460907	9.99284935103722	6.56989513292522e-66	1.64693876050611e-65
LINC00534	-4.75914347665791	4.73158729298496	9.41559604533506e-64	2.31533990371953e-63
AC016722.2	-3.98346289977167	5.51872454470712	1.25992511437227e-63	3.09232570846882e-63
DACT3-AS1	-2.42661901014231	4.75068227310062	3.53953798757908e-63	8.60554339353031e-63
SSTR5-AS1	-4.45837499140503	3.97421597055077	1.83477396510666e-62	4.4440772775848e-62
AC002480.3	-5.40591253572427	4.4869183134214	3.20673176744967e-61	7.69496414828535e-61
JAZF1-AS1	-3.08007731265074	5.58738471096514	7.93824648956266e-61	1.89782892926396e-60
AC007950.1	-6.16549913344112	7.00681994432769	3.78386700847431e-60	8.96325194117493e-60
FGF13-AS1	-6.36420553959913	5.39623138250113	5.5989734865743e-60	1.32385984819916e-59
CHRM3-AS2	-2.59922298008594	10.1001556012501	6.80748208450155e-60	1.60373346187801e-59
FAM201A	-3.48277378585397	6.37064856242872	1.20203325864156e-59	2.82663922933743e-59
SEC62-AS1	-3.9809751681004	4.07508649626144	1.51088013757199e-59	3.5464477411008e-59
AC008592.4	-4.40994201165377	4.37485949329305	1.53576913981328e-59	3.59832660526125e-59
ST8SIA6-AS1	-4.45714941773514	4.01689460882867	1.41788341408612e-58	3.29224368270716e-58
ITPK1-AS1	-4.51984548591373	5.22468268252968	3.41641851962989e-58	7.90429446029066e-58
GTSCR1	-4.63318527663464	4.45427146043232	8.70634091041637e-57	1.98064364843861e-56
AC022498.1	-5.62889623551416	4.51854385937692	3.62197831106964e-56	8.18909632152522e-56
LINC00659	-3.10002060002138	5.85282049664082	5.28025948408545e-56	1.1896420650168e-55
AC131971.1	-2.8536073695994	5.03293830655548	7.38027560527109e-56	1.65415552194531e-55
AC016722.1	-4.35495372831443	5.17202764936641	7.95319776352362e-56	1.7794763106948e-55
JARID2-AS1	-2.00653459804229	6.48726859212688	2.90650449632333e-54	6.44724622809866e-54
AP003774.4	-2.97888213144141	7.17279029396066	4.26783326527134e-53	9.38632494968534e-53
ATP11A-AS1	-4.27681364332012	4.29371571277343	9.23255921475161e-53	2.02708060310278e-52
C7orf71	-5.55044861775613	4.5812207691857	4.26865355445697e-52	9.32458839053122e-52
AC008277.1	-4.04299479493097	4.00361523791154	6.83450651396907e-52	1.490430390124e-51
HHATL-AS1	-4.8025010719659	4.4681600755451	9.48922427395629e-52	2.06238864270666e-51
AC015987.1	-4.0788027863291	4.06534994825222	1.4036342481703e-50	3.02519501567254e-50
LINC00862	-2.79356021707564	7.77414043444972	1.53627621236139e-50	3.30555431693093e-50
BACH1-AS1	-4.35596438246125	3.59185938578477	5.61393368867138e-50	1.20592152946335e-49
AC002511.1	-3.85374236913844	6.51213688398725	6.54448735464691e-50	1.40347727156963e-49
RNF157-AS1	-2.34462069395487	5.83041355250893	9.64147426638697e-50	2.06420286532431e-49
MIR205HG	-5.00397058589569	3.96175534403097	9.68313738883687e-50	2.06969045844179e-49
AC009506.1	-2.37990211924263	9.93782749846123	5.77912103184426e-49	1.22913430842025e-48
RNU6ATAC35P	-5.4784459626195	4.92929968763168	1.49303399933851e-48	3.16503594933664e-48
USP12-AS2	-3.4112903451913	4.60728804220015	2.37278216620439e-47	4.9169530924075e-47
LINC00658	-3.86593282619075	4.82893337608238	7.72515660503842e-47	1.58808553775551e-46
SFTA3	-5.62700777692636	4.38240511231678	7.80290164767124e-47	1.59897555986406e-46
DCUN1D2-AS	-4.14456409567501	4.05501618145767	1.71206394874365e-46	3.50281229449771e-46
LINC00885	-3.75055596114405	5.54331230205448	2.78998189903602e-46	5.69915606274605e-46
AC114730.2	-5.3997717414205	4.70567462824535	5.88119214796846e-46	1.19380802877787e-45
EMX2OS	-4.189203615274	3.89505571202637	2.47363331493292e-44	4.96650172562736e-44
LINC00102	-3.76811504130447	4.52136454219777	5.13632592652289e-44	1.0248835813201e-43
DOCK4-AS1	-5.1609416095733	4.29660201105039	1.6321978139343e-43	3.23185180642512e-43
LUCAT1	-2.27110490844455	10.876283138142	2.09806690392487e-43	4.14793931541655e-43
LINC00482	-3.77143116500167	9.7687114796277	3.43891298723175e-43	6.77807124658961e-43
EFCAB14-AS1	-4.38324316538356	3.91806223298774	5.90930757879679e-43	1.16117444204363e-42
NCAM1-AS1	-4.36899857803755	3.88993909218613	1.19909199026791e-42	2.34549660520586e-42
MRVI1-AS1	-3.04327533351835	8.1357714756651	2.25930810367659e-42	4.39934654878805e-42
C17orf77	-3.76298324625694	4.39908212932431	2.30089523440647e-42	4.47357793316077e-42
AC010980.2	-3.46670956925427	4.97898398824361	2.32183641127271e-42	4.50750497286177e-42
MCF2L-AS1	-2.72215071848258	5.0024121536994	2.69605220897942e-42	5.22613123392257e-42
LINC00685	-2.24059015443729	7.05112624031103	9.05359464977377e-42	1.74450607356089e-41
MIR210HG	-4.16324720417593	10.6928068872082	1.64366229163816e-41	3.15769050372748e-41
HIF1A-AS2	-3.46028825522008	5.57057351164257	3.22953916999686e-41	6.18595707487529e-41
LINC00906	-4.58029381887741	3.92863031057486	2.38858544294971e-40	4.52814068553315e-40
LINC00884	-2.29101737480741	8.25468592379372	3.47127987996824e-40	6.56137968526939e-40
AC068831.6	-2.4373517957175	6.5500769567948	3.14648886884255e-39	5.9128342498919e-39
FAM41C	-3.50154706360458	3.89862879804162	5.7773846954614e-39	1.08095704954213e-38
GATA6-AS1	-4.21633638081864	3.94362779419126	1.117497731237e-38	2.07880341646536e-38
LOH12CR2	-2.27489015422468	6.51927620561125	1.8641283780253e-38	3.45774387360728e-38
ZBTB20-AS1	-3.36911229935159	5.6491416804401	3.60289274042832e-38	6.66380304855724e-38
AC006111.1	-2.02747109038567	4.87150843627831	4.53004273767712e-38	8.35469310620166e-38
RN7SL832P	-2.43391290120469	5.11446699706706	2.81177190634773e-37	5.17093665398137e-37
AC079466.1	-4.84799943682724	5.073000869479	5.80825130759823e-37	1.06512108495871e-36
HOXA-AS2	-2.49538775265898	6.58522404408929	8.59305337442564e-37	1.5735648094161e-36
AC008063.2	-4.35517894960872	3.6250954758096	2.80620127736307e-36	5.11695741394876e-36
VAC14-AS1	-2.91449254329795	5.96188467005768	5.47215013388783e-36	9.95006453922422e-36
ZNF503-AS2	-2.65057648820567	5.6103660497544	1.6765637565583e-35	3.03143390716634e-35
AC093159.1	-2.33626151904296	5.27435273602974	1.10149159551432e-34	1.9805371167256e-34
AC002401.1	-2.24880250994124	3.70414509614076	1.34485770562829e-34	2.4114045805085e-34
AL589743.1	-4.73860248015124	3.80798231448329	2.74408058009108e-34	4.91346467253479e-34
LINC00161	-4.42270949155414	3.63016380529117	1.07248016577517e-33	1.91768960389992e-33
GK-IT1	-2.58727458977593	7.24582015261296	2.10955469294626e-33	3.76165070247737e-33
MPRIP-AS1	-3.84175416571242	3.57980363317944	2.62363484777505e-33	4.67187943238289e-33
AL356475.1	-3.98516091659567	3.53766716047577	5.11215950675123e-33	9.06565648793385e-33
ARHGAP26-AS1	-3.41862476150389	3.47782741188768	1.80163643861132e-32	3.18751883665928e-32
AC007365.3	-2.52489770267119	4.05448513923506	7.55037536137646e-32	1.32439328689362e-31
CASC8	-3.89352623241744	4.85783046100837	2.96487040649479e-31	5.16551645719942e-31
LINC00514	-3.1233246997662	8.19640366819195	4.82120085598211e-31	8.37707981840229e-31
KCNJ2-AS1	-2.55357651922784	8.85018303095944	9.46201009023803e-31	1.63746045931599e-30
DPYD-AS2	-3.79835907261082	3.53503248842284	1.02260357095302e-30	1.7673108568947e-30
DIO3OS	-2.54595778347073	5.52610905408623	1.76486804962497e-30	3.04198217899311e-30
LINC01018	-5.17876576845029	4.32980343697991	2.01995616002804e-30	3.47701787012827e-30
AC034229.1	-3.86997804556698	3.41432594812683	5.64186897572266e-30	9.67284574722172e-30
SEMA3B-AS1	-2.85121700071501	3.7293247364005	7.60934785404679e-30	1.30287375060668e-29
AC114752.2	-2.82660011776035	3.57011117493777	1.24023666126557e-29	2.11511959008435e-29
SUCLA2-AS1	-2.2496087363859	3.64523374146401	3.29727525141513e-29	5.59366931613263e-29
UPK1A-AS1	-3.59279905151774	3.70620345254084	3.49059870522166e-29	5.91386211081518e-29
AC132192.1	-2.58191476214751	3.34251876834533	5.96994500586731e-29	1.00616174968338e-28
LINC00402	-2.16166091666509	7.8490653652251	6.37054933035911e-29	1.07227890293267e-28
LINC00702	-3.06547753779956	4.21467806918949	6.98164878601105e-29	1.17360788837764e-28
LINC00622	-3.06803347317111	4.8735050637649	8.947327934648e-29	1.50012991735462e-28
AP001205.1	-4.04834582807404	3.44276115933964	9.44359649598307e-29	1.58128185166202e-28
AC067945.3	-2.84229078874016	4.00894684196116	9.69838725113209e-29	1.62184170222947e-28
ZRANB2-AS1	-3.01131082695579	3.82601622766372	2.49416561413173e-28	4.1547971714117e-28
TMLHE-AS1	-2.33370883159328	4.12681008247963	2.57895769588817e-28	4.29050822859745e-28
LINC00908	-3.44373454733243	5.45837599924158	2.88568839858424e-28	4.79462512557561e-28
H19	-3.25123987258286	11.1662643171045	4.72467103845884e-28	7.84003895970484e-28
FAM225A	-2.59204650214084	5.55721011772992	6.09226219561194e-27	1.00705640134891e-26
HAND2-AS1	-2.55942332746224	4.40625114254904	7.84312987829799e-27	1.29316483689434e-26
LINC00399	-3.3422858134496	3.59667002991268	1.29978671971302e-26	2.14033757034376e-26
LINC00844	-4.24088718933125	3.5272214339741	1.63389567888248e-26	2.68025326739171e-26
LINC00452	-2.52404354854281	4.61630499861865	3.48382700406469e-26	5.7004064160298e-26
LINC00866	-2.90629497795832	3.48649185614555	3.74352165345437e-26	6.11757779064505e-26
LINC00639	-2.2453167954514	5.73716052903885	4.01854144550039e-26	6.55870670814286e-26
C15orf54	-3.3043256155422	4.33516305374896	4.22023180265207e-26	6.8791909813432e-26
LINC00545	-2.54092500604566	3.56654980055558	4.60470760544428e-26	7.48699939373875e-26
LINC00656	-2.03870409336891	5.67560194833171	7.22202679851388e-26	1.17278447759515e-25
MME-AS1	-2.84191196825539	3.62560994403222	8.43118929840574e-26	1.36228603056844e-25
MIR7-3HG	-3.72317700923497	4.14534686441903	1.02053983272528e-25	1.64484010492926e-25
LINC00261	-5.14265962335942	5.77036971468461	1.36864111336151e-25	2.20039312247785e-25
LINC00520	-3.6353212836862	3.47233660885272	2.69930455677906e-25	4.30754287120119e-25
ARHGEF26-AS1	-3.23788678270763	3.42417559838602	5.24202727513205e-25	8.33430691157079e-25
MIR503HG	-2.05469545946483	7.12877536969828	8.57409697722796e-25	1.35319794591703e-24
CALML3-AS1	-2.88653938605961	3.45235350611184	1.38467005149454e-24	2.17735570825755e-24
CLRN1-AS1	-4.34334593619428	7.90060798211385	1.9802046842651e-24	3.10248088275029e-24
AC108676.1	-2.89051840687439	5.1314951216862	2.06212075791709e-24	3.22690654360117e-24
TPRG1-AS1	-2.53139675817181	4.94545879379116	4.44859454850308e-24	6.93615406052834e-24
LINC00563	-2.08549649043573	4.71976550816232	5.2249351445398e-24	8.1367807860083e-24
AL590483.1	-3.26859612553655	3.38909522541803	1.15313826407295e-23	1.78501378767168e-23
SLC26A4-AS1	-2.83330813483184	4.45664044410389	2.04674011920861e-23	3.15691934754876e-23
AP001257.1	-2.77237153929912	5.44004025440529	3.23369036316012e-23	4.97579768634054e-23
AC005042.2	-3.04029413090766	3.40925642298101	8.11677151492e-23	1.24008899713156e-22
KLHL6-AS1	-2.87123961130907	3.43125633197301	9.49095668636647e-22	1.4347570353746e-21
AC139099.3	-2.23233904354493	5.10547353675723	1.18430965004895e-21	1.78823831369965e-21
AC103563.2	-3.51776759262728	3.74347884191074	2.33822782113373e-21	3.52646275360239e-21
AC007952.5	-4.1382672252288	3.50440191777148	5.33609947415094e-21	8.01035397805682e-21
TET2-AS1	-2.16396720796658	3.64361615718272	6.58822153374348e-21	9.85561297805658e-21
AC114730.3	-3.05744032329754	4.79351115107565	1.42033162219973e-20	2.114934399377e-20
LINC00707	-3.2153667077739	3.5973576768867	2.81230979984778e-20	4.16841785488344e-20
LINC00944	-2.33880416961052	7.45089753546301	3.30622961524473e-20	4.89488811156071e-20
LINC00469	-2.30343025707126	4.36780191367775	6.16453214732303e-20	9.11616380549144e-20
RMDN2-AS1	-2.96282656860868	3.44388928675642	7.51159310876907e-20	1.10701674696585e-19
LINC00941	-2.52077062807749	3.66634000476785	9.91652493267952e-20	1.45977579111622e-19
SLC7A11-AS1	-2.89354135869343	3.4148951289543	3.97187415591723e-19	5.81370695611014e-19
DIAPH2-AS1	-2.18700861690746	3.60759027793957	1.85028371688019e-18	2.6869699420611e-18
SIDT1-AS1	-2.94676356127534	3.4897446908374	4.15210975319101e-18	5.99594372636419e-18
NR2F1-AS1	-2.46820479748582	4.40075419293571	5.64991724367044e-18	8.14976889561848e-18
LINC00839	-3.21937834736358	3.6751531355518	1.29767131297325e-17	1.8655831459337e-17
LINC00607	-2.39276413895582	4.56586276518456	1.61127433667018e-17	2.3138544701237e-17
LINC00504	-2.37376192050857	4.40373186238449	3.48163581358717e-17	4.99421315037892e-17
SOX2-OT	-2.04083702965895	5.04818690973009	5.90918558172739e-17	8.44823763677747e-17
LINC00462	-2.15195787355416	4.12567763031239	9.52080613139246e-17	1.35816140504173e-16
MYO16-AS1	-2.25237383921632	4.76414523798321	1.2516912508696e-16	1.78162448166775e-16
IL21-AS1	-2.10883037679399	4.09702125255043	8.54806440207249e-16	1.19951642859517e-15
WWC2-AS2	-2.25979039908619	3.67089624505496	1.64602791019057e-15	2.29484020740392e-15
TDRG1	-2.25074616745484	3.99511722763572	5.06921175394943e-13	6.83126552646003e-13
LINC00629	-2.0165153949303	3.69158100074601	4.72947464373035e-12	6.26230950262142e-12
CNTN4-AS1	-2.48669867321802	3.32674470817623	6.48168139263348e-12	8.56484204492306e-12
AC093627.7	-2.14211120010658	4.41200550994632	2.49338056845129e-10	3.20293961579166e-10
HULC	-2.23527800417064	4.21171991016153	1.77087741966024e-08	2.21531274106722e-08
