# Supplementary material for: Identification of Potential Signatures and Their Functions for Acute Lymphoblastic Leukemia: A Study Based on the Cancer Genome Atlas
Source: Front Genet. 2021 Jul 6;12:656042. doi: 10.3389/fgene.2021.656042 (PMC8290159; doi:10.3389/fgene.2021.656042)
Supplement: Supplementary Material 1 — Differentially expressed mRNAs. [file Data_Sheet_1.ZIP › Addition Files/Supplementary material 2 DelncRNAs/diffSig.txt]

	logFC	logCPM	PValue	FDR
AC021078.1	15.3506564628331	11.8291465209295	0	0
AL627309.1	-12.8885342095517	15.3408045860612	0	0
AC007952.4	12.836348355839	9.74624057428215	0	0
AP001007.1	-11.6658542224686	10.2194635763524	0	0
ASMTL-AS1	11.5447117035176	7.86450190077322	0	0
AL365361.1	11.3826782850149	7.70896780526157	0	0
AC004656.1	11.3678514848862	8.2625428441217	0	0
AC130462.1	11.1077324603932	7.48243737784076	0	0
AC084125.2	10.7765406661631	7.13424548566017	0	0
AC018607.1	10.7739520329733	7.60320231391524	0	0
AC016405.1	10.554609833673	8.06351597668229	0	0
AC005562.1	10.5181142063925	8.55998925745313	0	0
GK-AS1	-10.3416259855133	8.99845637288662	0	0
AC090559.1	10.2817238657584	6.80838427262291	0	0
SPATA13	-10.1743051360696	13.4311752808205	0	0
AL162430.2	10.1090321857113	6.51686854801677	0	0
AC107068.1	10.0398685605708	6.4549321571883	0	0
AC118344.1	9.98992874212599	8.18024384941374	0	0
AC011933.2	9.89693276893791	10.2094748851249	0	0
AC092384.1	9.56250992268066	6.18327625667265	0	0
AC019205.2	9.4865682336382	6.70828301621178	0	0
AC019080.1	9.4613561665747	6.93926959336228	0	0
AC139530.1	9.3325404586059	6.94275672124536	0	0
AC011450.1	9.31943974200938	5.94932489739232	0	0
AC135048.1	9.28545155098931	8.48827609811581	0	0
AC093323.1	9.25583465769308	7.93541334436494	0	0
TBC1D3P1-DHX40P1	9.22547570358484	6.46482793536972	0	0
AL590764.1	9.12569597340833	5.65622248941523	0	0
AC105105.1	9.054039383781	5.59310889003039	0	0
AL035681.1	8.97349864644115	5.52858305591396	0	0
AC009065.1	8.95296806587516	5.50979769813155	0	0
PLCB1-IT1	8.873985658658	5.87638563742594	0	0
MIR181A1HG	8.87341677709163	10.5137401713631	0	0
AC008555.1	8.85141786660273	5.42801221036664	0	0
AC013489.1	8.76194808530129	5.41449036385718	0	0
AP003356.1	8.75340904004136	5.37881442145013	0	0
AC027307.2	8.70860335804419	5.4030905215576	0	0
AL138963.1	8.67766140329377	5.4281689075973	0	0
AC011379.1	8.6670324577061	5.27505447754602	0	0
AC135178.1	-8.31319230990442	7.1356242788447	0	0
AC099778.1	8.25983667495331	5.10151864741284	0	0
AC005786.3	8.23901071624073	5.55133765080809	0	0
AP002490.1	8.21182783425945	4.98305304418367	0	0
AC008731.1	-8.18598989046753	6.84554223673915	0	0
AL441883.1	8.14637730828971	5.25388111001189	0	0
AL157871.1	8.12906964569949	4.8884052534814	0	0
SNHG3	8.05447187152592	11.784494016041	0	0
AC026461.1	8.03478143730169	4.94811514414893	0	0
AL096677.1	8.02626852913248	4.78375120541037	0	0
AC016907.2	7.97461589991579	4.77679169853786	0	0
AL136376.1	7.88944183535371	5.17532822876386	0	0
AC012313.1	7.84616123649603	6.34667518487889	0	0
AC110769.1	7.80025278895563	4.6753815324247	0	0
RC3H1-IT1	7.7944051479494	7.66408381032368	0	0
AC097382.1	7.62909956486026	5.54996031231047	0	0
FOXP1-IT1	7.50316471429886	9.4302154573346	0	0
AC009831.1	7.47210189652339	4.89094522775172	0	0
AC078785.1	7.44997422789273	4.41106646475197	0	0
SMYD3-IT1	7.31206292243711	5.26278664150883	0	0
AC078881.1	7.28891146968214	4.30549460080855	0	0
CFLAR-AS1	-7.26656392726946	8.81477754775284	0	0
AL390036.1	7.24135101820087	4.25131073742957	0	0
HMBOX1-IT1	7.22157740440582	4.54175062221252	0	0
AC016722.3	7.19887694258315	5.96871594783051	0	0
AL512625.1	7.08230076611344	4.49481835092413	0	0
LINC01001	-7.03200952716589	11.6627562465664	0	0
AC092849.1	7.01778556553754	4.60403172790397	0	0
AC010247.1	7.00810256095592	4.12950861754176	0	0
AP000866.1	6.97872330223759	4.1592471582769	0	0
AC007773.1	6.97347091724427	4.15190782878249	0	0
AC135050.5	6.95284469133825	7.20323874431914	0	0
AC093690.1	-6.92929624563787	7.09752758370398	0	0
AC017104.1	6.92761873033786	4.10182746063229	0	0
BRWD1-IT1	6.88050572706864	5.6630690861754	0	0
AC022558.1	6.85871993148745	4.51328444462138	0	0
AP003354.1	6.80628849179534	3.98903709553542	0	0
ATG10-IT1	6.74912584038401	4.55623178381367	0	0
ANKRD44-IT1	6.60880700805836	8.99735687813857	0	0
CDC42-IT1	6.54911342103663	8.18442899144974	0	0
ALG9-IT1	6.40616582209921	4.25976421740055	0	0
AC096921.2	6.2825882503092	6.89904030238129	0	0
AC123768.2	6.28188756116713	3.70468552286522	0	0
AC092287.1	6.21605173013987	3.7113030854899	0	0
AC093510.1	6.21197030291568	4.6111300488168	0	0
RABGAP1L-IT1	6.15211352577951	5.35712511828375	0	0
AC005288.1	6.13053761678963	3.80872537565846	0	0
AC005779.1	5.97947463251915	4.32850827686454	0	0
AP002387.1	5.91013062899778	4.85755976835917	0	0
KDM5C-IT1	5.90929722247787	7.2104105046672	0	0
AL160291.1	5.89304107068448	3.65553978298692	0	0
AC119403.1	5.76509370539903	4.10980538274542	0	0
E2F3-IT1	5.75315692927772	5.43339447932081	0	0
ITCH-IT1	5.69354346624028	4.93931341948272	0	0
AC090617.1	5.64544515120757	3.94995158011555	0	0
AC017074.1	5.59475690118768	3.71092179073505	0	0
AL662800.1	5.26271751313392	3.90267982059185	0	0
LINC00843	4.92396891614573	6.76230698703218	0	0
AC002551.1	4.77347592654823	4.58673372962805	0	0
AC007114.1	4.72752359758087	3.69254535065255	0	0
HYI-AS1	4.69903820653287	3.98237227261643	0	0
RSF1-IT2	4.68204095865441	6.32959144742339	0	0
U73169.1	4.32890921321126	7.98930667599417	0	0
AC027763.2	-4.21944358540066	9.23592540297233	0	0
FTX	3.91810623620714	10.4319223815631	0	0
LINC00641	3.77220884165676	11.1513492338546	0	0
TRAF3IP2-AS1	3.56176206957895	9.29018793962541	0	0
MALAT1	3.38058729401231	18.6910388567541	0	0
GABPB1-AS1	2.97616212618794	10.0894178046118	0	0
GMDS-AS1	2.59242918790456	9.3785206082833	0	0
LINC00630	3.95963706915846	7.31760446104242	2.70392246655997e-319	3.17342316848999e-318
AC083843.2	7.66830299732486	6.83898001729939	2.15229946072876e-309	2.48090946767931e-308
AC051649.1	6.15860074133722	5.0185317617289	1.58599550691522e-303	1.81196477825446e-302
IDI2-AS1	5.53425856996352	5.08920199880678	9.4873718290928e-302	1.07440324836481e-300
ARAP1-AS2	-9.76766181219169	9.29650410557435	3.12150966607395e-300	3.50423389469693e-299
ASH1L-IT1	4.69355657518189	4.07804956615073	1.11736635409495e-299	1.24355169235912e-298
AC074286.1	-6.0370712221614	6.49786054049292	7.22622622303166e-299	7.97355389225117e-298
FBXL19-AS1	2.77691576738817	8.47279548353334	1.65597553726691e-296	1.81174950729795e-295
AC018450.1	7.51332310449286	4.45457422090391	1.11912671944053e-295	1.21411142419977e-294
AC159540.1	-9.87330420976632	8.28386359340128	1.45759674892374e-293	1.56813116905045e-292
AC131097.4	6.547916398684	6.49868923594186	1.72203126710913e-292	1.83730774036189e-291
WARS2-IT1	5.78600988946028	5.26032312211321	2.26997734921619e-291	2.40208258839189e-290
ANKRD10-IT1	3.55066867422711	8.9560103099175	1.44451240176994e-288	1.51615082169512e-287
AC007179.2	7.34590886944238	4.31846226372329	1.17704603544142e-287	1.22545679980232e-286
AP4B1-AS1	-5.94037019419465	7.30018111807186	1.25699659585791e-287	1.29822608420204e-286
LINC00865	4.89754965407217	8.13585494807031	2.55609564229104e-286	2.61898370968074e-285
GAS6-AS1	3.99391699382994	7.03719731998461	9.84150172489226e-284	1.0004235217981e-282
AF250324.1	7.05369828242641	4.13831431398436	1.44816641559502e-282	1.46061159572904e-281
MIR17HG	4.28539666570465	7.91465747432599	2.1835343655038e-281	2.18522702780264e-280
AC002454.1	6.009980345925	7.30444477548711	1.12632292835504e-280	1.11852530808181e-279
ST7-OT4	6.82521819044748	6.38714499967992	2.9948232781742e-280	2.95138691001747e-279
NCBP2-AS1	4.51945229092956	5.43713569781995	4.75950679711029e-277	4.65494187505256e-276
BACH1-IT3	5.23377667308146	4.07183223941181	5.0195519476271e-271	4.87236207848615e-270
AC079210.1	-8.92124992363194	9.03615714801956	7.20150561059795e-266	6.93816697259847e-265
SYNJ2-IT1	6.36999655917843	4.90042284023554	7.95255010710189e-266	7.60499421353225e-265
ERI3-IT1	4.90526416609791	5.64193996014152	1.57873556191882e-265	1.49863794885088e-264
RSF1-IT1	4.86542639922491	5.78042537343753	2.27446307619542e-264	2.14330790610824e-263
AC009041.2	7.64094904472887	4.95815722089827	1.55824619424382e-263	1.45775060635418e-262
AL031663.2	-7.45173456825714	6.47404220579384	5.58493930156299e-263	5.18716304914951e-262
AP001468.1	-6.35625377465096	7.37140521295345	2.80795633430969e-262	2.58933687685272e-261
CCDC26	6.73237566715569	7.46092734099686	8.34285653102683e-258	7.63874310748627e-257
RBFADN	3.50273813229001	6.70026060873364	3.79668706000915e-256	3.45177675667029e-255
AC092620.2	5.35245955541509	7.22171556183629	3.60630491024805e-254	3.25576198540576e-253
STX18-IT1	5.65726077413722	4.65254261736819	5.75061371831816e-254	5.15558493774218e-253
RNF216-IT1	3.96408068713122	5.98364092715744	3.11084157667127e-250	2.76972170722938e-249
LINC00114	9.49364532552506	7.71041738121932	1.17548908912837e-248	1.0394222014142e-247
AC068580.1	7.4956929908908	4.51004133386302	2.16160834023302e-248	1.89839208655839e-247
ENTPD1-AS1	2.40251361331949	8.26141937768604	8.63682639022814e-247	7.53388031742198e-246
LINC01013	6.81271649869501	8.16253156878383	5.04657976755336e-246	4.37257347645059e-245
C22orf34	2.20958636337477	10.5926369802913	1.44196221646136e-245	1.24104881430108e-244
OGFR-AS1	-4.18658293868504	6.63918960098792	1.73403613823223e-243	1.48254347977338e-242
TMEM9B-AS1	2.67583850479714	7.16732925401621	1.30129114026033e-242	1.105241356629e-241
AC009495.2	-4.36213253867282	8.54440592772031	9.18252467323754e-242	7.74813029617625e-241
AL928742.1	7.62765888536924	7.1131781388896	2.10135899210821e-241	1.76159380442318e-240
AC012150.1	6.57375171759622	3.87983599344812	5.02485150570682e-241	4.18521502830161e-240
AC025287.1	4.96431048550354	5.3545305430204	8.81762821028919e-240	7.29715257659189e-239
LINC00689	8.76920246064767	10.4226761426493	1.79415242126687e-239	1.47531896551307e-238
AL158151.1	6.28379665441738	3.70649008184567	2.35669735765858e-235	1.92563056249192e-234
AP000688.1	6.14981499015632	3.64162847083157	1.90618023728461e-234	1.54772244423549e-233
TP53TG1	-2.84408903415502	9.04551107034539	6.69779574073061e-234	5.40428393830201e-233
LINC00444	4.69765492597833	3.98885707858313	1.30916181047847e-232	1.04976888032777e-231
DNAJB8-AS1	5.70289704278765	4.46988492506255	1.26215211948363e-231	1.00582616435393e-230
AMMECR1-IT1	5.51875581291437	3.75671099067172	6.67652797364405e-230	5.28797399630336e-229
VIPR1-AS1	-7.29587725411139	6.78948672911017	9.77279715277856e-230	7.69309824648605e-229
AC116351.1	9.08744487492284	5.76004813650749	2.60712629166774e-229	2.03987881366246e-228
LINC00847	-2.83970788690791	12.1705638019843	7.16668683925318e-228	5.57361006594931e-227
AC132807.1	8.83798536671053	5.45432315790577	9.40306758412129e-227	7.26907799467101e-226
CRNDE	4.83487453229523	7.24073123551354	6.56039399377758e-225	5.04135038450408e-224
SNHG14	2.69867402030971	10.8937650472164	1.98907823677999e-223	1.51946745780057e-222
ZBED3-AS1	4.09051271591435	5.93029336601721	2.46854864990481e-220	1.87464488648654e-219
LINC00426	2.96044364448051	10.913120240415	8.06347431892916e-220	6.08768733668862e-219
AC145124.1	6.14085304982859	3.63817292206032	7.7592864641644e-219	5.82397606118386e-218
LINC00562	3.77709399174272	6.52486773101332	8.27217078567816e-219	6.1730476787922e-218
AF213884.3	5.64845243850502	3.66737743023376	5.29873651596881e-218	3.93141887477916e-217
AC137932.1	-4.99815557972707	9.0317736437466	1.45069194872938e-217	1.07019617474836e-216
LINC00852	2.27437375948841	8.90083560479657	2.46285807066736e-215	1.80656236888157e-214
AC008691.1	6.00774510714127	3.59480876356184	5.02986145546619e-214	3.66867295989088e-213
C1orf147	-5.27062178996882	7.27621390663471	7.54725699467506e-213	5.47388133714916e-212
AC005702.1	4.65070362248398	3.82226272119255	3.12735680100428e-212	2.25554057547292e-211
MIR600HG	2.95832674605222	10.7956899668959	3.60475208798879e-212	2.58540830310751e-211
AC144450.1	7.60484956736626	5.55601053786911	7.91139222570885e-210	5.64287699634814e-209
ZBTB40-IT1	3.68870419246721	5.29896519754929	4.2514584439284e-207	3.01573233577559e-206
SCARNA9	3.01876520870746	8.42962731907624	1.88952151849863e-206	1.33299031714849e-205
AC003035.1	5.20424799709873	3.25374323561347	2.00994602469231e-206	1.41023930319444e-205
KCNQ5-IT1	6.94036611302564	5.7164613905527	2.25860089198595e-206	1.57613716300208e-205
LINC00977	6.74328007329569	5.83313649531838	1.90941359208135e-205	1.32529728353603e-204
AC005037.1	5.5768628547207	5.26003262397823	3.56884192572051e-203	2.46383685887978e-202
AP001189.4	-9.20471154499855	10.6761201092407	3.08271589204621e-199	2.1057069929268e-198
MRPL23-AS1	-5.36925700137753	6.37614094993715	2.2975143590793e-198	1.5611005460902e-197
TEX41	6.55429559910601	6.4321817120261	3.70197052408329e-198	2.50222196156625e-197
LARGE-IT1	7.56701960457217	4.70266153045579	1.17593021782561e-196	7.90690578756699e-196
TCL6	5.2250032508119	11.083037195524	1.57006373340796e-196	1.05023434188066e-195
AC009495.1	5.06972577852703	3.30154010069006	6.73931029962475e-196	4.48476783341008e-195
FAR1-IT1	4.06542893049121	5.44812425422904	7.64788293988092e-196	5.06329070532629e-195
YEATS2-AS1	-4.80895993638199	7.36791945276943	7.98845784238531e-196	5.26178524210175e-195
UBOX5-AS1	-3.97903982226676	5.7080118858885	5.14132423186689e-194	3.36926374788841e-193
AC083843.1	-3.938554995285	8.08671613029768	1.07638717700328e-193	7.01826184601633e-193
AC010536.1	3.11319892078132	7.84752484971232	8.4124276516399e-193	5.45750959711915e-192
LINC00937	-5.77537424411369	12.0492445129894	4.5362751493351e-192	2.92816560889581e-191
CCDC13-AS1	-7.61765670662496	6.31384088102852	1.17611573039853e-191	7.55405675594279e-191
AC004528.1	5.76065083631267	3.46303774790758	3.07623188775527e-188	1.96604721143171e-187
HLCS-IT1	4.38894941873919	4.48916732199316	2.36578037860153e-186	1.50454308806629e-185
ADPGK-AS1	2.66785438302701	7.20842366782624	9.23126199802546e-186	5.84194080365239e-185
HM13-IT1	2.37833380444475	6.65410846590583	1.4019930483287e-185	8.82913670923099e-185
AC008147.2	6.46392926648467	3.83997175434346	2.27851218373776e-184	1.4279413734007e-183
LINC00167	4.32010400765838	4.90820155109896	6.66013697513925e-184	4.15373760140327e-183
CIRBP-AS1	-2.86615568960491	6.80429794699871	1.49255764306131e-182	9.26390344803916e-182
C20orf203	4.00348901235482	6.80245519385782	8.55997411530413e-182	5.28752468079312e-181
WT1-AS	7.64445686183748	7.8938044176686	7.37609673018915e-181	4.53454327555914e-180
AC114763.1	4.90185606440292	4.37700489645206	1.75902258133704e-179	1.0762550485811e-178
CTD-2201I18.1	2.98409862224898	7.94162263651485	2.16755195355259e-178	1.31995734530018e-177
AKT3-IT1	5.3961198118397	4.89864857289703	4.3331760290663e-178	2.62635223170169e-177
IPO9-AS1	3.45893301846217	4.7527202424416	6.36574668295773e-177	3.84027054565347e-176
AC138035.2	-10.9216281126297	9.37134207814284	8.15982408629165e-177	4.89968971879187e-176
AC092332.1	7.43223380197163	4.41627602255681	2.98765858408006e-176	1.785679274096e-175
RASA2-IT1	4.41479682550411	5.84110283856905	5.89649285038582e-175	3.50800565430788e-174
PITRM1-AS1	3.06847854421795	5.78864776749469	6.59191677592745e-175	3.90374520996437e-174
LINC00324	-2.46964069790164	10.5729701636049	1.76067584568948e-170	1.03791439122608e-169
RUVBL1-AS1	4.37416041442742	4.0696295488408	6.12186645848707e-170	3.5924225445031e-169
SOCS2-AS1	2.97817337508975	9.09241059275816	1.11620231985431e-169	6.52043979607202e-169
AC010336.1	4.29957833783043	4.84451284303908	5.4340429518192e-169	3.16006732017954e-168
AC079922.2	2.93998074554857	5.30523532817469	2.62533900235682e-168	1.51987114441375e-167
ITGB2-AS1	-3.82796385584619	13.9187812011929	1.25303107407181e-167	7.22171034208349e-167
AC007383.3	-4.10393360504102	5.40200703840833	3.40543380006237e-167	1.95396223816912e-166
OSER1-AS1	-3.36220736533301	10.4685096423221	5.90668518872812e-166	3.37412857462301e-165
AC009093.1	-5.3476915991955	6.76110461866952	1.10114895203183e-165	6.26248148490351e-165
AC004889.1	6.53377294197734	3.83832867666112	7.87790458969876e-165	4.46069071285136e-164
RASA3-IT1	4.75982709265141	6.23965823620027	1.09135132200578e-163	6.15255264938627e-163
LINC00853	-5.94146513730094	7.0010613298582	2.26345350317508e-163	1.27048629243436e-162
AC131011.1	4.6564249992618	3.26318961004673	7.77564335895819e-163	4.34560847463854e-162
DLEU2L	3.72128542253432	4.72375832568	4.95685344188296e-162	2.75831801442711e-161
AC009065.2	5.44662762606202	3.4178468162545	1.40696077471188e-161	7.79564961439073e-161
H1FX-AS1	2.22750541536293	7.58046991673473	6.35414407345964e-161	3.50564102514376e-160
CBR3-AS1	2.65107579094027	6.20030101889782	7.10852601123878e-161	3.90515194915288e-160
AC007386.2	3.51869664820744	5.94210894340856	1.27120299194495e-160	6.95391128220734e-160
LINC00570	-7.60829561609851	9.40541537614419	2.81106466586727e-160	1.53125927579521e-159
AP001178.1	5.00273892117184	3.18901977232712	2.07039686712546e-159	1.12305981321805e-158
AC096558.1	-7.24526469517442	7.26965304789981	1.29442032317558e-158	6.99203613899446e-158
LINC00304	3.06500224858811	7.2881956076115	1.56380353563678e-156	8.41195985211283e-156
CR786580.1	5.74455460547157	3.46279701753691	8.94449125746565e-155	4.7716273609042e-154
AP006621.1	-3.9070878735049	6.79934798062107	1.45710666946125e-154	7.74125395174678e-154
CSTF3-AS1	3.49500038927544	5.24470342712899	2.21833871601842e-154	1.1737193780245e-153
AC006369.2	-7.08377274327135	5.8234599803946	2.73694028143666e-154	1.44219996054478e-153
PDCD4-AS1	-2.62213679719809	10.3161739760404	4.09342014123371e-154	2.14821357818403e-153
LINC00441	2.98128763233803	5.60200742745345	3.09933659506362e-152	1.61993665758183e-151
AC116407.1	5.06919567764375	3.24962814498983	4.49928086646742e-152	2.34216596718123e-151
TRAPPC12-AS1	-4.18079724675436	6.5777175598738	4.96597079753661e-152	2.57472622474689e-151
AC091132.1	-3.88619482342764	5.65364075802888	9.22127048416974e-152	4.76186407802526e-151
AC019118.2	6.33854414374595	5.79059193248982	1.42926917444896e-151	7.35134065423747e-151
AC022819.1	6.09780389910972	3.649724128418	4.00298475902121e-151	2.05073544599063e-150
TTN-AS1	2.0472622554136	10.6541026643018	1.96072383668284e-150	1.00051164946938e-149
AC024896.1	5.01114125836947	3.19079503252736	2.04757073261128e-150	1.04071410070912e-149
PCED1B-AS1	-3.56959352501436	12.7057459238881	2.4598751051057e-150	1.24537206301626e-149
AL121761.1	6.55847235804499	3.85097495760087	4.16179341129422e-150	2.09877941171126e-149
RHOA-IT1	3.95634947121415	8.37863957045804	4.64042770359097e-150	2.33104753515017e-149
REV3L-IT1	4.31705646712668	3.58651073088487	2.2513247142793e-149	1.12653496361805e-148
AL603910.1	5.11802787919989	3.29254393014338	3.50487224695097e-149	1.74702319336436e-148
FMR1-IT1	3.00462650609483	6.04846833295625	1.01066287050547e-148	5.01832986854832e-148
AC141930.2	7.77264222428692	4.70586392511529	2.33701528983149e-148	1.15597193071741e-147
ALG1L9P	3.60193696624613	4.23849016956869	1.56870581173321e-147	7.72976795018157e-147
AC022431.2	-7.94856473926099	7.66583073005871	1.07614138072708e-146	5.28250388790363e-146
RPS6KA2-IT1	4.42768938315457	4.59310051237812	3.50588699838767e-145	1.71443186171155e-144
AC093157.1	3.02711619977348	7.1583373378108	6.62889910724978e-144	3.2293995273432e-143
CDKN2B-AS1	3.70591308792223	6.54288921447542	7.27752581991813e-143	3.53206234342643e-142
HDAC11-AS1	4.2847803880237	3.22902573549445	9.11286889939886e-143	4.40625983113256e-142
AC012360.1	5.13653316397626	3.23191589594876	4.0352751630546e-142	1.94385829682966e-141
AL365181.1	5.03248578753975	3.22448767838573	7.10225986930375e-142	3.40855668820489e-141
AL596220.1	4.53548038826534	3.05640644231502	1.05250525815988e-141	5.03253440105337e-141
CSNK1G2-AS1	-4.37724183084479	6.5551314893822	3.41639511950669e-141	1.62751516578714e-140
AC105206.1	5.21550387668706	4.38256607085899	4.21094789734163e-141	1.99865210862796e-140
JHDM1D-AS1	-3.92362884260017	10.9485375985117	3.2740259469383e-140	1.54826648259976e-139
ZNRF3-IT1	4.96852306014759	3.48987535012628	3.96479423665542e-140	1.8680837078548e-139
AF131215.5	5.11087106337396	5.23181646049453	4.67710461766178e-140	2.19568802232776e-139
BRWD1-AS1	4.14398238245732	3.45101660066416	3.20594448922957e-139	1.49959215057803e-138
CELF2-AS1	-5.80793701943013	9.41757536325002	1.693502269119e-138	7.89282104488315e-138
AC027601.1	-3.21869188587991	8.74672149912141	2.0841952986439e-138	9.67876305952976e-138
PRKAR2A-AS1	-2.32963998094328	7.68488173832151	2.80999051058183e-138	1.30025008930507e-137
DLGAP1-AS1	-2.50309766316011	9.9650968484105	9.79515179313266e-138	4.51626463033367e-137
FBXO36-IT1	4.63423906458279	3.17346897163391	2.2353093287883e-137	1.02696951724758e-136
AC007879.2	-5.39013745985705	5.52714151113459	3.28502501434827e-137	1.50388911117859e-136
LINC00861	-4.65645596124335	12.7712634002434	6.80660580378788e-137	3.10506293027921e-136
PRR7-AS1	-3.73531955610503	8.8085689561193	1.25101657957356e-136	5.68683945151219e-136
AC010982.1	-8.1519632980724	6.56695921763157	2.53302122123543e-136	1.14741417425086e-135
ACTA2-AS1	2.64756723506147	6.77840562656619	1.42878741194445e-135	6.44952639447652e-135
AC010983.1	7.04272643285514	4.34538582156674	4.39092922673012e-135	1.97515318177999e-134
AC022182.1	2.84255530370333	5.76816007883227	7.39162771539003e-135	3.31339978491963e-134
LINC00593	-6.42478422622637	6.97390320583443	1.81487583538361e-134	8.10728271100429e-134
LINC01011	-2.47421169068912	8.94213451367311	4.58918603273177e-134	2.0429790235368e-133
AC092811.1	-6.03395074456356	8.00058870650005	7.73499951928639e-134	3.43157538810953e-133
LINC00208	6.63980505038759	4.34245542774343	3.6079072258048e-133	1.59513980428562e-132
AL645608.1	6.77209262745885	4.33921007010815	5.14315268984715e-133	2.26614679951968e-132
PWAR6	2.47575188987187	8.59653842353956	9.06714312953224e-133	3.9815244150429e-132
HHIP-AS1	4.92746436845854	5.97638211519626	9.92796294498947e-133	4.34474581762082e-132
AC091948.1	5.16326759815797	3.24146839128799	1.08026510640103e-132	4.71156166339098e-132
HOTAIRM1	-4.39158184885653	11.0959866985564	1.3159577639358e-132	5.72020698060984e-132
AC010894.3	-4.68852316921433	5.49432768512575	2.89470503924787e-131	1.25404839116409e-130
AC103974.1	5.68152456167738	3.42970741296694	2.10804975426108e-130	9.10198071154197e-130
AC026150.1	4.96061196967073	3.18978430382118	5.92097837178332e-130	2.54799435932409e-129
AC106801.1	-5.88231194172066	5.41562485967767	1.3524080012175e-129	5.80052734077008e-129
MEF2C-AS1	2.26200391210424	7.06701598666392	2.7152148675318e-129	1.16070940198131e-128
ZNF571-AS1	2.71127443245816	6.49366019736821	3.40631180561533e-129	1.45133615216151e-128
IL10RB-AS1	-3.74885516365674	9.66222823313535	4.14252884275951e-129	1.75921208421136e-128
ZMYND10-AS1	4.42317801166365	3.02770433900636	5.38439449013155e-129	2.27909943828191e-128
MIAT	-3.29678659062926	14.4841179800775	2.60009814989889e-128	1.09696951356845e-127
AC010761.6	4.91469506848783	3.16052080676296	2.77106079707889e-128	1.16528973584001e-127
AC132872.2	-4.4784514514314	9.1965252905958	2.82535467453157e-128	1.18426392364294e-127
DLEU7-AS1	5.05328016427865	5.33960270688897	5.43299613098287e-128	2.26990226702229e-127
AC004000.1	4.91544859454462	3.176607268043	9.04629689535345e-128	3.76734493287139e-127
PLCB2-AS1	-5.66005225762908	4.72396227285182	2.07221166267483e-127	8.60201047110356e-127
AL117209.1	5.07886659677272	3.64352078017686	3.59007811691446e-127	1.48550988747967e-126
MAL2	-6.69929215609132	5.78787551873241	2.32966868972594e-126	9.60895296624982e-126
AL132989.1	3.20582116573213	5.72060250141631	7.71261169328692e-126	3.17101327899153e-125
AP000442.1	-4.70781859781818	8.1286988238006	2.46665242267204e-125	1.01093596116495e-124
AL136115.1	-6.31323790466212	6.16090003359654	4.7023908543667e-125	1.92113499778082e-124
SZT2-AS1	4.06725191761802	3.38301288427937	6.78026093350542e-123	2.76129869563265e-122
AC092620.3	-8.20373990912776	7.71326912100226	2.92337187866305e-122	1.18681543879056e-121
LYST-AS1	3.90563993722022	5.67728516439184	3.45877916406461e-122	1.39977551749449e-121
LINC00427	3.73765587088105	4.98240800041216	4.24273868710807e-122	1.71167988908016e-121
AC017002.2	-5.13484429936581	5.22770005783748	1.36687409785921e-121	5.49730361475464e-121
LINC00989	-5.58818966547779	8.39768275831559	2.40748342102336e-121	9.65236365385453e-121
AC007611.1	4.86306265223775	3.16167385536286	2.44693177268217e-120	9.78015145056556e-120
ERVH48-1	4.19555581090258	6.16300936629095	3.46421315711937e-120	1.38033925488923e-119
AC009299.3	-5.24811654797735	5.90549836626894	1.75133122090915e-119	6.95682648059605e-119
AL645728.1	2.47946239110915	5.85773436329627	4.92417772606722e-119	1.95003479888122e-118
LINC00958	5.87741843932289	8.11448358735854	2.29004174163853e-118	9.04111280873192e-118
CECR3	4.59011793202714	3.70009950914381	9.01335765414343e-118	3.5476355888717e-117
DPYD-IT1	3.00855260541532	4.78542856719255	1.73368661209419e-117	6.80300734411427e-117
FLNB-AS1	-6.21069810356995	6.15556571614228	2.22871923438969e-117	8.71901979271844e-117
LINC00963	-3.410069008794	13.9410450741123	1.89957580231791e-115	7.40891951901035e-115
CARS-AS1	-4.68918973546522	5.03454449325174	2.6109731813439e-115	1.01529107744427e-114
XIST	6.13357697857899	14.8344483435344	2.91192651343458e-115	1.12891805670992e-114
AC156455.1	3.49922485958563	5.49668160239551	6.80587704970624e-115	2.63065487160801e-114
AL356215.1	5.30979636614153	3.28971226351563	2.10036205859803e-114	8.09423109746284e-114
AC084859.1	5.70894220060488	3.46676569095242	3.82165996273567e-114	1.46838184877731e-113
LINC00943	-7.59275931854214	6.10211699595117	6.02210782419318e-114	2.30698551959448e-113
ZNF346-IT1	2.26397383426134	5.92186625652003	6.3071548838215e-114	2.40903460207502e-113
AC127496.1	-3.75343555337537	6.13354805179981	8.28300295714217e-114	3.15438254208571e-113
AL731568.1	7.02289896916992	4.13494486069417	3.78381271129451e-112	1.43673594420036e-111
MUC19	4.32181841725325	6.12316700139841	5.98443320707284e-112	2.26566078308828e-111
AL355490.2	4.78410321497581	3.20130102570993	8.79147244917107e-112	3.31865231926312e-111
LEF1-AS1	2.93441312943562	7.58694606710164	1.33941026867238e-111	5.04133719200013e-111
LINC00598	3.36949172063866	4.52229299726839	3.62976428830271e-111	1.36221677215081e-110
ADARB2-AS1	6.49968358666616	4.77856934611574	3.73260181686871e-111	1.39675041900797e-110
AC107993.1	5.46034653610418	3.37367339005217	4.01950463390934e-111	1.49976314519565e-110
AC126614.1	3.52424735594231	3.78071830864151	4.65851258019895e-111	1.73318148156681e-110
AC073254.1	-6.80230389443802	5.61070394848593	1.62571048407936e-110	6.03101216938635e-110
AL031666.1	5.0144557126826	3.19100851032127	2.21061260353839e-109	8.17736639303169e-109
AC135983.1	5.50540648522019	3.48231732696401	3.89903869485746e-109	1.43818827287456e-108
KBTBD11-OT1	4.05040741818625	5.20358693974376	6.2617572554469e-109	2.30311356603474e-108
MYLK-AS2	4.14871161766029	3.38046750233373	1.15257967843395e-108	4.22721694561995e-108
AC002511.2	-5.51638721971474	7.45014704935197	1.23540527564195e-107	4.51815357182367e-107
AP003027.1	4.03816250078176	3.08795763442662	1.65842414548934e-107	6.04809483566876e-107
AC012074.1	2.7825953429334	4.53379978200587	3.61063599978259e-107	1.31305100724488e-106
VIM-AS1	-3.84252538873243	11.3311964272223	2.82636811131126e-106	1.02208437862825e-105
AC061992.1	-5.43460278172725	8.03701990471256	9.8954051279231e-106	3.56842682127059e-105
HCG27	-4.84256129970388	13.3439361512447	1.01116914011289e-105	3.63626562642268e-105
MCCC1-AS1	-5.55543447185855	4.86814061160104	1.1965051752219e-105	4.29080050336521e-105
SNHG9	-2.2965220208595	8.7515800209105	2.76463595348532e-105	9.8868282990292e-105
DIP2A-IT1	3.40961313551438	5.29210252946973	3.5623501770682e-105	1.27044035320305e-104
LINC01039	4.68932831262834	3.20915020798952	6.17351472479688e-104	2.19559435529277e-103
AC078852.2	3.17110596223165	4.71973870952665	8.53282271221264e-104	3.02633904435893e-103
LINC00957	-3.17298322416146	9.70985267935678	5.26680478483011e-103	1.85777185169827e-102
DISC1-IT1	3.39228153205497	4.75253729851235	8.32835114449272e-103	2.92967338625071e-102
AC091132.2	4.85164548376189	3.18449517879648	1.24131721372986e-102	4.35472968186209e-102
LINC01006	3.41597554176951	5.27899748112585	3.1928575919273e-102	1.11706752064448e-101
FAM157C	-3.58999254964309	12.2259192854754	3.5084240993535e-102	1.2241555438555e-101
AC019117.1	5.05829476806212	3.46641256513141	5.08958275050737e-102	1.77106504876146e-101
AC025280.1	4.23597745809185	3.33148318725087	3.12645517722028e-101	1.08210553184755e-100
AC009120.5	-5.88117568326763	4.57935519974466	7.46784450427472e-101	2.57780407888199e-100
ARHGAP22-IT1	5.55630146459746	3.84025705100853	3.76403521694411e-100	1.29583185735329e-99
PXN-AS1	-2.2618937572954	9.42134379293273	8.14642966332793e-100	2.79708529131818e-99
TFAP2A-AS1	4.50409823453233	5.29987377154476	2.64120449986787e-99	9.0445490963645e-99
AC009495.3	3.72307897875196	4.20953074006157	3.94779241797867e-99	1.34830688137843e-98
PRKAG2-AS1	-3.58707992197631	8.52947219518665	9.87967569876786e-99	3.36534599659876e-98
AC062029.1	2.03534266077492	7.6925733524481	2.67813867900746e-98	9.07474287296228e-98
AC100830.3	2.99987312527799	5.34637447242845	2.93115014818943e-98	9.90605979401193e-98
AC020900.1	4.64798644175916	3.08500598655415	9.26391262090523e-98	3.12263999832602e-97
AC068831.3	3.25241095219535	4.51014591786153	1.58456848596747e-97	5.32728623797918e-97
GNG12-AS1	-4.96987352686258	5.72626785470313	2.02497555204504e-97	6.79024269529908e-97
DGUOK-AS1	-2.49758415119423	6.77944443680016	2.43711244630752e-97	8.15106779322022e-97
IGBP1-AS1	-3.87645650689036	4.85693767153562	3.9737562583669e-97	1.32561222985831e-96
C1orf220	3.21688642834603	5.04035219265842	3.57709018795491e-96	1.19021222490974e-95
AC007099.2	6.07327157088897	3.61347546123812	5.91709359988399e-96	1.96374494535996e-95
AC123768.3	3.46827083137448	3.99706218413065	1.11042531711121e-95	3.67579252407838e-95
CACNA1C-IT3	6.10351371137513	3.71471508171155	1.42853869673516e-95	4.71673518538388e-95
A2M-AS1	2.38480307249086	7.16926183951392	3.95279255156591e-95	1.301799791855e-94
AC002070.1	5.32795083016507	3.34732966856969	6.65587565838595e-95	2.1864466857446e-94
ARHGEF9-IT1	3.21360914229704	3.51151507773239	1.06478454153391e-94	3.48892599776722e-94
LINC01021	6.17420299408764	5.27135248341982	4.58552731014187e-94	1.49492822156393e-93
AFF2-IT1	5.17496198713431	3.41776501035569	8.28068055411016e-94	2.69278554039199e-93
ALKBH3-AS1	-4.68013743446536	4.4124829933988	1.23396259290741e-93	4.00262740563684e-93
AC016292.1	4.73249725699702	3.38410726653618	1.87295061992924e-92	6.06009837175099e-92
LINC00892	-3.87581600289302	6.12642500475986	2.41066360436061e-92	7.78041678307388e-92
KLF7-IT1	2.9084372418726	7.86991901230085	1.01203376366842e-91	3.25008852959187e-91
TRBV11-2	-4.90267164393741	7.85563378244353	1.02124575480992e-91	3.27153416739355e-91
ZDHHC20-IT1	2.43276417993933	5.92565041513674	1.5537783253999e-91	4.96516786656255e-91
HECW1-IT1	6.53495991146331	4.33876888022182	1.75506727416902e-91	5.5945477801289e-91
SMCR5	3.64218284360632	4.47813999937984	2.77467016303595e-90	8.82290438541726e-90
AC007362.1	-5.49742285103539	4.8208012671178	2.10438746874242e-89	6.67509636891022e-89
LINC00671	-5.43080368690641	10.8397986182975	4.49952560324852e-89	1.42374694945927e-88
LBX2-AS1	-2.11556247717544	8.96870104738885	4.58754264020784e-89	1.44804830036878e-88
AL391056.1	4.84318971280075	3.1495990145675	6.50820612515294e-89	2.04929124574938e-88
LINC00638	2.23416099323378	6.84040864321639	1.49237613425739e-88	4.68773136089122e-88
PSMD6-AS2	2.08494038234547	9.73223172130319	1.55152968376951e-88	4.86171073239427e-88
AC092159.2	3.49742118637056	4.50865580935328	1.94768526753589e-88	6.0882849404088e-88
AC006947.1	4.12240305127085	3.53264102634912	2.62088245457474e-88	8.17284842718838e-88
AC093609.1	2.43091369080174	7.20119114864487	1.47305673804064e-86	4.57143329040976e-86
HLA-DQB1-AS1	-5.55295727539783	8.15541151335718	1.16442686079298e-85	3.60497620451736e-85
AC092652.1	-4.68852890199261	4.62338175464058	1.46906775864178e-85	4.52641163820176e-85
BHLHE40-AS1	-3.25554089111859	7.58474536578915	1.07421660874367e-84	3.30193724259066e-84
LINC00887	4.79636185312893	5.67921250823884	6.03188159036512e-84	1.83227273721444e-83
MIR497HG	-2.30497145241188	7.05985059572435	1.4488290778633e-83	4.38041765695905e-83
AP000345.1	4.17499606514488	3.53605032677367	1.51748378761939e-83	4.57727002293605e-83
ADORA2A-AS1	-3.45383177438594	8.90905819115938	3.67459045026979e-83	1.10580332664296e-82
DAPK1-IT1	5.38183585035691	4.46917001046933	9.64458903355086e-83	2.89561963774748e-82
AC017074.2	-4.76261630877364	4.47940281714657	1.58548416467742e-82	4.74909525892934e-82
ANO1-AS2	5.20454105917907	3.53139799731935	1.74809952559677e-82	5.22406594339221e-82
AC092745.1	3.61717936063277	3.35242433732168	1.90674024796607e-82	5.68499228666096e-82
AC095030.1	4.67690949342052	3.09790494674439	2.24774582478475e-82	6.68626695805785e-82
PTPRG-AS1	5.71684158781915	5.47724026489242	4.51669479956053e-82	1.34047195085808e-81
LINC01056	5.62801136664707	3.90457253626441	2.52897358145378e-81	7.47117824635431e-81
AC078925.1	5.53286979142396	3.51832648299773	5.6036430418609e-81	1.64790504944019e-80
LINC00623	2.13542247665191	5.93871300445026	5.69843070954577e-81	1.67197137409627e-80
PPP1R26-AS1	-5.60310121303878	4.37409867795852	7.75027755391779e-81	2.26884542451425e-80
AL162431.1	3.79556006650871	3.47250019027281	1.2047928891145e-80	3.51897651549054e-80
LINC00571	3.78206933292901	3.5151372522882	4.3097882550769e-80	1.25596763821767e-79
TOLLIP-AS1	-2.21321598224065	7.29044993672895	1.12393289584657e-79	3.26801209130163e-79
WDR11-AS1	-4.21087810574866	6.1385458867599	2.03847385505328e-79	5.91386459971638e-79
AC114877.1	5.56142260569237	3.40691135548821	4.41995788125899e-79	1.27940933289358e-78
ZEB1-AS1	-2.06587720535187	8.86662969314676	9.49678985331631e-79	2.74280888157301e-78
SPATA41	-3.76554842201887	7.27744084117445	1.09838423619316e-78	3.16520993063698e-78
LINC01031	3.29070728027233	3.71185797632253	1.13675175576296e-78	3.26847776545653e-78
TEX26-AS1	-4.86484441360595	4.4154821005021	2.03681005471397e-78	5.83042523422557e-78
LINC00092	-3.79884963916015	7.57696178106744	6.01278012582491e-78	1.71357596963355e-77
AL590822.1	-3.98329058823495	4.32270766952357	1.47324011876481e-77	4.18932377384442e-77
ACAP2-IT1	2.25223593745785	6.13027421780883	1.8425720953406e-77	5.2280452199664e-77
LINC00642	3.84241831206214	5.08354371282446	2.28407635738176e-77	6.4665407398681e-77
LINC00612	-5.17270053430704	5.69969978108406	1.16003489246843e-76	3.26988001348635e-76
AC063976.1	4.43607772218411	3.08278695800249	1.37153851639222e-76	3.85763883368705e-76
EZR-AS1	2.88253204757162	3.11084374994523	1.59692565941286e-76	4.48180657891738e-76
KIAA0087	5.75026434768342	6.00713170007107	2.15199483724463e-76	6.02651916460482e-76
TSPAN9-IT1	4.7526921622588	3.1378543526251	4.26178073619044e-76	1.19090020139001e-75
LINC00398	-3.13282519864834	6.57914130997648	6.91836814961797e-76	1.92907414279844e-75
FARP1-AS1	3.34478891447468	4.46974231349354	1.39671100070009e-75	3.87775032667487e-75
LINC01073	3.9730374963511	3.03136916546082	2.85225263248334e-75	7.9018415204635e-75
SNHG18	-5.07914855486924	4.84915343778584	2.88832898609941e-75	7.984652507611e-75
AL022341.1	2.3393279104906	4.23748011556912	3.0999616758857e-75	8.55139000762486e-75
AF131215.4	3.74124289767714	4.35041533428457	3.89805433255298e-75	1.07300386851298e-74
LINC00599	-5.07972609529791	6.66860281577228	5.02928362388003e-75	1.38144790604875e-74
AL161751.1	4.7697389583192	3.1235712427224	1.05165773505456e-74	2.88256929077588e-74
LINC00173	-2.84359210388672	10.5517357880014	1.71166369511041e-74	4.68169031861766e-74
TSPEAR-AS1	3.27827419596683	5.95472238849495	3.60319698449422e-74	9.83451861941233e-74
SERHL	2.89518867639612	4.52363298272989	4.87558596641576e-73	1.32513294371426e-72
COX10-AS1	-2.24219442130897	7.52877341468208	4.46406015604576e-72	1.20566980365169e-71
C12orf77	4.55702925255506	4.33304133845587	6.01429767943507e-72	1.62097250608573e-71
CYP1B1-AS1	-7.46494194512503	10.6204152382115	7.81007501034506e-72	2.10058475799072e-71
AL359195.1	-8.65727722552441	7.04263137218624	9.65582440448882e-72	2.59161524037319e-71
DHRSX-IT1	2.14623610186153	5.68804956495762	1.17250639038561e-71	3.13396635608246e-71
AC106875.1	5.95658649971417	5.26734020796244	5.3194997734987e-71	1.4188996296667e-70
ESRG	-8.65886788615718	8.84530407285102	6.93982027734015e-71	1.84727999547343e-70
AC005082.1	3.02390347807608	4.13437653183811	1.1947101647892e-70	3.1736025159318e-70
AC140481.1	-5.83012973412507	4.66001526391591	6.70385627324851e-70	1.76266363518612e-69
FAM95B1	-4.16265913015435	6.47395774199792	7.9665122099158e-70	2.09039985020352e-69
LINC00211	-4.77362621644629	10.1410020116895	3.48278081918832e-69	9.12022319994344e-69
MTUS2-AS1	4.0803345294774	4.42043993552802	3.61411136157446e-69	9.44497523844663e-69
BCAR4	3.32644606939452	3.57356034773245	7.49795771302549e-69	1.95552796111433e-68
C21orf91-OT1	3.04138214882141	4.5506012946692	1.08225880562196e-68	2.8169276573749e-68
AC002480.4	3.62844189752987	3.28515134895339	1.20395667051923e-68	3.12738040571493e-68
AC004870.4	5.25005740606067	3.3347385336329	1.53431623378473e-68	3.96954360283786e-68
WDFY3-AS2	-3.76320156788995	7.78445049548135	1.5741680762863e-68	4.06450197297123e-68
CEBPA-AS1	-3.72712721077151	4.92953944053858	1.87697717355301e-68	4.83668169871645e-68
NCKAP5-IT1	6.29319987383765	3.71592691628166	1.88722911908061e-68	4.85341193771529e-68
TMEM72-AS1	2.74752526167086	5.0172391036186	2.39606518964394e-68	6.14974186844996e-68
NUCB1-AS1	-4.1757473840604	4.58726620146038	3.7267965314558e-68	9.54621889307428e-68
ZNF32-AS1	-3.39200290690633	4.30441169957246	5.44012069401842e-68	1.39073184474808e-67
TRHDE-AS1	-5.41884955031546	6.27995382696106	5.78314554330313e-68	1.47550215343959e-67
AC108463.2	-3.70373047165794	4.54468778845104	2.36569698859874e-67	6.02389509325635e-67
STXBP5-AS1	-2.21641478141499	7.39008359683411	2.9249536183247e-67	7.43329748278973e-67
KANSL1-AS1	-2.9131937135391	8.64074961260981	4.12166721401716e-67	1.04539732284797e-66
AC112219.1	5.02643885210643	3.19796103320025	4.29516368507613e-67	1.08726594459476e-66
AP000265.1	3.31377800552929	3.91752464141709	1.91365712472056e-66	4.82525653909031e-66
BACE2-IT1	5.13942679506783	3.41362494987547	2.74939432003969e-66	6.9190410666106e-66
SLIT2-IT1	5.13918449968016	3.46109826918547	3.67290184493348e-66	9.22512895293603e-66
LINC00877	-2.7427085460907	9.99284935103722	6.56989513292522e-66	1.64693876050611e-65
DDX39B-AS1	2.48945029323741	3.92599602109346	1.14390244420359e-65	2.85643724461671e-65
WASIR1	5.03730016554845	3.19671087004272	1.98827398931117e-65	4.94578366127307e-65
AL096869.1	4.62894548924295	3.08690704739277	2.75722514611575e-65	6.84534166083738e-65
ARHGEF7-IT1	4.61181639202305	3.19214617972216	4.87116474099526e-65	1.20703909416984e-64
TCEAL3-AS1	3.02679382991553	3.03790636257043	1.78837643446345e-64	4.42297696722666e-64
HOTTIP	5.72882907872559	4.69128249076627	4.4361533929167e-64	1.09295305920906e-63
LINC00534	-4.75914347665791	4.73158729298496	9.41559604533506e-64	2.31533990371953e-63
AC016722.2	-3.98346289977167	5.51872454470712	1.25992511437227e-63	3.09232570846882e-63
SAPCD1-AS1	2.66169075896105	3.83271984748561	1.31166729463212e-63	3.21321153201152e-63
AC226118.1	4.22628548271129	3.73776397970016	1.40245669549285e-63	3.42911286719936e-63
ARHGAP26-IT1	2.37576117916918	4.63972462715897	2.15787599292777e-63	5.26619642130387e-63
AC004870.3	4.89938740691118	3.195481921487	2.26478117842076e-63	5.5166650968702e-63
DACT3-AS1	-2.42661901014231	4.75068227310062	3.53953798757908e-63	8.60554339353031e-63
LINC00951	3.98705035164568	5.08806393691555	1.16296784506043e-62	2.82216445107709e-62
SSTR5-AS1	-4.45837499140503	3.97421597055077	1.83477396510666e-62	4.4440772775848e-62
AC147651.2	4.86602750224127	3.1638525804639	5.83020670595795e-62	1.40687791726948e-61
AC002480.3	-5.40591253572427	4.4869183134214	3.20673176744967e-61	7.69496414828535e-61
NAV2-AS2	4.02205231710088	3.09345011437573	7.36782502102762e-61	1.76472395216079e-60
JAZF1-AS1	-3.08007731265074	5.58738471096514	7.93824648956266e-61	1.89782892926396e-60
LINC00922	5.74388257624468	3.96080433344485	1.53234225727036e-60	3.64991486002958e-60
LINC00449	2.53818417919904	3.89568902306193	1.85940813946519e-60	4.42080277725518e-60
AC007950.1	-6.16549913344112	7.00681994432769	3.78386700847431e-60	8.96325194117493e-60
FGF13-AS1	-6.36420553959913	5.39623138250113	5.5989734865743e-60	1.32385984819916e-59
NEGR1-IT1	4.4322104305506	3.05431744802874	6.19150284768981e-60	1.46128522419882e-59
CHRM3-AS2	-2.59922298008594	10.1001556012501	6.80748208450155e-60	1.60373346187801e-59
FAM201A	-3.48277378585397	6.37064856242872	1.20203325864156e-59	2.82663922933743e-59
SEC62-AS1	-3.9809751681004	4.07508649626144	1.51088013757199e-59	3.5464477411008e-59
AC008592.4	-4.40994201165377	4.37485949329305	1.53576913981328e-59	3.59832660526125e-59
LINC00882	4.07509960815579	4.47407123715431	5.67620797779377e-59	1.32513282085565e-58
COLCA1	2.51934744401936	5.89258391131887	1.22586655783327e-58	2.85152022732027e-58
ST8SIA6-AS1	-4.45714941773514	4.01689460882867	1.41788341408612e-58	3.29224368270716e-58
ZFX-AS1	2.68246610736936	3.23591018778267	1.43549655311551e-58	3.32715628379196e-58
ITPK1-AS1	-4.51984548591373	5.22468268252968	3.41641851962989e-58	7.90429446029066e-58
LINC00670	6.42819937968984	4.81257023307358	3.74427861771145e-58	8.64734113678978e-58
LINC00384	2.74111268139493	4.81621836304334	1.05238536259479e-57	2.42179947078408e-57
PRMT5-AS1	2.31432001815862	5.31541307366616	1.52346400602317e-57	3.4996299497792e-57
AC016735.1	3.46769725667733	4.42487904220611	2.18718711875879e-57	5.01537934337051e-57
ALMS1-IT1	2.3246073318937	7.21724191909471	4.14568822584289e-57	9.48950975099852e-57
AP005482.1	3.23142104822988	4.42473461922618	5.65671551424844e-57	1.2925344652911e-56
AL392086.1	4.15874887679522	4.43919866636724	5.68817344270344e-57	1.29742613330921e-56
GTSCR1	-4.63318527663464	4.45427146043232	8.70634091041637e-57	1.98064364843861e-56
SLC9A9-AS1	3.81386201864619	3.40222433083674	3.38727963362338e-56	7.68537435326499e-56
AC022498.1	-5.62889623551416	4.51854385937692	3.62197831106964e-56	8.18909632152522e-56
LINC00659	-3.10002060002138	5.85282049664082	5.28025948408545e-56	1.1896420650168e-55
AC131971.1	-2.8536073695994	5.03293830655548	7.38027560527109e-56	1.65415552194531e-55
AC016722.1	-4.35495372831443	5.17202764936641	7.95319776352362e-56	1.7794763106948e-55
MAST4-IT1	4.54019098578593	3.17494171844748	1.42890901307792e-55	3.18604755765733e-55
ZRANB2-AS2	3.01181331122137	3.69368107668716	1.52184982900959e-54	3.38159746859101e-54
JARID2-AS1	-2.00653459804229	6.48726859212688	2.90650449632333e-54	6.44724622809866e-54
AL133481.1	4.11897424813055	3.34995073985012	4.03590098121026e-54	8.93713236147932e-54
SLC9A9-AS2	3.4500262434749	3.56104016705524	1.0983906854519e-53	2.42812050499726e-53
AC009120.4	2.82135123437883	3.34540540113742	1.53402758874677e-53	3.38534977277278e-53
AC012368.1	2.43946026584452	5.74540054940779	2.40667731957698e-53	5.30208262725918e-53
AP003774.4	-2.97888213144141	7.17279029396066	4.26783326527134e-53	9.38632494968534e-53
ATP11A-AS1	-4.27681364332012	4.29371571277343	9.23255921475161e-53	2.02708060310278e-52
ISM1-AS1	3.25383234807434	3.50524468726584	1.46581621439579e-52	3.21285014055173e-52
AL354936.1	6.03543423428437	3.63741667961241	2.26338923313476e-52	4.95260254233386e-52
C7orf71	-5.55044861775613	4.5812207691857	4.26865355445697e-52	9.32458839053122e-52
AC008277.1	-4.04299479493097	4.00361523791154	6.83450651396907e-52	1.490430390124e-51
HHATL-AS1	-4.8025010719659	4.4681600755451	9.48922427395629e-52	2.06238864270666e-51
LINC00595	2.876814389171	3.71492835931875	1.25314494842549e-51	2.71900861918875e-51
CTD-2270F17.1	3.53612330370361	3.11139237132593	5.73854905893009e-51	1.24094921860615e-50
AL021068.1	3.00476591179847	4.30323748151894	7.1088635859238e-51	1.53470616880061e-50
AC015987.1	-4.0788027863291	4.06534994825222	1.4036342481703e-50	3.02519501567254e-50
LINC00862	-2.79356021707564	7.77414043444972	1.53627621236139e-50	3.30555431693093e-50
BACH1-AS1	-4.35596438246125	3.59185938578477	5.61393368867138e-50	1.20592152946335e-49
AC002511.1	-3.85374236913844	6.51213688398725	6.54448735464691e-50	1.40347727156963e-49
RNF157-AS1	-2.34462069395487	5.83041355250893	9.64147426638697e-50	2.06420286532431e-49
MIR205HG	-5.00397058589569	3.96175534403097	9.68313738883687e-50	2.06969045844179e-49
AC009506.1	-2.37990211924263	9.93782749846123	5.77912103184426e-49	1.22913430842025e-48
LINC00472	4.30289637955297	4.81035305118922	6.16640629810343e-49	1.30934712678479e-48
RNU6ATAC35P	-5.4784459626195	4.92929968763168	1.49303399933851e-48	3.16503594933664e-48
EDNRB-AS1	2.6646630035769	3.62913103788143	2.12548468406381e-48	4.49226143371263e-48
LINC00511	2.3034254596724	5.7462184780838	2.58224930128619e-48	5.44719583000078e-48
DSCR9	2.28780518440813	4.89201628061871	1.25533284685476e-47	2.61814976621889e-47
AGAP1-IT1	4.25057601719067	3.75798315851309	1.90215792656379e-47	3.94804804372002e-47
USP12-AS2	-3.4112903451913	4.60728804220015	2.37278216620439e-47	4.9169530924075e-47
STK24-AS1	2.0769394576346	4.94760684378172	2.50782448912809e-47	5.18846380683392e-47
LINC00658	-3.86593282619075	4.82893337608238	7.72515660503842e-47	1.58808553775551e-46
SFTA3	-5.62700777692636	4.38240511231678	7.80290164767124e-47	1.59897555986406e-46
DCUN1D2-AS	-4.14456409567501	4.05501618145767	1.71206394874365e-46	3.50281229449771e-46
LINC00885	-3.75055596114405	5.54331230205448	2.78998189903602e-46	5.69915606274605e-46
AP000695.1	3.41189908374948	3.18931522571524	3.77381320055492e-46	7.68453129639811e-46
AC114730.2	-5.3997717414205	4.70567462824535	5.88119214796846e-46	1.19380802877787e-45
AC078864.1	4.697034777387	3.09056839955277	1.59592973223769e-45	3.22938132338378e-45
AC116609.1	4.11814431365436	3.07351715380469	1.73390547584418e-45	3.50308602396687e-45
HOXA11-AS	3.79751170085049	4.92829485022617	2.15438471866486e-45	4.34579792468177e-45
TTLL10-AS1	2.37473216710616	4.79545353740212	2.32940154250312e-45	4.69150919090721e-45
PART1	3.24807074481485	4.8735062640355	1.09635348716006e-44	2.20466098430473e-44
EMX2OS	-4.189203615274	3.89505571202637	2.47363331493292e-44	4.96650172562736e-44
MAMDC2-AS1	2.55336013012767	3.86542582121321	3.99926047077306e-44	8.01715103690686e-44
AC003666.1	4.58053116622928	3.07654938514689	4.00968963213591e-44	8.02559583734489e-44
ANKRD62P1-PARP4P3	3.92432972266683	3.03569698071985	4.02957827481043e-44	8.05291881235335e-44
LINC00102	-3.76811504130447	4.52136454219777	5.13632592652289e-44	1.0248835813201e-43
LINC01032	2.3218197051328	3.16479858627193	5.88921806326139e-44	1.17329946291211e-43
AC010745.4	5.12831579792156	3.36758521372221	9.14124181772434e-44	1.81559125948956e-43
DOCK4-AS1	-5.1609416095733	4.29660201105039	1.6321978139343e-43	3.23185180642512e-43
LUCAT1	-2.27110490844455	10.876283138142	2.09806690392487e-43	4.14793931541655e-43
LINC00482	-3.77143116500167	9.7687114796277	3.43891298723175e-43	6.77807124658961e-43
AC020907.1	3.60550892133082	3.76684967977174	5.57525909007299e-43	1.09720418982991e-42
EFCAB14-AS1	-4.38324316538356	3.91806223298774	5.90930757879679e-43	1.16117444204363e-42
AC013402.1	5.91361812361014	3.53935845544191	6.42597621754149e-43	1.26078044025016e-42
NCAM1-AS1	-4.36899857803755	3.88993909218613	1.19909199026791e-42	2.34549660520586e-42
LINC00319	2.78745838919717	4.10304644030565	2.21466561622305e-42	4.31893249326881e-42
MRVI1-AS1	-3.04327533351835	8.1357714756651	2.25930810367659e-42	4.39934654878805e-42
C17orf77	-3.76298324625694	4.39908212932431	2.30089523440647e-42	4.47357793316077e-42
AC010980.2	-3.46670956925427	4.97898398824361	2.32183641127271e-42	4.50750497286177e-42
MCF2L-AS1	-2.72215071848258	5.0024121536994	2.69605220897942e-42	5.22613123392257e-42
PROSER2-AS1	2.80554822142152	5.03538759130341	3.93444954717308e-42	7.61525392114011e-42
AP001171.1	3.77206337667351	5.27410440247125	4.23145024585197e-42	8.17784770568098e-42
LINC01036	3.35521790232081	3.37092455788039	4.98741021042991e-42	9.6244343522646e-42
LINC00685	-2.24059015443729	7.05112624031103	9.05359464977377e-42	1.74450607356089e-41
AC112721.2	3.20654228784127	4.06107146062057	9.14842974837259e-42	1.7601524299775e-41
MIR210HG	-4.16324720417593	10.6928068872082	1.64366229163816e-41	3.15769050372748e-41
LGALS8-AS1	2.00134870075869	5.14265634199238	1.71075163613898e-41	3.28169444614476e-41
HIF1A-AS2	-3.46028825522008	5.57057351164257	3.22953916999686e-41	6.18595707487529e-41
DENND5B-AS1	2.65837071938945	3.58906768027605	3.72489583078775e-41	7.12420817414368e-41
AC104088.1	4.43914415398699	3.23038315122565	4.13737888670671e-41	7.90141441233486e-41
LINC00355	5.62740405835689	5.02998012200767	6.02121382432347e-41	1.14821078983775e-40
LINC00940	2.48483457526255	3.8541773980252	2.05465120919688e-40	3.9008157515782e-40
LINC00906	-4.58029381887741	3.92863031057486	2.38858544294971e-40	4.52814068553315e-40
LINC00884	-2.29101737480741	8.25468592379372	3.47127987996824e-40	6.56137968526939e-40
LINC01030	2.69789327668248	3.22055141846178	1.5916686651711e-39	2.99977262297209e-39
AC011995.1	5.34007737646869	3.52959179152169	2.00287825321738e-39	3.76926505087994e-39
AC068831.6	-2.4373517957175	6.5500769567948	3.14648886884255e-39	5.9128342498919e-39
DPH6-AS1	2.72648525774353	3.24107302433728	4.32281684723597e-39	8.09979179939279e-39
FAM41C	-3.50154706360458	3.89862879804162	5.7773846954614e-39	1.08095704954213e-38
LINC00163	3.01590045887921	4.18804496127406	9.20146833062088e-39	1.71415521137541e-38
GATA6-AS1	-4.21633638081864	3.94362779419126	1.117497731237e-38	2.07880341646536e-38
LINC01058	2.22871727402227	4.39490493166251	1.41931320230795e-38	2.63645085493462e-38
LOH12CR2	-2.27489015422468	6.51927620561125	1.8641283780253e-38	3.45774387360728e-38
ZBTB20-AS1	-3.36911229935159	5.6491416804401	3.60289274042832e-38	6.66380304855724e-38
AC108025.2	5.27544572782819	3.42297192489174	3.87176156027711e-38	7.15085003478935e-38
AC006111.1	-2.02747109038567	4.87150843627831	4.53004273767712e-38	8.35469310620166e-38
RN7SL832P	-2.43391290120469	5.11446699706706	2.81177190634773e-37	5.17093665398137e-37
AC079466.1	-4.84799943682724	5.073000869479	5.80825130759823e-37	1.06512108495871e-36
HOXA-AS2	-2.49538775265898	6.58522404408929	8.59305337442564e-37	1.5735648094161e-36
KIF25-AS1	3.6339190792841	4.50053175681788	1.16561723438682e-36	2.13146154333341e-36
TTTY10	2.82037098375937	6.11792152432912	2.05579852414651e-36	3.75394044508224e-36
AC008063.2	-4.35517894960872	3.6250954758096	2.80620127736307e-36	5.11695741394876e-36
VAC14-AS1	-2.91449254329795	5.96188467005768	5.47215013388783e-36	9.95006453922422e-36
SMARCA5-AS1	2.0861682289064	3.53576829709435	6.44622411317302e-36	1.17047472997277e-35
C2orf48	2.02278251830149	7.71604228700107	1.60966898670707e-35	2.91456193806287e-35
ZNF503-AS2	-2.65057648820567	5.6103660497544	1.6765637565583e-35	3.03143390716634e-35
NPHP3-AS1	2.10051274903046	4.00653934926157	4.12255738731043e-35	7.42290318970399e-35
AC093159.1	-2.33626151904296	5.27435273602974	1.10149159551432e-34	1.9805371167256e-34
AL031594.1	4.34365808717381	3.06418221648606	1.33499355102305e-34	2.397046835008e-34
AC002401.1	-2.24880250994124	3.70414509614076	1.34485770562829e-34	2.4114045805085e-34
AL589743.1	-4.73860248015124	3.80798231448329	2.74408058009108e-34	4.91346467253479e-34
LINC00161	-4.42270949155414	3.63016380529117	1.07248016577517e-33	1.91768960389992e-33
GK-IT1	-2.58727458977593	7.24582015261296	2.10955469294626e-33	3.76165070247737e-33
MPRIP-AS1	-3.84175416571242	3.57980363317944	2.62363484777505e-33	4.67187943238289e-33
C20orf166-AS1	2.75059629930518	5.84675874938126	3.56832640038723e-33	6.34532972851228e-33
AL356475.1	-3.98516091659567	3.53766716047577	5.11215950675123e-33	9.06565648793385e-33
ARHGAP26-AS1	-3.41862476150389	3.47782741188768	1.80163643861132e-32	3.18751883665928e-32
AC007365.1	2.29135789073566	3.34597061138883	3.04511000077936e-32	5.37788920794275e-32
AC007365.3	-2.52489770267119	4.05448513923506	7.55037536137646e-32	1.32439328689362e-31
AP000439.3	4.87114193070203	3.44977836756557	9.16560096543309e-32	1.60553471456908e-31
AC004069.1	3.08692850833412	3.75805785278002	1.26148873398808e-31	2.2067506173152e-31
AL359815.1	3.02519405998997	3.39990936829528	1.44051145614589e-31	2.51650918793551e-31
LINC00544	2.08198792644544	5.04637539118377	2.21417512074321e-31	3.86283794713445e-31
CASC8	-3.89352623241744	4.85783046100837	2.96487040649479e-31	5.16551645719942e-31
BVES-AS1	2.87933957150976	3.62122256352926	3.27462899627685e-31	5.69750139379166e-31
LINC00514	-3.1233246997662	8.19640366819195	4.82120085598211e-31	8.37707981840229e-31
KCNJ2-AS1	-2.55357651922784	8.85018303095944	9.46201009023803e-31	1.63746045931599e-30
DPYD-AS2	-3.79835907261082	3.53503248842284	1.02260357095302e-30	1.7673108568947e-30
DIO3OS	-2.54595778347073	5.52610905408623	1.76486804962497e-30	3.04198217899311e-30
LINC01018	-5.17876576845029	4.32980343697991	2.01995616002804e-30	3.47701787012827e-30
CASC2	2.14442295382975	4.16577737227993	5.57332134220556e-30	9.56802905955768e-30
AC034229.1	-3.86997804556698	3.41432594812683	5.64186897572266e-30	9.67284574722172e-30
SEMA3B-AS1	-2.85121700071501	3.7293247364005	7.60934785404679e-30	1.30287375060668e-29
SMCR2	2.24708163383773	3.62746970150963	9.73910460262994e-30	1.6631195822745e-29
AC114752.2	-2.82660011776035	3.57011117493777	1.24023666126557e-29	2.11511959008435e-29
TTLL7-IT1	3.53487345662197	3.47279612036744	1.35300960365148e-29	2.30440026162805e-29
AL117190.1	4.63031986050991	3.10397670471778	2.67347152515115e-29	4.54736724501994e-29
LINC01037	2.95599468625842	3.32670958306207	2.93212553432913e-29	4.98075534844592e-29
SUCLA2-AS1	-2.2496087363859	3.64523374146401	3.29727525141513e-29	5.59366931613263e-29
UPK1A-AS1	-3.59279905151774	3.70620345254084	3.49059870522166e-29	5.91386211081518e-29
HCG15	2.55136336048971	3.32310209454671	4.38482606173944e-29	7.40943775615919e-29
EPN2-AS1	2.53400688727304	3.59074996581445	5.90655295447306e-29	9.96779067218918e-29
AC132192.1	-2.58191476214751	3.34251876834533	5.96994500586731e-29	1.00616174968338e-28
LINC00402	-2.16166091666509	7.8490653652251	6.37054933035911e-29	1.07227890293267e-28
LINC00702	-3.06547753779956	4.21467806918949	6.98164878601105e-29	1.17360788837764e-28
LINC00923	3.68939011795265	3.56960208147492	7.28196173585989e-29	1.22249838764566e-28
LINC00622	-3.06803347317111	4.8735050637649	8.947327934648e-29	1.50012991735462e-28
AP001205.1	-4.04834582807404	3.44276115933964	9.44359649598307e-29	1.58128185166202e-28
AC067945.3	-2.84229078874016	4.00894684196116	9.69838725113209e-29	1.62184170222947e-28
DNM3-IT1	2.32075973999886	3.10959611197241	1.08699439206934e-28	1.81540719296445e-28
ZRANB2-AS1	-3.01131082695579	3.82601622766372	2.49416561413173e-28	4.1547971714117e-28
TMLHE-AS1	-2.33370883159328	4.12681008247963	2.57895769588817e-28	4.29050822859745e-28
LINC00908	-3.44373454733243	5.45837599924158	2.88568839858424e-28	4.79462512557561e-28
H19	-3.25123987258286	11.1662643171045	4.72467103845884e-28	7.84003895970484e-28
LARS2-AS1	2.64533547884564	3.224651290152	5.98741760248388e-28	9.92266511528458e-28
PWRN3	5.56123112818212	3.42475340065204	1.48157143248265e-27	2.45219066581424e-27
FAM225A	-2.59204650214084	5.55721011772992	6.09226219561194e-27	1.00705640134891e-26
HAND2-AS1	-2.55942332746224	4.40625114254904	7.84312987829799e-27	1.29316483689434e-26
LINC00399	-3.3422858134496	3.59667002991268	1.29978671971302e-26	2.14033757034376e-26
LINC00844	-4.24088718933125	3.5272214339741	1.63389567888248e-26	2.68025326739171e-26
LINC00452	-2.52404354854281	4.61630499861865	3.48382700406469e-26	5.7004064160298e-26
LINC00866	-2.90629497795832	3.48649185614555	3.74352165345437e-26	6.11757779064505e-26
LINC00639	-2.2453167954514	5.73716052903885	4.01854144550039e-26	6.55870670814286e-26
C15orf54	-3.3043256155422	4.33516305374896	4.22023180265207e-26	6.8791909813432e-26
PWRN1	3.48451551567134	3.73441965186488	4.50124887198834e-26	7.32801045868468e-26
LINC00545	-2.54092500604566	3.56654980055558	4.60470760544428e-26	7.48699939373875e-26
LINC00656	-2.03870409336891	5.67560194833171	7.22202679851388e-26	1.17278447759515e-25
MME-AS1	-2.84191196825539	3.62560994403222	8.43118929840574e-26	1.36228603056844e-25
AC112721.1	2.84256708265001	3.96028172188732	1.01182692452948e-25	1.63283569945945e-25
MIR7-3HG	-3.72317700923497	4.14534686441903	1.02053983272528e-25	1.64484010492926e-25
LINC00261	-5.14265962335942	5.77036971468461	1.36864111336151e-25	2.20039312247785e-25
LINC00698	4.29997859197854	3.06515580017025	1.62882724130523e-25	2.61219374972057e-25
AC123023.1	2.36143802776025	3.2278313755177	1.99230094330784e-25	3.19114208165064e-25
LINC00520	-3.6353212836862	3.47233660885272	2.69930455677906e-25	4.30754287120119e-25
ARHGEF26-AS1	-3.23788678270763	3.42417559838602	5.24202727513205e-25	8.33430691157079e-25
LINC01033	2.23747546988028	3.60127937923417	5.48517773334574e-25	8.7101653797655e-25
TTTY15	2.69016569383535	9.19957108974673	5.57942007202056e-25	8.84893281692695e-25
MEG8	3.36502947460433	3.62364868295438	7.2256192126533e-25	1.14177165281951e-24
MIR503HG	-2.05469545946483	7.12877536969828	8.57409697722796e-25	1.35319794591703e-24
CALML3-AS1	-2.88653938605961	3.45235350611184	1.38467005149454e-24	2.17735570825755e-24
CLRN1-AS1	-4.34334593619428	7.90060798211385	1.9802046842651e-24	3.10248088275029e-24
AC108676.1	-2.89051840687439	5.1314951216862	2.06212075791709e-24	3.22690654360117e-24
TPRG1-AS1	-2.53139675817181	4.94545879379116	4.44859454850308e-24	6.93615406052834e-24
LINC00563	-2.08549649043573	4.71976550816232	5.2249351445398e-24	8.1367807860083e-24
ZNF197-AS1	2.1396737409267	3.2564496169526	1.10439659743576e-23	1.71161585508951e-23
AL590483.1	-3.26859612553655	3.38909522541803	1.15313826407295e-23	1.78501378767168e-23
LINC00160	4.04805476730292	3.03139580726106	1.17835477532398e-23	1.82186349095001e-23
SLC26A4-AS1	-2.83330813483184	4.45664044410389	2.04674011920861e-23	3.15691934754876e-23
AP001257.1	-2.77237153929912	5.44004025440529	3.23369036316012e-23	4.97579768634054e-23
OSBPL10-AS1	2.28787885778444	3.64172142608985	6.7528774824056e-23	1.03538774700542e-22
AC005042.2	-3.04029413090766	3.40925642298101	8.11677151492e-23	1.24008899713156e-22
KLHL6-AS1	-2.87123961130907	3.43125633197301	9.49095668636647e-22	1.4347570353746e-21
AC139099.3	-2.23233904354493	5.10547353675723	1.18430965004895e-21	1.78823831369965e-21
AC103563.2	-3.51776759262728	3.74347884191074	2.33822782113373e-21	3.52646275360239e-21
AC011997.1	2.92366837323596	3.24427900361173	3.33569785762077e-21	5.01909782539443e-21
AC007952.5	-4.1382672252288	3.50440191777148	5.33609947415094e-21	8.01035397805682e-21
TET2-AS1	-2.16396720796658	3.64361615718272	6.58822153374348e-21	9.85561297805658e-21
C17orf82	2.45284091962248	3.30421955661319	7.3400842100844e-21	1.09676489759479e-20
AC114730.3	-3.05744032329754	4.79351115107565	1.42033162219973e-20	2.114934399377e-20
AC096570.1	5.12983474772984	3.27044763949678	2.48879925086159e-20	3.69314923317507e-20
LINC00707	-3.2153667077739	3.5973576768867	2.81230979984778e-20	4.16841785488344e-20
LINC00944	-2.33880416961052	7.45089753546301	3.30622961524473e-20	4.89488811156071e-20
LINC00469	-2.30343025707126	4.36780191367775	6.16453214732303e-20	9.11616380549144e-20
RMDN2-AS1	-2.96282656860868	3.44388928675642	7.51159310876907e-20	1.10701674696585e-19
LINC00941	-2.52077062807749	3.66634000476785	9.91652493267952e-20	1.45977579111622e-19
AC010148.1	2.82967383028858	3.13003743039577	2.4855212275463e-19	3.64637261904803e-19
SLC7A11-AS1	-2.89354135869343	3.4148951289543	3.97187415591723e-19	5.81370695611014e-19
IL12A-AS1	2.18394145737452	3.27437291542244	9.00977101520639e-19	1.31282329352499e-18
DIAPH2-AS1	-2.18700861690746	3.60759027793957	1.85028371688019e-18	2.6869699420611e-18
HAS2-AS1	3.19285724443383	3.07116663693855	1.90114724605708e-18	2.7546364698762e-18
SIDT1-AS1	-2.94676356127534	3.4897446908374	4.15210975319101e-18	5.99594372636419e-18
NR2F1-AS1	-2.46820479748582	4.40075419293571	5.64991724367044e-18	8.14976889561848e-18
AL132709.1	2.06033409884425	3.21666373593216	7.38485823245385e-18	1.06285975229631e-17
LINC00839	-3.21937834736358	3.6751531355518	1.29767131297325e-17	1.8655831459337e-17
LINC00607	-2.39276413895582	4.56586276518456	1.61127433667018e-17	2.3138544701237e-17
LINC00504	-2.37376192050857	4.40373186238449	3.48163581358717e-17	4.99421315037892e-17
SOX2-OT	-2.04083702965895	5.04818690973009	5.90918558172739e-17	8.44823763677747e-17
THRB-IT1	2.79834597863339	3.23508904862801	7.87524871553478e-17	1.12466217829153e-16
LINC00462	-2.15195787355416	4.12567763031239	9.52080613139246e-17	1.35816140504173e-16
MYO16-AS1	-2.25237383921632	4.76414523798321	1.2516912508696e-16	1.78162448166775e-16
AC078942.1	2.45908673191453	3.31167965087314	1.52495074212762e-16	2.16579912880831e-16
TTTY14	2.03263005011037	7.71453713860008	3.09476089466548e-16	4.37126511489402e-16
LINC00560	3.9828037491083	3.10776134581873	3.9563327579635e-16	5.58210447052555e-16
LINC00477	2.82770910350369	3.1750738712666	6.22682518355604e-16	8.76644635983735e-16
IL21-AS1	-2.10883037679399	4.09702125255043	8.54806440207249e-16	1.19951642859517e-15
WWC2-AS2	-2.25979039908619	3.67089624505496	1.64602791019057e-15	2.29484020740392e-15
LINC00491	3.13386507649729	3.06839497047441	1.25072183192364e-14	1.71957602237851e-14
TDRG1	-2.25074616745484	3.99511722763572	5.06921175394943e-13	6.83126552646003e-13
AL122019.1	4.82511627444239	3.12205988123205	2.52574218623676e-12	3.36852599424757e-12
LINC00629	-2.0165153949303	3.69158100074601	4.72947464373035e-12	6.26230950262142e-12
CNTN4-AS1	-2.48669867321802	3.32674470817623	6.48168139263348e-12	8.56484204492306e-12
AC093627.7	-2.14211120010658	4.41200550994632	2.49338056845129e-10	3.20293961579166e-10
LINC00648	2.21800497707852	3.15681632688665	4.97324131396534e-09	6.27610414108432e-09
HULC	-2.23527800417064	4.21171991016153	1.77087741966024e-08	2.21531274106722e-08
