# Supplementary material for: Identification of Potential Signatures and Their Functions for Acute Lymphoblastic Leukemia: A Study Based on the Cancer Genome Atlas
Source: Front Genet. 2021 Jul 6;12:656042. doi: 10.3389/fgene.2021.656042 (PMC8290159; doi:10.3389/fgene.2021.656042)
Supplement: Supplementary Material 1 — Differentially expressed mRNAs. [file Data_Sheet_1.ZIP › Addition Files/Supplementary material 2 DelncRNAs/Diffup.txt]

	logFC	logCPM	PValue	FDR
AC021078.1	15.3506564628331	11.8291465209295	0	0
AC007952.4	12.836348355839	9.74624057428215	0	0
ASMTL-AS1	11.5447117035176	7.86450190077322	0	0
AL365361.1	11.3826782850149	7.70896780526157	0	0
AC004656.1	11.3678514848862	8.2625428441217	0	0
AC130462.1	11.1077324603932	7.48243737784076	0	0
AC084125.2	10.7765406661631	7.13424548566017	0	0
AC018607.1	10.7739520329733	7.60320231391524	0	0
AC016405.1	10.554609833673	8.06351597668229	0	0
AC005562.1	10.5181142063925	8.55998925745313	0	0
AC090559.1	10.2817238657584	6.80838427262291	0	0
AL162430.2	10.1090321857113	6.51686854801677	0	0
AC107068.1	10.0398685605708	6.4549321571883	0	0
AC118344.1	9.98992874212599	8.18024384941374	0	0
AC011933.2	9.89693276893791	10.2094748851249	0	0
AC092384.1	9.56250992268066	6.18327625667265	0	0
AC019205.2	9.4865682336382	6.70828301621178	0	0
AC019080.1	9.4613561665747	6.93926959336228	0	0
AC139530.1	9.3325404586059	6.94275672124536	0	0
AC011450.1	9.31943974200938	5.94932489739232	0	0
AC135048.1	9.28545155098931	8.48827609811581	0	0
AC093323.1	9.25583465769308	7.93541334436494	0	0
TBC1D3P1-DHX40P1	9.22547570358484	6.46482793536972	0	0
AL590764.1	9.12569597340833	5.65622248941523	0	0
AC105105.1	9.054039383781	5.59310889003039	0	0
AL035681.1	8.97349864644115	5.52858305591396	0	0
AC009065.1	8.95296806587516	5.50979769813155	0	0
PLCB1-IT1	8.873985658658	5.87638563742594	0	0
MIR181A1HG	8.87341677709163	10.5137401713631	0	0
AC008555.1	8.85141786660273	5.42801221036664	0	0
AC013489.1	8.76194808530129	5.41449036385718	0	0
AP003356.1	8.75340904004136	5.37881442145013	0	0
AC027307.2	8.70860335804419	5.4030905215576	0	0
AL138963.1	8.67766140329377	5.4281689075973	0	0
AC011379.1	8.6670324577061	5.27505447754602	0	0
AC099778.1	8.25983667495331	5.10151864741284	0	0
AC005786.3	8.23901071624073	5.55133765080809	0	0
AP002490.1	8.21182783425945	4.98305304418367	0	0
AL441883.1	8.14637730828971	5.25388111001189	0	0
AL157871.1	8.12906964569949	4.8884052534814	0	0
SNHG3	8.05447187152592	11.784494016041	0	0
AC026461.1	8.03478143730169	4.94811514414893	0	0
AL096677.1	8.02626852913248	4.78375120541037	0	0
AC016907.2	7.97461589991579	4.77679169853786	0	0
AL136376.1	7.88944183535371	5.17532822876386	0	0
AC012313.1	7.84616123649603	6.34667518487889	0	0
AC110769.1	7.80025278895563	4.6753815324247	0	0
RC3H1-IT1	7.7944051479494	7.66408381032368	0	0
AC097382.1	7.62909956486026	5.54996031231047	0	0
FOXP1-IT1	7.50316471429886	9.4302154573346	0	0
AC009831.1	7.47210189652339	4.89094522775172	0	0
AC078785.1	7.44997422789273	4.41106646475197	0	0
SMYD3-IT1	7.31206292243711	5.26278664150883	0	0
AC078881.1	7.28891146968214	4.30549460080855	0	0
AL390036.1	7.24135101820087	4.25131073742957	0	0
HMBOX1-IT1	7.22157740440582	4.54175062221252	0	0
AC016722.3	7.19887694258315	5.96871594783051	0	0
AL512625.1	7.08230076611344	4.49481835092413	0	0
AC092849.1	7.01778556553754	4.60403172790397	0	0
AC010247.1	7.00810256095592	4.12950861754176	0	0
AP000866.1	6.97872330223759	4.1592471582769	0	0
AC007773.1	6.97347091724427	4.15190782878249	0	0
AC135050.5	6.95284469133825	7.20323874431914	0	0
AC017104.1	6.92761873033786	4.10182746063229	0	0
BRWD1-IT1	6.88050572706864	5.6630690861754	0	0
AC022558.1	6.85871993148745	4.51328444462138	0	0
AP003354.1	6.80628849179534	3.98903709553542	0	0
ATG10-IT1	6.74912584038401	4.55623178381367	0	0
ANKRD44-IT1	6.60880700805836	8.99735687813857	0	0
CDC42-IT1	6.54911342103663	8.18442899144974	0	0
ALG9-IT1	6.40616582209921	4.25976421740055	0	0
AC096921.2	6.2825882503092	6.89904030238129	0	0
AC123768.2	6.28188756116713	3.70468552286522	0	0
AC092287.1	6.21605173013987	3.7113030854899	0	0
AC093510.1	6.21197030291568	4.6111300488168	0	0
RABGAP1L-IT1	6.15211352577951	5.35712511828375	0	0
AC005288.1	6.13053761678963	3.80872537565846	0	0
AC005779.1	5.97947463251915	4.32850827686454	0	0
AP002387.1	5.91013062899778	4.85755976835917	0	0
KDM5C-IT1	5.90929722247787	7.2104105046672	0	0
AL160291.1	5.89304107068448	3.65553978298692	0	0
AC119403.1	5.76509370539903	4.10980538274542	0	0
E2F3-IT1	5.75315692927772	5.43339447932081	0	0
ITCH-IT1	5.69354346624028	4.93931341948272	0	0
AC090617.1	5.64544515120757	3.94995158011555	0	0
AC017074.1	5.59475690118768	3.71092179073505	0	0
AL662800.1	5.26271751313392	3.90267982059185	0	0
LINC00843	4.92396891614573	6.76230698703218	0	0
AC002551.1	4.77347592654823	4.58673372962805	0	0
AC007114.1	4.72752359758087	3.69254535065255	0	0
HYI-AS1	4.69903820653287	3.98237227261643	0	0
RSF1-IT2	4.68204095865441	6.32959144742339	0	0
U73169.1	4.32890921321126	7.98930667599417	0	0
FTX	3.91810623620714	10.4319223815631	0	0
LINC00641	3.77220884165676	11.1513492338546	0	0
TRAF3IP2-AS1	3.56176206957895	9.29018793962541	0	0
MALAT1	3.38058729401231	18.6910388567541	0	0
GABPB1-AS1	2.97616212618794	10.0894178046118	0	0
GMDS-AS1	2.59242918790456	9.3785206082833	0	0
LINC00630	3.95963706915846	7.31760446104242	2.70392246655997e-319	3.17342316848999e-318
AC083843.2	7.66830299732486	6.83898001729939	2.15229946072876e-309	2.48090946767931e-308
AC051649.1	6.15860074133722	5.0185317617289	1.58599550691522e-303	1.81196477825446e-302
IDI2-AS1	5.53425856996352	5.08920199880678	9.4873718290928e-302	1.07440324836481e-300
ASH1L-IT1	4.69355657518189	4.07804956615073	1.11736635409495e-299	1.24355169235912e-298
FBXL19-AS1	2.77691576738817	8.47279548353334	1.65597553726691e-296	1.81174950729795e-295
AC018450.1	7.51332310449286	4.45457422090391	1.11912671944053e-295	1.21411142419977e-294
AC131097.4	6.547916398684	6.49868923594186	1.72203126710913e-292	1.83730774036189e-291
WARS2-IT1	5.78600988946028	5.26032312211321	2.26997734921619e-291	2.40208258839189e-290
ANKRD10-IT1	3.55066867422711	8.9560103099175	1.44451240176994e-288	1.51615082169512e-287
AC007179.2	7.34590886944238	4.31846226372329	1.17704603544142e-287	1.22545679980232e-286
LINC00865	4.89754965407217	8.13585494807031	2.55609564229104e-286	2.61898370968074e-285
GAS6-AS1	3.99391699382994	7.03719731998461	9.84150172489226e-284	1.0004235217981e-282
AF250324.1	7.05369828242641	4.13831431398436	1.44816641559502e-282	1.46061159572904e-281
MIR17HG	4.28539666570465	7.91465747432599	2.1835343655038e-281	2.18522702780264e-280
AC002454.1	6.009980345925	7.30444477548711	1.12632292835504e-280	1.11852530808181e-279
ST7-OT4	6.82521819044748	6.38714499967992	2.9948232781742e-280	2.95138691001747e-279
NCBP2-AS1	4.51945229092956	5.43713569781995	4.75950679711029e-277	4.65494187505256e-276
BACH1-IT3	5.23377667308146	4.07183223941181	5.0195519476271e-271	4.87236207848615e-270
SYNJ2-IT1	6.36999655917843	4.90042284023554	7.95255010710189e-266	7.60499421353225e-265
ERI3-IT1	4.90526416609791	5.64193996014152	1.57873556191882e-265	1.49863794885088e-264
RSF1-IT1	4.86542639922491	5.78042537343753	2.27446307619542e-264	2.14330790610824e-263
AC009041.2	7.64094904472887	4.95815722089827	1.55824619424382e-263	1.45775060635418e-262
CCDC26	6.73237566715569	7.46092734099686	8.34285653102683e-258	7.63874310748627e-257
RBFADN	3.50273813229001	6.70026060873364	3.79668706000915e-256	3.45177675667029e-255
AC092620.2	5.35245955541509	7.22171556183629	3.60630491024805e-254	3.25576198540576e-253
STX18-IT1	5.65726077413722	4.65254261736819	5.75061371831816e-254	5.15558493774218e-253
RNF216-IT1	3.96408068713122	5.98364092715744	3.11084157667127e-250	2.76972170722938e-249
LINC00114	9.49364532552506	7.71041738121932	1.17548908912837e-248	1.0394222014142e-247
AC068580.1	7.4956929908908	4.51004133386302	2.16160834023302e-248	1.89839208655839e-247
ENTPD1-AS1	2.40251361331949	8.26141937768604	8.63682639022814e-247	7.53388031742198e-246
LINC01013	6.81271649869501	8.16253156878383	5.04657976755336e-246	4.37257347645059e-245
C22orf34	2.20958636337477	10.5926369802913	1.44196221646136e-245	1.24104881430108e-244
TMEM9B-AS1	2.67583850479714	7.16732925401621	1.30129114026033e-242	1.105241356629e-241
AL928742.1	7.62765888536924	7.1131781388896	2.10135899210821e-241	1.76159380442318e-240
AC012150.1	6.57375171759622	3.87983599344812	5.02485150570682e-241	4.18521502830161e-240
AC025287.1	4.96431048550354	5.3545305430204	8.81762821028919e-240	7.29715257659189e-239
LINC00689	8.76920246064767	10.4226761426493	1.79415242126687e-239	1.47531896551307e-238
AL158151.1	6.28379665441738	3.70649008184567	2.35669735765858e-235	1.92563056249192e-234
AP000688.1	6.14981499015632	3.64162847083157	1.90618023728461e-234	1.54772244423549e-233
LINC00444	4.69765492597833	3.98885707858313	1.30916181047847e-232	1.04976888032777e-231
DNAJB8-AS1	5.70289704278765	4.46988492506255	1.26215211948363e-231	1.00582616435393e-230
AMMECR1-IT1	5.51875581291437	3.75671099067172	6.67652797364405e-230	5.28797399630336e-229
AC116351.1	9.08744487492284	5.76004813650749	2.60712629166774e-229	2.03987881366246e-228
AC132807.1	8.83798536671053	5.45432315790577	9.40306758412129e-227	7.26907799467101e-226
CRNDE	4.83487453229523	7.24073123551354	6.56039399377758e-225	5.04135038450408e-224
SNHG14	2.69867402030971	10.8937650472164	1.98907823677999e-223	1.51946745780057e-222
ZBED3-AS1	4.09051271591435	5.93029336601721	2.46854864990481e-220	1.87464488648654e-219
LINC00426	2.96044364448051	10.913120240415	8.06347431892916e-220	6.08768733668862e-219
AC145124.1	6.14085304982859	3.63817292206032	7.7592864641644e-219	5.82397606118386e-218
LINC00562	3.77709399174272	6.52486773101332	8.27217078567816e-219	6.1730476787922e-218
AF213884.3	5.64845243850502	3.66737743023376	5.29873651596881e-218	3.93141887477916e-217
LINC00852	2.27437375948841	8.90083560479657	2.46285807066736e-215	1.80656236888157e-214
AC008691.1	6.00774510714127	3.59480876356184	5.02986145546619e-214	3.66867295989088e-213
AC005702.1	4.65070362248398	3.82226272119255	3.12735680100428e-212	2.25554057547292e-211
MIR600HG	2.95832674605222	10.7956899668959	3.60475208798879e-212	2.58540830310751e-211
AC144450.1	7.60484956736626	5.55601053786911	7.91139222570885e-210	5.64287699634814e-209
ZBTB40-IT1	3.68870419246721	5.29896519754929	4.2514584439284e-207	3.01573233577559e-206
SCARNA9	3.01876520870746	8.42962731907624	1.88952151849863e-206	1.33299031714849e-205
AC003035.1	5.20424799709873	3.25374323561347	2.00994602469231e-206	1.41023930319444e-205
KCNQ5-IT1	6.94036611302564	5.7164613905527	2.25860089198595e-206	1.57613716300208e-205
LINC00977	6.74328007329569	5.83313649531838	1.90941359208135e-205	1.32529728353603e-204
AC005037.1	5.5768628547207	5.26003262397823	3.56884192572051e-203	2.46383685887978e-202
TEX41	6.55429559910601	6.4321817120261	3.70197052408329e-198	2.50222196156625e-197
LARGE-IT1	7.56701960457217	4.70266153045579	1.17593021782561e-196	7.90690578756699e-196
TCL6	5.2250032508119	11.083037195524	1.57006373340796e-196	1.05023434188066e-195
AC009495.1	5.06972577852703	3.30154010069006	6.73931029962475e-196	4.48476783341008e-195
FAR1-IT1	4.06542893049121	5.44812425422904	7.64788293988092e-196	5.06329070532629e-195
AC010536.1	3.11319892078132	7.84752484971232	8.4124276516399e-193	5.45750959711915e-192
AC004528.1	5.76065083631267	3.46303774790758	3.07623188775527e-188	1.96604721143171e-187
HLCS-IT1	4.38894941873919	4.48916732199316	2.36578037860153e-186	1.50454308806629e-185
ADPGK-AS1	2.66785438302701	7.20842366782624	9.23126199802546e-186	5.84194080365239e-185
HM13-IT1	2.37833380444475	6.65410846590583	1.4019930483287e-185	8.82913670923099e-185
AC008147.2	6.46392926648467	3.83997175434346	2.27851218373776e-184	1.4279413734007e-183
LINC00167	4.32010400765838	4.90820155109896	6.66013697513925e-184	4.15373760140327e-183
C20orf203	4.00348901235482	6.80245519385782	8.55997411530413e-182	5.28752468079312e-181
WT1-AS	7.64445686183748	7.8938044176686	7.37609673018915e-181	4.53454327555914e-180
AC114763.1	4.90185606440292	4.37700489645206	1.75902258133704e-179	1.0762550485811e-178
CTD-2201I18.1	2.98409862224898	7.94162263651485	2.16755195355259e-178	1.31995734530018e-177
AKT3-IT1	5.3961198118397	4.89864857289703	4.3331760290663e-178	2.62635223170169e-177
IPO9-AS1	3.45893301846217	4.7527202424416	6.36574668295773e-177	3.84027054565347e-176
AC092332.1	7.43223380197163	4.41627602255681	2.98765858408006e-176	1.785679274096e-175
RASA2-IT1	4.41479682550411	5.84110283856905	5.89649285038582e-175	3.50800565430788e-174
PITRM1-AS1	3.06847854421795	5.78864776749469	6.59191677592745e-175	3.90374520996437e-174
RUVBL1-AS1	4.37416041442742	4.0696295488408	6.12186645848707e-170	3.5924225445031e-169
SOCS2-AS1	2.97817337508975	9.09241059275816	1.11620231985431e-169	6.52043979607202e-169
AC010336.1	4.29957833783043	4.84451284303908	5.4340429518192e-169	3.16006732017954e-168
AC079922.2	2.93998074554857	5.30523532817469	2.62533900235682e-168	1.51987114441375e-167
AC004889.1	6.53377294197734	3.83832867666112	7.87790458969876e-165	4.46069071285136e-164
RASA3-IT1	4.75982709265141	6.23965823620027	1.09135132200578e-163	6.15255264938627e-163
AC131011.1	4.6564249992618	3.26318961004673	7.77564335895819e-163	4.34560847463854e-162
DLEU2L	3.72128542253432	4.72375832568	4.95685344188296e-162	2.75831801442711e-161
AC009065.2	5.44662762606202	3.4178468162545	1.40696077471188e-161	7.79564961439073e-161
H1FX-AS1	2.22750541536293	7.58046991673473	6.35414407345964e-161	3.50564102514376e-160
CBR3-AS1	2.65107579094027	6.20030101889782	7.10852601123878e-161	3.90515194915288e-160
AC007386.2	3.51869664820744	5.94210894340856	1.27120299194495e-160	6.95391128220734e-160
AP001178.1	5.00273892117184	3.18901977232712	2.07039686712546e-159	1.12305981321805e-158
LINC00304	3.06500224858811	7.2881956076115	1.56380353563678e-156	8.41195985211283e-156
CR786580.1	5.74455460547157	3.46279701753691	8.94449125746565e-155	4.7716273609042e-154
CSTF3-AS1	3.49500038927544	5.24470342712899	2.21833871601842e-154	1.1737193780245e-153
LINC00441	2.98128763233803	5.60200742745345	3.09933659506362e-152	1.61993665758183e-151
AC116407.1	5.06919567764375	3.24962814498983	4.49928086646742e-152	2.34216596718123e-151
AC019118.2	6.33854414374595	5.79059193248982	1.42926917444896e-151	7.35134065423747e-151
AC022819.1	6.09780389910972	3.649724128418	4.00298475902121e-151	2.05073544599063e-150
TTN-AS1	2.0472622554136	10.6541026643018	1.96072383668284e-150	1.00051164946938e-149
AC024896.1	5.01114125836947	3.19079503252736	2.04757073261128e-150	1.04071410070912e-149
AL121761.1	6.55847235804499	3.85097495760087	4.16179341129422e-150	2.09877941171126e-149
RHOA-IT1	3.95634947121415	8.37863957045804	4.64042770359097e-150	2.33104753515017e-149
REV3L-IT1	4.31705646712668	3.58651073088487	2.2513247142793e-149	1.12653496361805e-148
AL603910.1	5.11802787919989	3.29254393014338	3.50487224695097e-149	1.74702319336436e-148
FMR1-IT1	3.00462650609483	6.04846833295625	1.01066287050547e-148	5.01832986854832e-148
AC141930.2	7.77264222428692	4.70586392511529	2.33701528983149e-148	1.15597193071741e-147
ALG1L9P	3.60193696624613	4.23849016956869	1.56870581173321e-147	7.72976795018157e-147
RPS6KA2-IT1	4.42768938315457	4.59310051237812	3.50588699838767e-145	1.71443186171155e-144
AC093157.1	3.02711619977348	7.1583373378108	6.62889910724978e-144	3.2293995273432e-143
CDKN2B-AS1	3.70591308792223	6.54288921447542	7.27752581991813e-143	3.53206234342643e-142
HDAC11-AS1	4.2847803880237	3.22902573549445	9.11286889939886e-143	4.40625983113256e-142
AC012360.1	5.13653316397626	3.23191589594876	4.0352751630546e-142	1.94385829682966e-141
AL365181.1	5.03248578753975	3.22448767838573	7.10225986930375e-142	3.40855668820489e-141
AL596220.1	4.53548038826534	3.05640644231502	1.05250525815988e-141	5.03253440105337e-141
AC105206.1	5.21550387668706	4.38256607085899	4.21094789734163e-141	1.99865210862796e-140
ZNRF3-IT1	4.96852306014759	3.48987535012628	3.96479423665542e-140	1.8680837078548e-139
AF131215.5	5.11087106337396	5.23181646049453	4.67710461766178e-140	2.19568802232776e-139
BRWD1-AS1	4.14398238245732	3.45101660066416	3.20594448922957e-139	1.49959215057803e-138
FBXO36-IT1	4.63423906458279	3.17346897163391	2.2353093287883e-137	1.02696951724758e-136
ACTA2-AS1	2.64756723506147	6.77840562656619	1.42878741194445e-135	6.44952639447652e-135
AC010983.1	7.04272643285514	4.34538582156674	4.39092922673012e-135	1.97515318177999e-134
AC022182.1	2.84255530370333	5.76816007883227	7.39162771539003e-135	3.31339978491963e-134
LINC00208	6.63980505038759	4.34245542774343	3.6079072258048e-133	1.59513980428562e-132
AL645608.1	6.77209262745885	4.33921007010815	5.14315268984715e-133	2.26614679951968e-132
PWAR6	2.47575188987187	8.59653842353956	9.06714312953224e-133	3.9815244150429e-132
HHIP-AS1	4.92746436845854	5.97638211519626	9.92796294498947e-133	4.34474581762082e-132
AC091948.1	5.16326759815797	3.24146839128799	1.08026510640103e-132	4.71156166339098e-132
AC103974.1	5.68152456167738	3.42970741296694	2.10804975426108e-130	9.10198071154197e-130
AC026150.1	4.96061196967073	3.18978430382118	5.92097837178332e-130	2.54799435932409e-129
MEF2C-AS1	2.26200391210424	7.06701598666392	2.7152148675318e-129	1.16070940198131e-128
ZNF571-AS1	2.71127443245816	6.49366019736821	3.40631180561533e-129	1.45133615216151e-128
ZMYND10-AS1	4.42317801166365	3.02770433900636	5.38439449013155e-129	2.27909943828191e-128
AC010761.6	4.91469506848783	3.16052080676296	2.77106079707889e-128	1.16528973584001e-127
DLEU7-AS1	5.05328016427865	5.33960270688897	5.43299613098287e-128	2.26990226702229e-127
AC004000.1	4.91544859454462	3.176607268043	9.04629689535345e-128	3.76734493287139e-127
AL117209.1	5.07886659677272	3.64352078017686	3.59007811691446e-127	1.48550988747967e-126
AL132989.1	3.20582116573213	5.72060250141631	7.71261169328692e-126	3.17101327899153e-125
SZT2-AS1	4.06725191761802	3.38301288427937	6.78026093350542e-123	2.76129869563265e-122
LYST-AS1	3.90563993722022	5.67728516439184	3.45877916406461e-122	1.39977551749449e-121
LINC00427	3.73765587088105	4.98240800041216	4.24273868710807e-122	1.71167988908016e-121
AC007611.1	4.86306265223775	3.16167385536286	2.44693177268217e-120	9.78015145056556e-120
ERVH48-1	4.19555581090258	6.16300936629095	3.46421315711937e-120	1.38033925488923e-119
AL645728.1	2.47946239110915	5.85773436329627	4.92417772606722e-119	1.95003479888122e-118
LINC00958	5.87741843932289	8.11448358735854	2.29004174163853e-118	9.04111280873192e-118
CECR3	4.59011793202714	3.70009950914381	9.01335765414343e-118	3.5476355888717e-117
DPYD-IT1	3.00855260541532	4.78542856719255	1.73368661209419e-117	6.80300734411427e-117
XIST	6.13357697857899	14.8344483435344	2.91192651343458e-115	1.12891805670992e-114
AC156455.1	3.49922485958563	5.49668160239551	6.80587704970624e-115	2.63065487160801e-114
AL356215.1	5.30979636614153	3.28971226351563	2.10036205859803e-114	8.09423109746284e-114
AC084859.1	5.70894220060488	3.46676569095242	3.82165996273567e-114	1.46838184877731e-113
ZNF346-IT1	2.26397383426134	5.92186625652003	6.3071548838215e-114	2.40903460207502e-113
AL731568.1	7.02289896916992	4.13494486069417	3.78381271129451e-112	1.43673594420036e-111
MUC19	4.32181841725325	6.12316700139841	5.98443320707284e-112	2.26566078308828e-111
AL355490.2	4.78410321497581	3.20130102570993	8.79147244917107e-112	3.31865231926312e-111
LEF1-AS1	2.93441312943562	7.58694606710164	1.33941026867238e-111	5.04133719200013e-111
LINC00598	3.36949172063866	4.52229299726839	3.62976428830271e-111	1.36221677215081e-110
ADARB2-AS1	6.49968358666616	4.77856934611574	3.73260181686871e-111	1.39675041900797e-110
AC107993.1	5.46034653610418	3.37367339005217	4.01950463390934e-111	1.49976314519565e-110
AC126614.1	3.52424735594231	3.78071830864151	4.65851258019895e-111	1.73318148156681e-110
AL031666.1	5.0144557126826	3.19100851032127	2.21061260353839e-109	8.17736639303169e-109
AC135983.1	5.50540648522019	3.48231732696401	3.89903869485746e-109	1.43818827287456e-108
KBTBD11-OT1	4.05040741818625	5.20358693974376	6.2617572554469e-109	2.30311356603474e-108
MYLK-AS2	4.14871161766029	3.38046750233373	1.15257967843395e-108	4.22721694561995e-108
AP003027.1	4.03816250078176	3.08795763442662	1.65842414548934e-107	6.04809483566876e-107
AC012074.1	2.7825953429334	4.53379978200587	3.61063599978259e-107	1.31305100724488e-106
DIP2A-IT1	3.40961313551438	5.29210252946973	3.5623501770682e-105	1.27044035320305e-104
LINC01039	4.68932831262834	3.20915020798952	6.17351472479688e-104	2.19559435529277e-103
AC078852.2	3.17110596223165	4.71973870952665	8.53282271221264e-104	3.02633904435893e-103
DISC1-IT1	3.39228153205497	4.75253729851235	8.32835114449272e-103	2.92967338625071e-102
AC091132.2	4.85164548376189	3.18449517879648	1.24131721372986e-102	4.35472968186209e-102
LINC01006	3.41597554176951	5.27899748112585	3.1928575919273e-102	1.11706752064448e-101
AC019117.1	5.05829476806212	3.46641256513141	5.08958275050737e-102	1.77106504876146e-101
AC025280.1	4.23597745809185	3.33148318725087	3.12645517722028e-101	1.08210553184755e-100
ARHGAP22-IT1	5.55630146459746	3.84025705100853	3.76403521694411e-100	1.29583185735329e-99
TFAP2A-AS1	4.50409823453233	5.29987377154476	2.64120449986787e-99	9.0445490963645e-99
AC009495.3	3.72307897875196	4.20953074006157	3.94779241797867e-99	1.34830688137843e-98
AC062029.1	2.03534266077492	7.6925733524481	2.67813867900746e-98	9.07474287296228e-98
AC100830.3	2.99987312527799	5.34637447242845	2.93115014818943e-98	9.90605979401193e-98
AC020900.1	4.64798644175916	3.08500598655415	9.26391262090523e-98	3.12263999832602e-97
AC068831.3	3.25241095219535	4.51014591786153	1.58456848596747e-97	5.32728623797918e-97
C1orf220	3.21688642834603	5.04035219265842	3.57709018795491e-96	1.19021222490974e-95
AC007099.2	6.07327157088897	3.61347546123812	5.91709359988399e-96	1.96374494535996e-95
AC123768.3	3.46827083137448	3.99706218413065	1.11042531711121e-95	3.67579252407838e-95
CACNA1C-IT3	6.10351371137513	3.71471508171155	1.42853869673516e-95	4.71673518538388e-95
A2M-AS1	2.38480307249086	7.16926183951392	3.95279255156591e-95	1.301799791855e-94
AC002070.1	5.32795083016507	3.34732966856969	6.65587565838595e-95	2.1864466857446e-94
ARHGEF9-IT1	3.21360914229704	3.51151507773239	1.06478454153391e-94	3.48892599776722e-94
LINC01021	6.17420299408764	5.27135248341982	4.58552731014187e-94	1.49492822156393e-93
AFF2-IT1	5.17496198713431	3.41776501035569	8.28068055411016e-94	2.69278554039199e-93
AC016292.1	4.73249725699702	3.38410726653618	1.87295061992924e-92	6.06009837175099e-92
KLF7-IT1	2.9084372418726	7.86991901230085	1.01203376366842e-91	3.25008852959187e-91
ZDHHC20-IT1	2.43276417993933	5.92565041513674	1.5537783253999e-91	4.96516786656255e-91
HECW1-IT1	6.53495991146331	4.33876888022182	1.75506727416902e-91	5.5945477801289e-91
SMCR5	3.64218284360632	4.47813999937984	2.77467016303595e-90	8.82290438541726e-90
AL391056.1	4.84318971280075	3.1495990145675	6.50820612515294e-89	2.04929124574938e-88
LINC00638	2.23416099323378	6.84040864321639	1.49237613425739e-88	4.68773136089122e-88
PSMD6-AS2	2.08494038234547	9.73223172130319	1.55152968376951e-88	4.86171073239427e-88
AC092159.2	3.49742118637056	4.50865580935328	1.94768526753589e-88	6.0882849404088e-88
AC006947.1	4.12240305127085	3.53264102634912	2.62088245457474e-88	8.17284842718838e-88
AC093609.1	2.43091369080174	7.20119114864487	1.47305673804064e-86	4.57143329040976e-86
LINC00887	4.79636185312893	5.67921250823884	6.03188159036512e-84	1.83227273721444e-83
AP000345.1	4.17499606514488	3.53605032677367	1.51748378761939e-83	4.57727002293605e-83
DAPK1-IT1	5.38183585035691	4.46917001046933	9.64458903355086e-83	2.89561963774748e-82
ANO1-AS2	5.20454105917907	3.53139799731935	1.74809952559677e-82	5.22406594339221e-82
AC092745.1	3.61717936063277	3.35242433732168	1.90674024796607e-82	5.68499228666096e-82
AC095030.1	4.67690949342052	3.09790494674439	2.24774582478475e-82	6.68626695805785e-82
PTPRG-AS1	5.71684158781915	5.47724026489242	4.51669479956053e-82	1.34047195085808e-81
LINC01056	5.62801136664707	3.90457253626441	2.52897358145378e-81	7.47117824635431e-81
AC078925.1	5.53286979142396	3.51832648299773	5.6036430418609e-81	1.64790504944019e-80
LINC00623	2.13542247665191	5.93871300445026	5.69843070954577e-81	1.67197137409627e-80
AL162431.1	3.79556006650871	3.47250019027281	1.2047928891145e-80	3.51897651549054e-80
LINC00571	3.78206933292901	3.5151372522882	4.3097882550769e-80	1.25596763821767e-79
AC114877.1	5.56142260569237	3.40691135548821	4.41995788125899e-79	1.27940933289358e-78
LINC01031	3.29070728027233	3.71185797632253	1.13675175576296e-78	3.26847776545653e-78
ACAP2-IT1	2.25223593745785	6.13027421780883	1.8425720953406e-77	5.2280452199664e-77
LINC00642	3.84241831206214	5.08354371282446	2.28407635738176e-77	6.4665407398681e-77
AC063976.1	4.43607772218411	3.08278695800249	1.37153851639222e-76	3.85763883368705e-76
EZR-AS1	2.88253204757162	3.11084374994523	1.59692565941286e-76	4.48180657891738e-76
KIAA0087	5.75026434768342	6.00713170007107	2.15199483724463e-76	6.02651916460482e-76
TSPAN9-IT1	4.7526921622588	3.1378543526251	4.26178073619044e-76	1.19090020139001e-75
FARP1-AS1	3.34478891447468	4.46974231349354	1.39671100070009e-75	3.87775032667487e-75
LINC01073	3.9730374963511	3.03136916546082	2.85225263248334e-75	7.9018415204635e-75
AL022341.1	2.3393279104906	4.23748011556912	3.0999616758857e-75	8.55139000762486e-75
AF131215.4	3.74124289767714	4.35041533428457	3.89805433255298e-75	1.07300386851298e-74
AL161751.1	4.7697389583192	3.1235712427224	1.05165773505456e-74	2.88256929077588e-74
TSPEAR-AS1	3.27827419596683	5.95472238849495	3.60319698449422e-74	9.83451861941233e-74
SERHL	2.89518867639612	4.52363298272989	4.87558596641576e-73	1.32513294371426e-72
C12orf77	4.55702925255506	4.33304133845587	6.01429767943507e-72	1.62097250608573e-71
DHRSX-IT1	2.14623610186153	5.68804956495762	1.17250639038561e-71	3.13396635608246e-71
AC106875.1	5.95658649971417	5.26734020796244	5.3194997734987e-71	1.4188996296667e-70
AC005082.1	3.02390347807608	4.13437653183811	1.1947101647892e-70	3.1736025159318e-70
MTUS2-AS1	4.0803345294774	4.42043993552802	3.61411136157446e-69	9.44497523844663e-69
BCAR4	3.32644606939452	3.57356034773245	7.49795771302549e-69	1.95552796111433e-68
C21orf91-OT1	3.04138214882141	4.5506012946692	1.08225880562196e-68	2.8169276573749e-68
AC002480.4	3.62844189752987	3.28515134895339	1.20395667051923e-68	3.12738040571493e-68
AC004870.4	5.25005740606067	3.3347385336329	1.53431623378473e-68	3.96954360283786e-68
NCKAP5-IT1	6.29319987383765	3.71592691628166	1.88722911908061e-68	4.85341193771529e-68
TMEM72-AS1	2.74752526167086	5.0172391036186	2.39606518964394e-68	6.14974186844996e-68
AC112219.1	5.02643885210643	3.19796103320025	4.29516368507613e-67	1.08726594459476e-66
AP000265.1	3.31377800552929	3.91752464141709	1.91365712472056e-66	4.82525653909031e-66
BACE2-IT1	5.13942679506783	3.41362494987547	2.74939432003969e-66	6.9190410666106e-66
SLIT2-IT1	5.13918449968016	3.46109826918547	3.67290184493348e-66	9.22512895293603e-66
DDX39B-AS1	2.48945029323741	3.92599602109346	1.14390244420359e-65	2.85643724461671e-65
WASIR1	5.03730016554845	3.19671087004272	1.98827398931117e-65	4.94578366127307e-65
AL096869.1	4.62894548924295	3.08690704739277	2.75722514611575e-65	6.84534166083738e-65
ARHGEF7-IT1	4.61181639202305	3.19214617972216	4.87116474099526e-65	1.20703909416984e-64
TCEAL3-AS1	3.02679382991553	3.03790636257043	1.78837643446345e-64	4.42297696722666e-64
HOTTIP	5.72882907872559	4.69128249076627	4.4361533929167e-64	1.09295305920906e-63
SAPCD1-AS1	2.66169075896105	3.83271984748561	1.31166729463212e-63	3.21321153201152e-63
AC226118.1	4.22628548271129	3.73776397970016	1.40245669549285e-63	3.42911286719936e-63
ARHGAP26-IT1	2.37576117916918	4.63972462715897	2.15787599292777e-63	5.26619642130387e-63
AC004870.3	4.89938740691118	3.195481921487	2.26478117842076e-63	5.5166650968702e-63
LINC00951	3.98705035164568	5.08806393691555	1.16296784506043e-62	2.82216445107709e-62
AC147651.2	4.86602750224127	3.1638525804639	5.83020670595795e-62	1.40687791726948e-61
NAV2-AS2	4.02205231710088	3.09345011437573	7.36782502102762e-61	1.76472395216079e-60
LINC00922	5.74388257624468	3.96080433344485	1.53234225727036e-60	3.64991486002958e-60
LINC00449	2.53818417919904	3.89568902306193	1.85940813946519e-60	4.42080277725518e-60
NEGR1-IT1	4.4322104305506	3.05431744802874	6.19150284768981e-60	1.46128522419882e-59
LINC00882	4.07509960815579	4.47407123715431	5.67620797779377e-59	1.32513282085565e-58
COLCA1	2.51934744401936	5.89258391131887	1.22586655783327e-58	2.85152022732027e-58
ZFX-AS1	2.68246610736936	3.23591018778267	1.43549655311551e-58	3.32715628379196e-58
LINC00670	6.42819937968984	4.81257023307358	3.74427861771145e-58	8.64734113678978e-58
LINC00384	2.74111268139493	4.81621836304334	1.05238536259479e-57	2.42179947078408e-57
PRMT5-AS1	2.31432001815862	5.31541307366616	1.52346400602317e-57	3.4996299497792e-57
AC016735.1	3.46769725667733	4.42487904220611	2.18718711875879e-57	5.01537934337051e-57
ALMS1-IT1	2.3246073318937	7.21724191909471	4.14568822584289e-57	9.48950975099852e-57
AP005482.1	3.23142104822988	4.42473461922618	5.65671551424844e-57	1.2925344652911e-56
AL392086.1	4.15874887679522	4.43919866636724	5.68817344270344e-57	1.29742613330921e-56
SLC9A9-AS1	3.81386201864619	3.40222433083674	3.38727963362338e-56	7.68537435326499e-56
MAST4-IT1	4.54019098578593	3.17494171844748	1.42890901307792e-55	3.18604755765733e-55
ZRANB2-AS2	3.01181331122137	3.69368107668716	1.52184982900959e-54	3.38159746859101e-54
AL133481.1	4.11897424813055	3.34995073985012	4.03590098121026e-54	8.93713236147932e-54
SLC9A9-AS2	3.4500262434749	3.56104016705524	1.0983906854519e-53	2.42812050499726e-53
AC009120.4	2.82135123437883	3.34540540113742	1.53402758874677e-53	3.38534977277278e-53
AC012368.1	2.43946026584452	5.74540054940779	2.40667731957698e-53	5.30208262725918e-53
ISM1-AS1	3.25383234807434	3.50524468726584	1.46581621439579e-52	3.21285014055173e-52
AL354936.1	6.03543423428437	3.63741667961241	2.26338923313476e-52	4.95260254233386e-52
LINC00595	2.876814389171	3.71492835931875	1.25314494842549e-51	2.71900861918875e-51
CTD-2270F17.1	3.53612330370361	3.11139237132593	5.73854905893009e-51	1.24094921860615e-50
AL021068.1	3.00476591179847	4.30323748151894	7.1088635859238e-51	1.53470616880061e-50
LINC00472	4.30289637955297	4.81035305118922	6.16640629810343e-49	1.30934712678479e-48
EDNRB-AS1	2.6646630035769	3.62913103788143	2.12548468406381e-48	4.49226143371263e-48
LINC00511	2.3034254596724	5.7462184780838	2.58224930128619e-48	5.44719583000078e-48
DSCR9	2.28780518440813	4.89201628061871	1.25533284685476e-47	2.61814976621889e-47
AGAP1-IT1	4.25057601719067	3.75798315851309	1.90215792656379e-47	3.94804804372002e-47
STK24-AS1	2.0769394576346	4.94760684378172	2.50782448912809e-47	5.18846380683392e-47
AP000695.1	3.41189908374948	3.18931522571524	3.77381320055492e-46	7.68453129639811e-46
AC078864.1	4.697034777387	3.09056839955277	1.59592973223769e-45	3.22938132338378e-45
AC116609.1	4.11814431365436	3.07351715380469	1.73390547584418e-45	3.50308602396687e-45
HOXA11-AS	3.79751170085049	4.92829485022617	2.15438471866486e-45	4.34579792468177e-45
TTLL10-AS1	2.37473216710616	4.79545353740212	2.32940154250312e-45	4.69150919090721e-45
PART1	3.24807074481485	4.8735062640355	1.09635348716006e-44	2.20466098430473e-44
MAMDC2-AS1	2.55336013012767	3.86542582121321	3.99926047077306e-44	8.01715103690686e-44
AC003666.1	4.58053116622928	3.07654938514689	4.00968963213591e-44	8.02559583734489e-44
ANKRD62P1-PARP4P3	3.92432972266683	3.03569698071985	4.02957827481043e-44	8.05291881235335e-44
LINC01032	2.3218197051328	3.16479858627193	5.88921806326139e-44	1.17329946291211e-43
AC010745.4	5.12831579792156	3.36758521372221	9.14124181772434e-44	1.81559125948956e-43
AC020907.1	3.60550892133082	3.76684967977174	5.57525909007299e-43	1.09720418982991e-42
AC013402.1	5.91361812361014	3.53935845544191	6.42597621754149e-43	1.26078044025016e-42
LINC00319	2.78745838919717	4.10304644030565	2.21466561622305e-42	4.31893249326881e-42
PROSER2-AS1	2.80554822142152	5.03538759130341	3.93444954717308e-42	7.61525392114011e-42
AP001171.1	3.77206337667351	5.27410440247125	4.23145024585197e-42	8.17784770568098e-42
LINC01036	3.35521790232081	3.37092455788039	4.98741021042991e-42	9.6244343522646e-42
AC112721.2	3.20654228784127	4.06107146062057	9.14842974837259e-42	1.7601524299775e-41
LGALS8-AS1	2.00134870075869	5.14265634199238	1.71075163613898e-41	3.28169444614476e-41
DENND5B-AS1	2.65837071938945	3.58906768027605	3.72489583078775e-41	7.12420817414368e-41
AC104088.1	4.43914415398699	3.23038315122565	4.13737888670671e-41	7.90141441233486e-41
LINC00355	5.62740405835689	5.02998012200767	6.02121382432347e-41	1.14821078983775e-40
LINC00940	2.48483457526255	3.8541773980252	2.05465120919688e-40	3.9008157515782e-40
LINC01030	2.69789327668248	3.22055141846178	1.5916686651711e-39	2.99977262297209e-39
AC011995.1	5.34007737646869	3.52959179152169	2.00287825321738e-39	3.76926505087994e-39
DPH6-AS1	2.72648525774353	3.24107302433728	4.32281684723597e-39	8.09979179939279e-39
LINC00163	3.01590045887921	4.18804496127406	9.20146833062088e-39	1.71415521137541e-38
LINC01058	2.22871727402227	4.39490493166251	1.41931320230795e-38	2.63645085493462e-38
AC108025.2	5.27544572782819	3.42297192489174	3.87176156027711e-38	7.15085003478935e-38
KIF25-AS1	3.6339190792841	4.50053175681788	1.16561723438682e-36	2.13146154333341e-36
TTTY10	2.82037098375937	6.11792152432912	2.05579852414651e-36	3.75394044508224e-36
SMARCA5-AS1	2.0861682289064	3.53576829709435	6.44622411317302e-36	1.17047472997277e-35
C2orf48	2.02278251830149	7.71604228700107	1.60966898670707e-35	2.91456193806287e-35
NPHP3-AS1	2.10051274903046	4.00653934926157	4.12255738731043e-35	7.42290318970399e-35
AL031594.1	4.34365808717381	3.06418221648606	1.33499355102305e-34	2.397046835008e-34
C20orf166-AS1	2.75059629930518	5.84675874938126	3.56832640038723e-33	6.34532972851228e-33
AC007365.1	2.29135789073566	3.34597061138883	3.04511000077936e-32	5.37788920794275e-32
AP000439.3	4.87114193070203	3.44977836756557	9.16560096543309e-32	1.60553471456908e-31
AC004069.1	3.08692850833412	3.75805785278002	1.26148873398808e-31	2.2067506173152e-31
AL359815.1	3.02519405998997	3.39990936829528	1.44051145614589e-31	2.51650918793551e-31
LINC00544	2.08198792644544	5.04637539118377	2.21417512074321e-31	3.86283794713445e-31
BVES-AS1	2.87933957150976	3.62122256352926	3.27462899627685e-31	5.69750139379166e-31
CASC2	2.14442295382975	4.16577737227993	5.57332134220556e-30	9.56802905955768e-30
SMCR2	2.24708163383773	3.62746970150963	9.73910460262994e-30	1.6631195822745e-29
TTLL7-IT1	3.53487345662197	3.47279612036744	1.35300960365148e-29	2.30440026162805e-29
AL117190.1	4.63031986050991	3.10397670471778	2.67347152515115e-29	4.54736724501994e-29
LINC01037	2.95599468625842	3.32670958306207	2.93212553432913e-29	4.98075534844592e-29
HCG15	2.55136336048971	3.32310209454671	4.38482606173944e-29	7.40943775615919e-29
EPN2-AS1	2.53400688727304	3.59074996581445	5.90655295447306e-29	9.96779067218918e-29
LINC00923	3.68939011795265	3.56960208147492	7.28196173585989e-29	1.22249838764566e-28
DNM3-IT1	2.32075973999886	3.10959611197241	1.08699439206934e-28	1.81540719296445e-28
LARS2-AS1	2.64533547884564	3.224651290152	5.98741760248388e-28	9.92266511528458e-28
PWRN3	5.56123112818212	3.42475340065204	1.48157143248265e-27	2.45219066581424e-27
PWRN1	3.48451551567134	3.73441965186488	4.50124887198834e-26	7.32801045868468e-26
AC112721.1	2.84256708265001	3.96028172188732	1.01182692452948e-25	1.63283569945945e-25
LINC00698	4.29997859197854	3.06515580017025	1.62882724130523e-25	2.61219374972057e-25
AC123023.1	2.36143802776025	3.2278313755177	1.99230094330784e-25	3.19114208165064e-25
LINC01033	2.23747546988028	3.60127937923417	5.48517773334574e-25	8.7101653797655e-25
TTTY15	2.69016569383535	9.19957108974673	5.57942007202056e-25	8.84893281692695e-25
MEG8	3.36502947460433	3.62364868295438	7.2256192126533e-25	1.14177165281951e-24
ZNF197-AS1	2.1396737409267	3.2564496169526	1.10439659743576e-23	1.71161585508951e-23
LINC00160	4.04805476730292	3.03139580726106	1.17835477532398e-23	1.82186349095001e-23
OSBPL10-AS1	2.28787885778444	3.64172142608985	6.7528774824056e-23	1.03538774700542e-22
AC011997.1	2.92366837323596	3.24427900361173	3.33569785762077e-21	5.01909782539443e-21
C17orf82	2.45284091962248	3.30421955661319	7.3400842100844e-21	1.09676489759479e-20
AC096570.1	5.12983474772984	3.27044763949678	2.48879925086159e-20	3.69314923317507e-20
AC010148.1	2.82967383028858	3.13003743039577	2.4855212275463e-19	3.64637261904803e-19
IL12A-AS1	2.18394145737452	3.27437291542244	9.00977101520639e-19	1.31282329352499e-18
HAS2-AS1	3.19285724443383	3.07116663693855	1.90114724605708e-18	2.7546364698762e-18
AL132709.1	2.06033409884425	3.21666373593216	7.38485823245385e-18	1.06285975229631e-17
THRB-IT1	2.79834597863339	3.23508904862801	7.87524871553478e-17	1.12466217829153e-16
AC078942.1	2.45908673191453	3.31167965087314	1.52495074212762e-16	2.16579912880831e-16
TTTY14	2.03263005011037	7.71453713860008	3.09476089466548e-16	4.37126511489402e-16
LINC00560	3.9828037491083	3.10776134581873	3.9563327579635e-16	5.58210447052555e-16
LINC00477	2.82770910350369	3.1750738712666	6.22682518355604e-16	8.76644635983735e-16
LINC00491	3.13386507649729	3.06839497047441	1.25072183192364e-14	1.71957602237851e-14
AL122019.1	4.82511627444239	3.12205988123205	2.52574218623676e-12	3.36852599424757e-12
LINC00648	2.21800497707852	3.15681632688665	4.97324131396534e-09	6.27610414108432e-09
