# Supplementary material for: Identification of Potential Signatures and Their Functions for Acute Lymphoblastic Leukemia: A Study Based on the Cancer Genome Atlas
Source: Front Genet. 2021 Jul 6;12:656042. doi: 10.3389/fgene.2021.656042 (PMC8290159; doi:10.3389/fgene.2021.656042)
Supplement: Supplementary Material 1 — Differentially expressed mRNAs. [file Data_Sheet_1.ZIP › Addition Files/Supplementary material 3.xlsx]

## Sheet: Sheet1
lncRNA	miRNA
ABCA9-AS1	hsa-mir-98
ABCA9-AS1	hsa-mir-424
AC002511.1	hsa-mir-98
AC002511.1	hsa-mir-141
AC002511.1	hsa-mir-17
AC002511.1	hsa-mir-192
AC002511.1	hsa-mir-215
AC002511.1	hsa-mir-206
AC002511.1	hsa-mir-216a
AC002511.1	hsa-mir-217
AC002511.1	hsa-mir-338
AC007384.1	hsa-mir-375
AC007731.1	hsa-mir-152
AC007731.1	hsa-mir-150
AC007731.1	hsa-mir-183
AC007731.1	hsa-mir-192
AC007731.1	hsa-mir-215
AC009093.1	hsa-mir-143
AC009093.1	hsa-mir-150
AC009093.1	hsa-mir-424
AC009093.1	hsa-mir-17
AC009093.1	hsa-mir-183
AC009093.1	hsa-mir-217
AC009093.1	hsa-mir-22
AC009093.1	hsa-mir-32
AC009093.1	hsa-mir-31
AC009093.1	hsa-mir-106a
AC009336.1	hsa-mir-182
AC009336.1	hsa-mir-22
AC010336.2	hsa-mir-141
AC010336.2	hsa-mir-144
AC010336.2	hsa-mir-145
AC010336.2	hsa-mir-150
AC010336.2	hsa-mir-17
AC010336.2	hsa-mir-182
AC010336.2	hsa-mir-192
AC010336.2	hsa-mir-215
AC010336.2	hsa-mir-193b
AC010336.2	hsa-mir-429
AC010336.2	hsa-mir-216a
AC010336.2	hsa-mir-31
AC010336.2	hsa-mir-338
AC010336.2	hsa-mir-106a
AC016745.1	hsa-mir-144
AC020704.1	hsa-mir-301b
AC020704.1	hsa-mir-454
AC020704.1	hsa-mir-150
AC020907.1	hsa-mir-424
AC074035.1	hsa-mir-143
AC084262.1	hsa-mir-182
AC084262.1	hsa-mir-96
AC110491.1	hsa-mir-98
AC110491.1	hsa-mir-141
AC110491.1	hsa-mir-143
AC110491.1	hsa-mir-182
AC110491.1	hsa-mir-192
AC110491.1	hsa-mir-215
AC110491.1	hsa-mir-193b
AC110491.1	hsa-mir-429
AC110491.1	hsa-mir-216a
AC110491.1	hsa-mir-508
AC110491.1	hsa-mir-22
AC110491.1	hsa-mir-338
AC112512.1	hsa-mir-98
AC112512.1	hsa-mir-143
AC112512.1	hsa-mir-150
AC112512.1	hsa-mir-424
AC112512.1	hsa-mir-187
AC112512.1	hsa-mir-193b
AC112512.1	hsa-mir-206
AC112512.1	hsa-mir-21
AC112512.1	hsa-mir-32
AC112721.1	hsa-mir-424
AC131571.1	hsa-mir-32
AC131971.1	hsa-mir-141
AC131971.1	hsa-mir-21
ADAMTS9-AS1	hsa-mir-301b
ADAMTS9-AS1	hsa-mir-454
ADAMTS9-AS1	hsa-mir-144
ADAMTS9-AS1	hsa-mir-145
ADAMTS9-AS1	hsa-mir-150
ADAMTS9-AS1	hsa-mir-182
ADAMTS9-AS1	hsa-mir-21
ADAMTS9-AS1	hsa-mir-216a
ADAMTS9-AS1	hsa-mir-31
ADAMTS9-AS1	hsa-mir-96
ADAMTS9-AS2	hsa-mir-98
ADAMTS9-AS2	hsa-mir-301b
ADAMTS9-AS2	hsa-mir-454
ADAMTS9-AS2	hsa-mir-141
ADAMTS9-AS2	hsa-mir-143
ADAMTS9-AS2	hsa-mir-144
ADAMTS9-AS2	hsa-mir-145
ADAMTS9-AS2	hsa-mir-152
ADAMTS9-AS2	hsa-mir-150
ADAMTS9-AS2	hsa-mir-182
ADAMTS9-AS2	hsa-mir-183
ADAMTS9-AS2	hsa-mir-193b
ADAMTS9-AS2	hsa-mir-216a
ADAMTS9-AS2	hsa-mir-22
ADAMTS9-AS2	hsa-mir-223
ADAMTS9-AS2	hsa-mir-32
ADAMTS9-AS2	hsa-mir-31
ADAMTS9-AS2	hsa-mir-338
ADAMTS9-AS2	hsa-mir-375
ADAMTS9-AS2	hsa-mir-106a
ADAMTS9-AS2	hsa-mir-96
AL020995.1	hsa-mir-150
AL136307.1	hsa-mir-301b
AL136307.1	hsa-mir-454
AL136307.1	hsa-mir-150
AL136307.1	hsa-mir-192
AL136307.1	hsa-mir-215
AL138995.1	hsa-mir-183
AL138995.1	hsa-mir-206
AL138995.1	hsa-mir-508
AL138995.1	hsa-mir-31
AL139147.1	hsa-mir-145
AL139147.1	hsa-mir-150
AL139147.1	hsa-mir-424
AL139147.1	hsa-mir-182
AL139147.1	hsa-mir-206
AL139147.1	hsa-mir-508
AL139147.1	hsa-mir-375
AL161431.1	hsa-mir-150
AL360004.1	hsa-mir-143
AL360004.1	hsa-mir-144
AL360004.1	hsa-mir-145
AL360004.1	hsa-mir-152
AL360004.1	hsa-mir-424
AL360004.1	hsa-mir-182
AL360004.1	hsa-mir-183
AL360004.1	hsa-mir-187
AL360004.1	hsa-mir-193b
AL360004.1	hsa-mir-21
AL360004.1	hsa-mir-96
AL391421.1	hsa-mir-144
AL391421.1	hsa-mir-150
AL391421.1	hsa-mir-424
AL391421.1	hsa-mir-17
AL391421.1	hsa-mir-508
AL391421.1	hsa-mir-22
AL391421.1	hsa-mir-223
AL391421.1	hsa-mir-338
AL513123.1	hsa-mir-141
AL513123.1	hsa-mir-183
AL590483.1	hsa-mir-192
AL590483.1	hsa-mir-215
ANKRD44-IT1	hsa-mir-17
ANKRD44-IT1	hsa-mir-217
ANKRD44-IT1	hsa-mir-106a
ANO1-AS2	hsa-mir-98
ANO1-AS2	hsa-mir-152
ANO1-AS2	hsa-mir-17
ANO1-AS2	hsa-mir-206
ANO1-AS2	hsa-mir-375
ANO1-AS2	hsa-mir-106a
AP000525.1	hsa-mir-31
AP000553.1	hsa-mir-192
AP000553.1	hsa-mir-215
AP000553.1	hsa-mir-217
AP002478.1	hsa-mir-144
AP002478.1	hsa-mir-150
AP002478.1	hsa-mir-424
AP002478.1	hsa-mir-17
AP002478.1	hsa-mir-182
AP002478.1	hsa-mir-192
AP002478.1	hsa-mir-215
AP002478.1	hsa-mir-216a
AP002478.1	hsa-mir-508
AP002478.1	hsa-mir-338
AP002478.1	hsa-mir-106a
AP004609.1	hsa-mir-150
ARHGAP26-AS1	hsa-mir-187
ARHGAP26-AS1	hsa-mir-22
ARHGAP26-AS1	hsa-mir-375
ARHGEF26-AS1	hsa-mir-141
ARHGEF26-AS1	hsa-mir-143
ARHGEF26-AS1	hsa-mir-17
ARHGEF26-AS1	hsa-mir-187
ARHGEF26-AS1	hsa-mir-192
ARHGEF26-AS1	hsa-mir-215
ARHGEF26-AS1	hsa-mir-21
ARHGEF26-AS1	hsa-mir-217
ARHGEF26-AS1	hsa-mir-508
ARHGEF26-AS1	hsa-mir-32
ARHGEF26-AS1	hsa-mir-106a
ATP11A-AS1	hsa-mir-143
ATP11A-AS1	hsa-mir-152
ATP11A-AS1	hsa-mir-424
ATP11A-AS1	hsa-mir-187
ATP11A-AS1	hsa-mir-192
ATP11A-AS1	hsa-mir-215
ATP11A-AS1	hsa-mir-22
ATP11A-AS1	hsa-mir-106a
ATP11A-AS1	hsa-mir-96
BACH1-IT3	hsa-mir-143
BOK-AS1	hsa-mir-150
BOK-AS1	hsa-mir-216a
BOK-AS1	hsa-mir-217
BTBD9-AS1	hsa-mir-150
BTBD9-AS1	hsa-mir-187
BTBD9-AS1	hsa-mir-217
BTBD9-AS1	hsa-mir-31
C15orf54	hsa-mir-301b
C15orf54	hsa-mir-454
C15orf54	hsa-mir-143
C15orf54	hsa-mir-150
C15orf54	hsa-mir-424
C15orf54	hsa-mir-182
C15orf54	hsa-mir-206
C15orf54	hsa-mir-429
C15orf54	hsa-mir-31
C15orf54	hsa-mir-338
C15orf54	hsa-mir-375
C15orf54	hsa-mir-106a
C17orf77	hsa-mir-143
C17orf77	hsa-mir-150
C17orf77	hsa-mir-17
C17orf77	hsa-mir-206
C17orf77	hsa-mir-223
C17orf77	hsa-mir-31
C17orf77	hsa-mir-338
C17orf77	hsa-mir-375
C17orf77	hsa-mir-106a
C20orf166-AS1	hsa-mir-301b
C20orf166-AS1	hsa-mir-454
C20orf166-AS1	hsa-mir-150
C20orf166-AS1	hsa-mir-17
C20orf166-AS1	hsa-mir-183
C20orf166-AS1	hsa-mir-193b
C20orf166-AS1	hsa-mir-429
C20orf166-AS1	hsa-mir-22
C20orf166-AS1	hsa-mir-375
C20orf166-AS1	hsa-mir-106a
C2orf48	hsa-mir-143
C2orf48	hsa-mir-150
C2orf48	hsa-mir-424
C2orf48	hsa-mir-17
C2orf48	hsa-mir-183
C2orf48	hsa-mir-216a
C2orf48	hsa-mir-223
C2orf48	hsa-mir-338
C2orf48	hsa-mir-106a
C7orf69	hsa-mir-223
C7orf69	hsa-mir-31
C8orf49	hsa-mir-301b
C8orf49	hsa-mir-454
C8orf49	hsa-mir-143
C8orf49	hsa-mir-152
C8orf49	hsa-mir-150
C8orf49	hsa-mir-424
C8orf49	hsa-mir-17
C8orf49	hsa-mir-429
C8orf49	hsa-mir-216a
C8orf49	hsa-mir-508
C8orf49	hsa-mir-32
C8orf49	hsa-mir-338
C8orf49	hsa-mir-375
C8orf49	hsa-mir-106a
CACNA1C-IT3	hsa-mir-144
CACNA1C-IT3	hsa-mir-152
CACNA1C-IT3	hsa-mir-223
CAMTA1-IT1	hsa-mir-150
CAMTA1-IT1	hsa-mir-206
CAMTA1-IT1	hsa-mir-223
CHL1-AS2	hsa-mir-183
CLDN10-AS1	hsa-mir-143
CLDN10-AS1	hsa-mir-150
CLDN10-AS1	hsa-mir-508
CLDN10-AS1	hsa-mir-32
COL18A1-AS2	hsa-mir-152
COL4A2-AS2	hsa-mir-152
COL4A2-AS2	hsa-mir-150
COL4A2-AS2	hsa-mir-424
COL4A2-AS2	hsa-mir-338
CRNDE	hsa-mir-143
CRNDE	hsa-mir-144
CRNDE	hsa-mir-145
CRNDE	hsa-mir-183
CRNDE	hsa-mir-193b
CRNDE	hsa-mir-217
CRNDE	hsa-mir-508
CRNDE	hsa-mir-22
CRNDE	hsa-mir-223
CRNDE	hsa-mir-32
CRNDE	hsa-mir-31
CRNDE	hsa-mir-338
DAPK1-IT1	hsa-mir-145
DAPK1-IT1	hsa-mir-192
DAPK1-IT1	hsa-mir-215
DAPK1-IT1	hsa-mir-206
DAPK1-IT1	hsa-mir-32
DIAPH2-AS1	hsa-mir-183
DIAPH2-AS1	hsa-mir-429
DIAPH2-AS1	hsa-mir-217
DIAPH3-AS1	hsa-mir-98
DIAPH3-AS1	hsa-mir-182
DIAPH3-AS1	hsa-mir-206
DIAPH3-AS1	hsa-mir-216a
DIAPH3-AS1	hsa-mir-96
DLEU7-AS1	hsa-mir-424
DLEU7-AS1	hsa-mir-182
DLEU7-AS1	hsa-mir-192
DLEU7-AS1	hsa-mir-215
DLEU7-AS1	hsa-mir-338
DLEU7-AS1	hsa-mir-375
DLEU7-AS1	hsa-mir-96
DLX6-AS1	hsa-mir-141
DLX6-AS1	hsa-mir-144
DLX6-AS1	hsa-mir-145
DLX6-AS1	hsa-mir-152
DLX6-AS1	hsa-mir-150
DLX6-AS1	hsa-mir-424
DLX6-AS1	hsa-mir-17
DLX6-AS1	hsa-mir-192
DLX6-AS1	hsa-mir-215
DLX6-AS1	hsa-mir-193b
DLX6-AS1	hsa-mir-206
DLX6-AS1	hsa-mir-429
DLX6-AS1	hsa-mir-216a
DLX6-AS1	hsa-mir-22
DLX6-AS1	hsa-mir-223
DLX6-AS1	hsa-mir-31
DLX6-AS1	hsa-mir-338
DLX6-AS1	hsa-mir-106a
DSCAM-AS1	hsa-mir-141
DSCAM-AS1	hsa-mir-143
DSCAM-AS1	hsa-mir-150
DSCAM-AS1	hsa-mir-338
E2F3-IT1	hsa-mir-301b
E2F3-IT1	hsa-mir-454
E2F3-IT1	hsa-mir-143
EGOT	hsa-mir-141
EGOT	hsa-mir-143
EGOT	hsa-mir-424
EGOT	hsa-mir-183
EGOT	hsa-mir-21
EGOT	hsa-mir-375
ERVH48-1	hsa-mir-98
ERVH48-1	hsa-mir-301b
ERVH48-1	hsa-mir-454
ERVH48-1	hsa-mir-141
ERVH48-1	hsa-mir-144
ERVH48-1	hsa-mir-145
ERVH48-1	hsa-mir-182
ERVH48-1	hsa-mir-187
ERVH48-1	hsa-mir-206
ERVH48-1	hsa-mir-21
ERVH48-1	hsa-mir-508
ERVH48-1	hsa-mir-22
ERVH48-1	hsa-mir-223
ERVH48-1	hsa-mir-338
ERVH48-1	hsa-mir-96
ERVMER61-1	hsa-mir-182
ERVMER61-1	hsa-mir-21
ERVMER61-1	hsa-mir-338
ERVMER61-1	hsa-mir-96
FAM155A-IT1	hsa-mir-145
FAM155A-IT1	hsa-mir-424
FAM155A-IT1	hsa-mir-192
FAM155A-IT1	hsa-mir-215
FAM155A-IT1	hsa-mir-508
FAM41C	hsa-mir-141
FAM41C	hsa-mir-144
FAM41C	hsa-mir-145
FAM41C	hsa-mir-183
FAM41C	hsa-mir-187
FAM41C	hsa-mir-206
FAM41C	hsa-mir-31
FAM95B1	hsa-mir-98
FAM95B1	hsa-mir-141
FAM95B1	hsa-mir-143
FAM95B1	hsa-mir-152
FAM95B1	hsa-mir-150
FAM95B1	hsa-mir-182
FAM95B1	hsa-mir-183
FAM95B1	hsa-mir-206
FAM95B1	hsa-mir-31
FAM95B1	hsa-mir-338
FAM95B1	hsa-mir-375
FAM95B1	hsa-mir-96
FOXP1-IT1	hsa-mir-143
FOXP1-IT1	hsa-mir-144
FOXP1-IT1	hsa-mir-145
FOXP1-IT1	hsa-mir-424
FOXP1-IT1	hsa-mir-182
FOXP1-IT1	hsa-mir-429
FOXP1-IT1	hsa-mir-223
FOXP1-IT1	hsa-mir-338
FOXP1-IT1	hsa-mir-375
FOXP1-IT1	hsa-mir-106a
FOXP1-IT1	hsa-mir-96
FRMD6-AS2	hsa-mir-143
FRMD6-AS2	hsa-mir-182
FRMD6-AS2	hsa-mir-206
FRMD6-AS2	hsa-mir-22
FRMD6-AS2	hsa-mir-338
FRMD6-AS2	hsa-mir-375
FRMD6-AS2	hsa-mir-96
GAS6-AS1	hsa-mir-182
GAS6-AS1	hsa-mir-223
GAS6-AS1	hsa-mir-32
GAS6-AS1	hsa-mir-96
GRIK1-AS1	hsa-mir-145
GRIK1-AS1	hsa-mir-338
GRIK1-AS1	hsa-mir-375
H19	hsa-mir-301b
H19	hsa-mir-454
H19	hsa-mir-141
H19	hsa-mir-152
H19	hsa-mir-17
H19	hsa-mir-193b
H19	hsa-mir-206
H19	hsa-mir-22
H19	hsa-mir-338
HCG23	hsa-mir-145
HCG23	hsa-mir-17
HCG23	hsa-mir-192
HCG23	hsa-mir-215
HCG23	hsa-mir-106a
HECW1-IT1	hsa-mir-98
HECW1-IT1	hsa-mir-143
HECW1-IT1	hsa-mir-150
HECW1-IT1	hsa-mir-424
HECW1-IT1	hsa-mir-31
HOTAIR	hsa-mir-301b
HOTAIR	hsa-mir-454
HOTAIR	hsa-mir-143
HOTAIR	hsa-mir-152
HOTAIR	hsa-mir-150
HOTAIR	hsa-mir-17
HOTAIR	hsa-mir-193b
HOTAIR	hsa-mir-206
HOTAIR	hsa-mir-21
HOTAIR	hsa-mir-216a
HOTAIR	hsa-mir-217
HOTAIR	hsa-mir-375
HULC	hsa-mir-150
IGF2-AS	hsa-mir-98
IGF2-AS	hsa-mir-150
IGF2-AS	hsa-mir-17
IGF2-AS	hsa-mir-193b
IGF2-AS	hsa-mir-338
ITCH-IT1	hsa-mir-152
ITCH-IT1	hsa-mir-21
ITPK1-AS1	hsa-mir-141
ITPK1-AS1	hsa-mir-144
ITPK1-AS1	hsa-mir-150
ITPK1-AS1	hsa-mir-17
ITPK1-AS1	hsa-mir-22
ITPK1-AS1	hsa-mir-31
ITPK1-AS1	hsa-mir-106a
JAZF1-AS1	hsa-mir-98
JAZF1-AS1	hsa-mir-143
JAZF1-AS1	hsa-mir-150
JAZF1-AS1	hsa-mir-17
JAZF1-AS1	hsa-mir-21
JAZF1-AS1	hsa-mir-216a
JAZF1-AS1	hsa-mir-22
JAZF1-AS1	hsa-mir-32
JAZF1-AS1	hsa-mir-106a
KCNQ1OT1	hsa-mir-98
KCNQ1OT1	hsa-mir-301b
KCNQ1OT1	hsa-mir-454
KCNQ1OT1	hsa-mir-141
KCNQ1OT1	hsa-mir-143
KCNQ1OT1	hsa-mir-145
KCNQ1OT1	hsa-mir-152
KCNQ1OT1	hsa-mir-150
KCNQ1OT1	hsa-mir-424
KCNQ1OT1	hsa-mir-17
KCNQ1OT1	hsa-mir-182
KCNQ1OT1	hsa-mir-183
KCNQ1OT1	hsa-mir-187
KCNQ1OT1	hsa-mir-192
KCNQ1OT1	hsa-mir-215
KCNQ1OT1	hsa-mir-193b
KCNQ1OT1	hsa-mir-206
KCNQ1OT1	hsa-mir-429
KCNQ1OT1	hsa-mir-216a
KCNQ1OT1	hsa-mir-217
KCNQ1OT1	hsa-mir-508
KCNQ1OT1	hsa-mir-22
KCNQ1OT1	hsa-mir-223
KCNQ1OT1	hsa-mir-32
KCNQ1OT1	hsa-mir-338
KCNQ1OT1	hsa-mir-375
KCNQ1OT1	hsa-mir-106a
KCNQ1OT1	hsa-mir-96
LATS2-AS1	hsa-mir-141
LATS2-AS1	hsa-mir-150
LATS2-AS1	hsa-mir-17
LATS2-AS1	hsa-mir-182
LATS2-AS1	hsa-mir-31
LATS2-AS1	hsa-mir-338
LIFR-AS1	hsa-mir-144
LIFR-AS1	hsa-mir-150
LIFR-AS1	hsa-mir-182
LIFR-AS1	hsa-mir-192
LIFR-AS1	hsa-mir-215
LIFR-AS1	hsa-mir-193b
LIFR-AS1	hsa-mir-206
LIFR-AS1	hsa-mir-216a
LIFR-AS1	hsa-mir-508
LIFR-AS1	hsa-mir-22
LIFR-AS1	hsa-mir-32
LIFR-AS1	hsa-mir-31
LIFR-AS1	hsa-mir-375
LIFR-AS1	hsa-mir-106a
LIFR-AS1	hsa-mir-96
LINC00092	hsa-mir-150
LINC00092	hsa-mir-424
LINC00092	hsa-mir-206
LINC00355	hsa-mir-98
LINC00355	hsa-mir-141
LINC00355	hsa-mir-150
LINC00355	hsa-mir-424
LINC00355	hsa-mir-223
LINC00355	hsa-mir-338
LINC00393	hsa-mir-192
LINC00393	hsa-mir-215
LINC00393	hsa-mir-106a
LINC00400	hsa-mir-141
LINC00400	hsa-mir-424
LINC00400	hsa-mir-182
LINC00400	hsa-mir-192
LINC00400	hsa-mir-215
LINC00400	hsa-mir-31
LINC00400	hsa-mir-96
LINC00402	hsa-mir-141
LINC00402	hsa-mir-143
LINC00402	hsa-mir-150
LINC00402	hsa-mir-17
LINC00402	hsa-mir-182
LINC00402	hsa-mir-193b
LINC00402	hsa-mir-429
LINC00402	hsa-mir-216a
LINC00402	hsa-mir-217
LINC00402	hsa-mir-22
LINC00402	hsa-mir-338
LINC00460	hsa-mir-143
LINC00460	hsa-mir-150
LINC00460	hsa-mir-206
LINC00460	hsa-mir-429
LINC00460	hsa-mir-338
LINC00461	hsa-mir-141
LINC00461	hsa-mir-143
LINC00461	hsa-mir-144
LINC00461	hsa-mir-145
LINC00461	hsa-mir-150
LINC00461	hsa-mir-424
LINC00461	hsa-mir-192
LINC00461	hsa-mir-215
LINC00461	hsa-mir-216a
LINC00461	hsa-mir-508
LINC00461	hsa-mir-22
LINC00461	hsa-mir-32
LINC00461	hsa-mir-31
LINC00461	hsa-mir-338
LINC00461	hsa-mir-106a
LINC00461	hsa-mir-96
LINC00473	hsa-mir-145
LINC00473	hsa-mir-150
LINC00473	hsa-mir-424
LINC00473	hsa-mir-338
LINC00484	hsa-mir-98
LINC00484	hsa-mir-141
LINC00484	hsa-mir-143
LINC00484	hsa-mir-152
LINC00484	hsa-mir-424
LINC00484	hsa-mir-187
LINC00484	hsa-mir-206
LINC00484	hsa-mir-217
LINC00484	hsa-mir-22
LINC00484	hsa-mir-223
LINC00484	hsa-mir-32
LINC00484	hsa-mir-338
LINC00484	hsa-mir-106a
LINC00488	hsa-mir-98
LINC00488	hsa-mir-144
LINC00488	hsa-mir-192
LINC00488	hsa-mir-215
LINC00488	hsa-mir-206
LINC00488	hsa-mir-21
LINC00488	hsa-mir-216a
LINC00488	hsa-mir-508
LINC00488	hsa-mir-96
LINC00491	hsa-mir-98
LINC00491	hsa-mir-145
LINC00491	hsa-mir-152
LINC00491	hsa-mir-150
LINC00491	hsa-mir-429
LINC00507	hsa-mir-183
LINC00507	hsa-mir-187
LINC00507	hsa-mir-31
LINC00507	hsa-mir-375
LINC00507	hsa-mir-106a
LINC00524	hsa-mir-143
LMO7-AS1	hsa-mir-98
LMO7-AS1	hsa-mir-145
LMO7-AS1	hsa-mir-150
LMO7-AS1	hsa-mir-17
LMO7-AS1	hsa-mir-193b
LMO7-AS1	hsa-mir-375
LMO7-AS1	hsa-mir-106a
LPP-AS1	hsa-mir-143
LPP-AS1	hsa-mir-338
MACROD2-AS1	hsa-mir-424
MACROD2-AS1	hsa-mir-429
MACROD2-AS1	hsa-mir-223
MACROD2-AS1	hsa-mir-375
MACROD2-IT1	hsa-mir-145
MACROD2-IT1	hsa-mir-150
MACROD2-IT1	hsa-mir-192
MACROD2-IT1	hsa-mir-215
MACROD2-IT1	hsa-mir-206
MAGI1-AS1	hsa-mir-508
MALAT1	hsa-mir-141
MALAT1	hsa-mir-143
MALAT1	hsa-mir-144
MALAT1	hsa-mir-145
MALAT1	hsa-mir-152
MALAT1	hsa-mir-150
MALAT1	hsa-mir-424
MALAT1	hsa-mir-17
MALAT1	hsa-mir-182
MALAT1	hsa-mir-192
MALAT1	hsa-mir-215
MALAT1	hsa-mir-193b
MALAT1	hsa-mir-206
MALAT1	hsa-mir-429
MALAT1	hsa-mir-21
MALAT1	hsa-mir-216a
MALAT1	hsa-mir-217
MALAT1	hsa-mir-22
MALAT1	hsa-mir-32
MALAT1	hsa-mir-338
MALAT1	hsa-mir-375
MALAT1	hsa-mir-106a
MALAT1	hsa-mir-96
TPTE2P1	hsa-mir-301b
TPTE2P1	hsa-mir-454
TPTE2P1	hsa-mir-143
TPTE2P1	hsa-mir-145
TPTE2P1	hsa-mir-152
TPTE2P1	hsa-mir-150
TPTE2P1	hsa-mir-183
TPTE2P1	hsa-mir-192
TPTE2P1	hsa-mir-215
TPTE2P1	hsa-mir-206
TPTE2P1	hsa-mir-22
TPTE2P1	hsa-mir-31
MIR31HG	hsa-mir-193b
MIR31HG	hsa-mir-206
MRPL23-AS1	hsa-mir-143
MRPL23-AS1	hsa-mir-145
MRPL23-AS1	hsa-mir-150
MRPL23-AS1	hsa-mir-193b
MRPL23-AS1	hsa-mir-22
MUC19	hsa-mir-98
MUC19	hsa-mir-301b
MUC19	hsa-mir-454
MUC19	hsa-mir-143
MUC19	hsa-mir-144
MUC19	hsa-mir-145
MUC19	hsa-mir-152
MUC19	hsa-mir-150
MUC19	hsa-mir-424
MUC19	hsa-mir-17
MUC19	hsa-mir-182
MUC19	hsa-mir-187
MUC19	hsa-mir-192
MUC19	hsa-mir-215
MUC19	hsa-mir-193b
MUC19	hsa-mir-206
MUC19	hsa-mir-429
MUC19	hsa-mir-216a
MUC19	hsa-mir-217
MUC19	hsa-mir-508
MUC19	hsa-mir-22
MUC19	hsa-mir-32
MUC19	hsa-mir-31
MUC19	hsa-mir-338
MUC19	hsa-mir-375
MUC19	hsa-mir-106a
MUC19	hsa-mir-96
MYO16-AS1	hsa-mir-338
NAALADL2-AS1	hsa-mir-22
NAALADL2-AS1	hsa-mir-106a
NAV2-AS3	hsa-mir-223
NAV2-AS3	hsa-mir-375
NKX2-1-AS1	hsa-mir-301b
NKX2-1-AS1	hsa-mir-454
NKX2-1-AS1	hsa-mir-145
NKX2-1-AS1	hsa-mir-152
NKX2-1-AS1	hsa-mir-17
NKX2-1-AS1	hsa-mir-182
NKX2-1-AS1	hsa-mir-216a
NKX2-1-AS1	hsa-mir-22
NKX2-1-AS1	hsa-mir-31
NKX2-1-AS1	hsa-mir-96
OSBPL10-AS1	hsa-mir-145
OSBPL10-AS1	hsa-mir-424
OSBPL10-AS1	hsa-mir-182
OSBPL10-AS1	hsa-mir-216a
OSBPL10-AS1	hsa-mir-375
OSBPL10-AS1	hsa-mir-96
PCA3	hsa-mir-301b
PCA3	hsa-mir-454
PCA3	hsa-mir-143
PCA3	hsa-mir-144
PCA3	hsa-mir-152
PCA3	hsa-mir-150
PCA3	hsa-mir-17
PCA3	hsa-mir-182
PCA3	hsa-mir-206
PCA3	hsa-mir-216a
PCA3	hsa-mir-217
PCA3	hsa-mir-22
PCA3	hsa-mir-96
POU6F2-AS1	hsa-mir-144
POU6F2-AS1	hsa-mir-192
POU6F2-AS1	hsa-mir-215
POU6F2-AS1	hsa-mir-193b
POU6F2-AS1	hsa-mir-32
POU6F2-AS2	hsa-mir-187
POU6F2-AS2	hsa-mir-223
POU6F2-AS2	hsa-mir-375
PVT1	hsa-mir-143
PVT1	hsa-mir-145
PVT1	hsa-mir-152
PVT1	hsa-mir-150
PVT1	hsa-mir-424
PVT1	hsa-mir-17
PVT1	hsa-mir-183
PVT1	hsa-mir-187
PVT1	hsa-mir-21
PVT1	hsa-mir-216a
PVT1	hsa-mir-217
PVT1	hsa-mir-31
PVT1	hsa-mir-106a
PWRN1	hsa-mir-98
PWRN1	hsa-mir-144
PWRN1	hsa-mir-145
PWRN1	hsa-mir-150
PWRN1	hsa-mir-424
PWRN1	hsa-mir-21
PWRN1	hsa-mir-216a
PWRN1	hsa-mir-217
PWRN1	hsa-mir-508
PWRN1	hsa-mir-31
PWRN1	hsa-mir-338
RASA2-IT1	hsa-mir-216a
RBMS3-AS3	hsa-mir-182
RBMS3-AS3	hsa-mir-96
RMRP	hsa-mir-206
SCARNA9	hsa-mir-216a
SFTA1P	hsa-mir-143
SFTA1P	hsa-mir-424
SFTA1P	hsa-mir-182
SFTA1P	hsa-mir-206
SFTA1P	hsa-mir-216a
SHANK2-AS3	hsa-mir-145
SHANK2-AS3	hsa-mir-150
SHANK2-AS3	hsa-mir-187
SHANK2-AS3	hsa-mir-96
SMCR5	hsa-mir-98
SMCR5	hsa-mir-152
SMCR5	hsa-mir-150
SMCR5	hsa-mir-424
SMCR5	hsa-mir-17
SMCR5	hsa-mir-187
SMCR5	hsa-mir-192
SMCR5	hsa-mir-215
SMCR5	hsa-mir-193b
SMCR5	hsa-mir-206
SMCR5	hsa-mir-21
SMCR5	hsa-mir-338
SMCR5	hsa-mir-106a
TPTEP1	hsa-mir-216a
TPTEP1	hsa-mir-217
SOX21-AS1	hsa-mir-301b
SOX21-AS1	hsa-mir-454
SOX21-AS1	hsa-mir-152
SOX21-AS1	hsa-mir-338
SPATA13-AS1	hsa-mir-98
SPATA13-AS1	hsa-mir-183
SPATA13-AS1	hsa-mir-193b
ST7-AS2	hsa-mir-145
ST7-AS2	hsa-mir-192
ST7-AS2	hsa-mir-215
ST7-AS2	hsa-mir-206
ST7-AS2	hsa-mir-429
ST7-AS2	hsa-mir-22
ST7-OT4	hsa-mir-141
ST7-OT4	hsa-mir-150
ST7-OT4	hsa-mir-424
ST7-OT4	hsa-mir-182
ST7-OT4	hsa-mir-508
ST7-OT4	hsa-mir-32
ST7-OT4	hsa-mir-31
ST7-OT4	hsa-mir-338
ST7-OT4	hsa-mir-96
STEAP2-AS1	hsa-mir-143
STEAP2-AS1	hsa-mir-152
STEAP2-AS1	hsa-mir-424
STEAP2-AS1	hsa-mir-338
STEAP2-AS1	hsa-mir-375
TBL1XR1-AS1	hsa-mir-182
TBL1XR1-AS1	hsa-mir-223
TBL1XR1-AS1	hsa-mir-96
UCA1	hsa-mir-143
UCA1	hsa-mir-182
UCA1	hsa-mir-193b
UCA1	hsa-mir-206
UCA1	hsa-mir-96
USP12-AS1	hsa-mir-424
USP12-AS1	hsa-mir-206
VCAN-AS1	hsa-mir-141
VCAN-AS1	hsa-mir-17
VCAN-AS1	hsa-mir-217
VCAN-AS1	hsa-mir-106a
WASIR2	hsa-mir-150
WASIR2	hsa-mir-193b
WASIR2	hsa-mir-338
WT1-AS	hsa-mir-98
WT1-AS	hsa-mir-141
WT1-AS	hsa-mir-145
WT1-AS	hsa-mir-424
WT1-AS	hsa-mir-17
WT1-AS	hsa-mir-182
WT1-AS	hsa-mir-193b
WT1-AS	hsa-mir-206
WT1-AS	hsa-mir-429
WT1-AS	hsa-mir-217
WT1-AS	hsa-mir-22
WT1-AS	hsa-mir-223
WT1-AS	hsa-mir-32
WT1-AS	hsa-mir-31
WT1-AS	hsa-mir-375
WT1-AS	hsa-mir-106a
WT1-AS	hsa-mir-96
ZBTB20-AS3	hsa-mir-21
ZBTB20-AS3	hsa-mir-217
