# Supplementary material for: Identification of Potential Signatures and Their Functions for Acute Lymphoblastic Leukemia: A Study Based on the Cancer Genome Atlas
Source: Front Genet. 2021 Jul 6;12:656042. doi: 10.3389/fgene.2021.656042 (PMC8290159; doi:10.3389/fgene.2021.656042)
Supplement: Supplementary Material 1 — Differentially expressed mRNAs. [file Data_Sheet_1.ZIP › Addition Files/Supplementary material 4.xlsx]

## Sheet: Sheet1
miRNA	mRNA
hsa-mir-424	SBNO1
hsa-mir-98	IGF2BP1
hsa-mir-193b	LAMC1
hsa-mir-192	ANAPC10
hsa-mir-141	TFDP2
hsa-mir-98	KCTD21
hsa-mir-152	RAB12
hsa-mir-17	FOXQ1
hsa-mir-17	FJX1
hsa-mir-454	ZMAT3
hsa-mir-424	GNAL
hsa-mir-429	CCNT2
hsa-mir-206	BDNF
hsa-mir-183	LRP6
hsa-mir-424	ZNRF3
hsa-mir-144	LCOR
hsa-mir-17	FBXL5
hsa-mir-454	PRUNE2
hsa-mir-31	JAZF1
hsa-mir-17	ELAVL2
hsa-mir-183	AKAP12
hsa-mir-144	PANK1
hsa-mir-17	KLF10
hsa-mir-424	RASEF
hsa-mir-424	HOXA3
hsa-mir-193b	TNFRSF21
hsa-mir-17	ZNF417
hsa-mir-145	SMAD3
hsa-mir-17	RCCD1
hsa-mir-193b	ZMAT3
hsa-mir-98	FIGN
hsa-mir-32	TOB2
hsa-mir-98	RGS16
hsa-mir-454	NRBF2
hsa-mir-22	ARPC5
hsa-mir-429	RASSF8
hsa-mir-182	FLOT1
hsa-mir-182	FOXF2
hsa-mir-22	PDIK1L
hsa-mir-21	LCORL
hsa-mir-17	SMOC1
hsa-mir-424	PIM1
hsa-mir-32	KIAA1109
hsa-mir-22	NR3C1
hsa-mir-424	PHLPP2
hsa-mir-150	MUC4
hsa-mir-141	EPHA7
hsa-mir-424	CLSPN
hsa-mir-98	SMCR8
hsa-mir-17	FNBP1L
hsa-mir-32	GFPT2
hsa-mir-32	BAZ2B
hsa-mir-454	LDLR
hsa-mir-106a	EGLN3
hsa-mir-338	PREX2
hsa-mir-338	NRP1
hsa-mir-17	PIP4K2C
hsa-mir-429	TPD52L1
hsa-mir-98	ZNF566
hsa-mir-215	NOD2
hsa-mir-32	GALNT7
hsa-mir-144	GOLGA7
hsa-mir-144	NR3C1
hsa-mir-17	SLC16A9
hsa-mir-32	PEAK1
hsa-mir-17	UXS1
hsa-mir-17	SMAD5
hsa-mir-182	PRKAA2
hsa-mir-192	L2HGDH
hsa-mir-17	FAM129A
hsa-mir-424	FGFR1
hsa-mir-96	SLC25A25
hsa-mir-22	EFR3B
hsa-mir-454	SMOC1
hsa-mir-17	ANKRD50
hsa-mir-106a	ZFYVE9
hsa-mir-106a	TNFRSF21
hsa-mir-424	CD2AP
hsa-mir-338	ZDHHC18
hsa-mir-98	ESPL1
hsa-mir-141	YAP1
hsa-mir-206	PGD
hsa-mir-424	CDC25A
hsa-mir-424	LAMC1
hsa-mir-215	ZMAT3
hsa-mir-182	BDNF
hsa-mir-223	EPB41L3
hsa-mir-17	CEP170
hsa-mir-183	GLUL
hsa-mir-17	ZFYVE9
hsa-mir-17	TNFRSF21
hsa-mir-424	SALL1
hsa-mir-17	TSG101
hsa-mir-98	GNPTAB
hsa-mir-106a	FOXQ1
hsa-mir-150	PTGIS
hsa-mir-32	SMAD7
hsa-mir-145	ANGPT2
hsa-mir-98	CD59
hsa-mir-152	MXD1
hsa-mir-145	ACTB
hsa-mir-206	SFRP1
hsa-mir-143	FHIT
hsa-mir-17	RPA2
hsa-mir-17	PARD6B
hsa-mir-106a	TSG101
hsa-mir-17	KIAA1147
hsa-mir-32	CD69
hsa-mir-17	GPAM
hsa-mir-21	PM20D2
hsa-mir-17	FOXJ3
hsa-mir-454	ATP6V1B2
hsa-mir-424	FGF2
hsa-mir-193b	SLC10A6
hsa-mir-17	KIAA0513
hsa-mir-98	PRKAA2
hsa-mir-98	PDP2
hsa-mir-424	ITGA2
hsa-mir-424	SPRED1
hsa-mir-21	SMAD7
hsa-mir-141	USP53
hsa-mir-98	LRIG3
hsa-mir-143	ENO4
hsa-mir-31	SYDE2
hsa-mir-17	CIT
hsa-mir-216a	FAM117B
hsa-mir-145	DDC
hsa-mir-17	BRMS1L
hsa-mir-424	HSPA1B
hsa-mir-21	SPRY2
hsa-mir-96	JAZF1
hsa-mir-17	CEP97
hsa-mir-183	RCN2
hsa-mir-106a	FCHO2
hsa-mir-429	DENND5B
hsa-mir-106a	MCC
hsa-mir-106a	ARID4B
hsa-mir-424	PHC3
hsa-mir-17	FCHO2
hsa-mir-145	BNIP3
hsa-mir-17	SKIL
hsa-mir-21	TGFBI
hsa-mir-32	SERTAD3
hsa-mir-106a	ZC3H12C
hsa-mir-17	PPP1R3B
hsa-mir-17	RAPGEF4
hsa-mir-21	JPH1
hsa-mir-32	SOX11
hsa-mir-32	ITGA6
hsa-mir-106a	CEP170
hsa-mir-98	MXD1
hsa-mir-141	KIAA1549
hsa-mir-21	IL12A
hsa-mir-223	ZNF365
hsa-mir-152	DNMT1
hsa-mir-152	STARD13
hsa-mir-17	PLEKHO2
hsa-mir-150	ZNF347
hsa-mir-145	ABHD17C
hsa-mir-144	HOXA10
hsa-mir-106a	CEP97
hsa-mir-32	GRAMD1B
hsa-mir-98	ZBTB5
hsa-mir-183	ARHGAP21
hsa-mir-106a	FJX1
hsa-mir-193b	ZBTB5
hsa-mir-17	MCC
hsa-mir-454	ARHGEF26
hsa-mir-106a	KIAA1147
hsa-mir-141	PHLPP2
hsa-mir-454	ZNF107
hsa-mir-32	ITM2B
hsa-mir-17	SPRED1
hsa-mir-106a	KLF10
hsa-mir-32	ZNF17
hsa-mir-215	ANAPC10
hsa-mir-454	MAPRE3
hsa-mir-144	NR2F2
hsa-mir-183	KLRD1
hsa-mir-22	C5orf24
hsa-mir-206	GJA1
hsa-mir-17	TBC1D2
hsa-mir-17	ARAP2
hsa-mir-17	PIP4K2A
hsa-mir-98	ARHGAP28
hsa-mir-223	CFTR
hsa-mir-424	ZMAT3
hsa-mir-206	KCNJ2
hsa-mir-145	IRS1
hsa-mir-31	ZC3H12C
hsa-mir-152	DDX6
hsa-mir-17	DENND5B
hsa-mir-429	PMAIP1
hsa-mir-17	SIK1
hsa-mir-106a	GNS
hsa-mir-144	ARID1A
hsa-mir-32	SNX10
hsa-mir-106a	FNBP1L
hsa-mir-98	CDC34
hsa-mir-106a	ENPP5
hsa-mir-22	NET1
hsa-mir-454	ZFYVE9
hsa-mir-424	FKBP1A
hsa-mir-424	E2F7
hsa-mir-216a	TWISTNB
hsa-mir-424	FASN
hsa-mir-424	HSPA4L
hsa-mir-193b	GDF11
hsa-mir-424	RASSF2
hsa-mir-31	CCNT1
hsa-mir-106a	MAPRE3
hsa-mir-152	BMP3
hsa-mir-106a	FAM129A
hsa-mir-98	KLHDC8B
hsa-mir-424	RARB
hsa-mir-424	PISD
hsa-mir-223	PTBP2
hsa-mir-32	SLC25A36
hsa-mir-183	SUCO
hsa-mir-106a	FOXJ3
hsa-mir-454	ENPP5
hsa-mir-106a	SMOC1
hsa-mir-32	PPP1R37
hsa-mir-424	OSCAR
hsa-mir-17	KIF23
hsa-mir-424	PTPRD
hsa-mir-145	SMAD5
hsa-mir-145	FZD7
hsa-mir-98	CPA4
hsa-mir-17	RHOC
hsa-mir-106a	ELAVL2
hsa-mir-22	RGS2
hsa-mir-106a	E2F1
hsa-mir-106a	SUCO
hsa-mir-32	PHLPP2
hsa-mir-192	ZMAT3
hsa-mir-31	FOXD4L1
hsa-mir-145	FSCN1
hsa-mir-32	PAPD7
hsa-mir-193b	DYRK2
hsa-mir-106a	ANKRD50
hsa-mir-96	PROK2
hsa-mir-216a	LAMC1
hsa-mir-21	TPRG1L
hsa-mir-429	WASF3
hsa-mir-106a	RHOC
hsa-mir-98	PRSS22
hsa-mir-32	IBTK
hsa-mir-183	NR3C1
hsa-mir-424	SOWAHC
hsa-mir-98	CCNJ
hsa-mir-21	OSR1
hsa-mir-22	FRAT2
hsa-mir-17	ARID4B
hsa-mir-152	B4GALT5
hsa-mir-152	SIK1
hsa-mir-145	RTKN
hsa-mir-17	RBM12B
hsa-mir-17	CTSA
hsa-mir-206	PAX3
hsa-mir-424	LURAP1L
hsa-mir-98	MAPK6
hsa-mir-429	SHCBP1
hsa-mir-141	PRELID2
hsa-mir-183	SH3D19
hsa-mir-17	NACC2
hsa-mir-98	CDC25A
hsa-mir-182	TCEAL7
hsa-mir-454	PTPRG
hsa-mir-145	ZFYVE9
hsa-mir-106a	SPRED1
hsa-mir-150	MBD6
hsa-mir-106a	LDLR
hsa-mir-32	TECPR2
hsa-mir-98	DNA2
hsa-mir-17	LDLR
hsa-mir-21	MSH2
hsa-mir-429	PRRG4
hsa-mir-424	KIF23
hsa-mir-144	FGF2
hsa-mir-32	RNF141
hsa-mir-216a	OXGR1
hsa-mir-192	NOD2
hsa-mir-31	ARID1A
hsa-mir-424	RS1
hsa-mir-21	CEP97
hsa-mir-145	IVNS1ABP
hsa-mir-152	TGFA
hsa-mir-17	NABP1
hsa-mir-17	MASTL
hsa-mir-424	CHEK1
hsa-mir-454	CEP170
hsa-mir-17	TANC1
hsa-mir-424	ARHGAP32
hsa-mir-98	CLDN12
hsa-mir-424	ENTPD1
hsa-mir-17	POLQ
hsa-mir-223	RHOB
hsa-mir-21	SASH1
hsa-mir-17	RBL1
hsa-mir-145	GOLM1
hsa-mir-152	STRADB
hsa-mir-429	TUBB2A
hsa-mir-106a	MASTL
hsa-mir-424	CASK
hsa-mir-144	KCNQ5
hsa-mir-17	GNS
hsa-mir-424	HOXA10
hsa-mir-17	TMEM245
hsa-mir-152	GLRX5
hsa-mir-141	ELAVL2
hsa-mir-454	SIK1
hsa-mir-206	TKT
hsa-mir-17	E2F1
hsa-mir-424	SIK1
hsa-mir-429	PARD6B
hsa-mir-183	KIF5C
hsa-mir-17	ZC3H12C
hsa-mir-215	L2HGDH
hsa-mir-144	FZD6
hsa-mir-98	HMGA2
hsa-mir-150	HILPDA
hsa-mir-141	PTPRD
hsa-mir-106a	KIAA0513
hsa-mir-17	ZNF107
hsa-mir-17	FAM117B
hsa-mir-454	FZD6
hsa-mir-182	NPTX1
hsa-mir-21	CCL1
hsa-mir-424	PHKA1
hsa-mir-106a	FBXL5
hsa-mir-143	IGFBP5
hsa-mir-193b	PLXNC1
hsa-mir-32	OTUD3
hsa-mir-106a	NABP1
hsa-mir-223	FAM60A
hsa-mir-98	UBXN2B
hsa-mir-206	G6PD
hsa-mir-424	GABARAPL1
hsa-mir-152	WNT1
hsa-mir-141	MACC1
hsa-mir-21	JAG1
hsa-mir-106a	DPYSL2
hsa-mir-106a	NACC2
hsa-mir-21	EDIL3
hsa-mir-17	SEMA4B
hsa-mir-187	DYRK2
hsa-mir-32	DUSP10
hsa-mir-424	IVNS1ABP
hsa-mir-21	FASLG
hsa-mir-17	MAPRE3
hsa-mir-145	MDM2
hsa-mir-182	HOXA9
hsa-mir-98	FAS
hsa-mir-17	EGLN3
hsa-mir-32	PTGER4
hsa-mir-17	LCOR
hsa-mir-141	SCD5
hsa-mir-424	SMAD7
hsa-mir-424	STRADB
hsa-mir-17	ENPP5
hsa-mir-145	MEST
hsa-mir-98	SMARCAD1
hsa-mir-17	SUCO
hsa-mir-17	GINS4
hsa-mir-152	NPTX1
hsa-mir-31	STK40
hsa-mir-424	IARS
hsa-mir-17	DPYSL2
hsa-mir-17	ANKRD12
hsa-mir-98	TRIM71
hsa-mir-150	QSOX1
hsa-mir-96	PRDM16
hsa-mir-454	STARD13
hsa-mir-32	FASLG
hsa-mir-96	SLC1A1
hsa-mir-31	TBXA2R
hsa-mir-429	ZFPM2
hsa-mir-22	LRRC1
hsa-mir-429	ZMAT3
hsa-mir-32	MPP1
hsa-mir-183	KLHL24
hsa-mir-454	DPYSL2
hsa-mir-217	TNFRSF21
hsa-mir-454	MCC
hsa-mir-32	IKZF2
hsa-mir-17	BTBD7
hsa-mir-32	CD2AP
hsa-mir-21	CCL20
hsa-mir-182	NR3C1
hsa-mir-32	RGS17
hsa-mir-106a	KIF23
hsa-mir-454	EGLN3
hsa-mir-98	ACER2
hsa-mir-106a	SIK1
