# Supplementary material for: Identification of Potential Signatures and Their Functions for Acute Lymphoblastic Leukemia: A Study Based on the Cancer Genome Atlas
Source: Front Genet. 2021 Jul 6;12:656042. doi: 10.3389/fgene.2021.656042 (PMC8290159; doi:10.3389/fgene.2021.656042)
Supplement: Supplementary Material 1 — Differentially expressed mRNAs. [file Data_Sheet_1.ZIP › Addition Files/Supplementary material 5.xlsx]

## Sheet: corValue_Pvalue
Gene_1	Gene_2	cor	p
C20orf166-AS1	LRP6	-0.311544	0.00189465
DAPK1-IT1	ERVH48-1	-0.307517	0.00218368
ANKRD44-IT1	LRP6	-0.295279	0.00332225
DAPK1-IT1	DLEU7-AS1	-0.291066	0.00382304
E2F3-IT1	ERVH48-1	-0.286374	0.00445924
MALAT1	LRP6	-0.278298	0.00577779
E2F3-IT1	SMCR5	-0.270173	0.00744251
E2F3-IT1	SMAD7	-0.258073	0.0107057
HECW1-IT1	ITCH-IT1	-0.249596	0.0136812
ANKRD44-IT1	DAPK1-IT1	-0.249154	0.0138546
LINC00402	FKBP1A	-0.244901	0.0156203
E2F3-IT1	LRP6	-0.233615	0.0212798
DLEU7-AS1	E2F3-IT1	-0.228934	0.0240988
CACNA1C-IT3	E2F3-IT1	-0.22719	0.0252272
ITCH-IT1	LINC00402	-0.223152	0.0280146
ANO1-AS2	E2F3-IT1	-0.22232	0.0286198
AC020907.1	FKBP1A	-0.220937	0.0296514
ERVH48-1	GAS6-AS1	-0.220181	0.0302284
JAZF1-AS1	FZD6	-0.218792	0.0313131
FOXP1-IT1	ST7-OT4	-0.215737	0.0338141
ANKRD44-IT1	LINC00355	-0.215366	0.0341296
FOXP1-IT1	LINC00402	-0.215234	0.0342423
HECW1-IT1	FKBP1A	-0.212266	0.0368591
ITCH-IT1	LRP6	-0.202815	0.0463319
E2F3-IT1	HECW1-IT1	-0.200914	0.0484624
DAPK1-IT1	SMAD7	-0.199939	0.0495861
ATP11A-AS1	C15orf54	0.208014	0.0408974
ARHGEF26-AS1	FAM41C	0.209702	0.0392525
H19	ITCH-IT1	0.210841	0.038173
AC009093.1	SFRP1	0.212555	0.0365969
ITCH-IT1	PWRN1	0.212979	0.0362156
CRNDE	SMAD5	0.214816	0.0346008
ARHGEF26-AS1	CRNDE	0.215015	0.0344298
CACNA1C-IT3	ERVH48-1	0.217532	0.0323247
AC002511.1	H19	0.218075	0.0318858
C17orf77	SFRP1	0.221695	0.0290822
CRNDE	FZD7	0.222515	0.0284767
FOXP1-IT1	FKBP1A	0.22705	0.0253198
AC002511.1	C15orf54	0.227557	0.024986
ARHGEF26-AS1	OSBPL10-AS1	0.227897	0.0247643
FAM41C	SMCR5	0.228727	0.0242303
AC112721.1	ERVH48-1	0.228792	0.024189
FAM41C	H19	0.230692	0.023005
ATP11A-AS1	SMAD3	0.231117	0.0227467
ITPK1-AS1	SFRP1	0.231296	0.0226391
ERVH48-1	FOXP1-IT1	0.231881	0.0222895
ATP11A-AS1	MALAT1	0.232088	0.0221666
ANO1-AS2	WNT1	0.233953	0.021088
MALAT1	SMAD5	0.235779	0.0200759
FKBP1A	SMAD7	0.23585	0.0200371
AC131971.1	ARHGEF26-AS1	0.238666	0.0185601
AC112721.1	SMAD5	0.240122	0.0178341
DLEU7-AS1	GAS6-AS1	0.240249	0.0177722
LINC00355	SMAD3	0.240744	0.0175316
FAM95B1	ST7-OT4	0.24449	0.0158009
ST7-OT4	SMAD5	0.245261	0.0154637
ARHGEF26-AS1	MALAT1	0.248312	0.0141896
ITCH-IT1	SMAD3	0.249967	0.0135373
E2F3-IT1	ST7-OT4	0.250661	0.0132718
AC002511.1	ITCH-IT1	0.251166	0.0130812
MUC19	WT1-AS	0.251585	0.0129253
CRNDE	FOXP1-IT1	0.252497	0.0125906
CRNDE	FZD6	0.253017	0.0124036
ANO1-AS2	SMCR5	0.253294	0.0123047
CACNA1C-IT3	HECW1-IT1	0.253683	0.0121671
E2F3-IT1	SMAD5	0.254987	0.011716
FOXP1-IT1	MALAT1	0.255776	0.0114499
MUC19	FZD7	0.263153	0.00920814
ANKRD44-IT1	FOXP1-IT1	0.26399	0.00897993
SMCR5	SMAD7	0.264196	0.00892441
CRNDE	WT1-AS	0.265446	0.00859473
C20orf166-AS1	PWRN1	0.270467	0.00737567
FAM95B1	LINC00355	0.271683	0.00710444
CRNDE	E2F3-IT1	0.27294	0.00683322
ITPK1-AS1	FKBP1A	0.274578	0.00649394
ITCH-IT1	FZD7	0.276716	0.00607332
AC009093.1	DAPK1-IT1	0.278424	0.00575482
MALAT1	FZD6	0.278599	0.00572294
C20orf166-AS1	LINC00355	0.281577	0.00520549
ANKRD44-IT1	MUC19	0.284188	0.00478657
FZD7	LRP6	0.284714	0.00470593
ITCH-IT1	ITPK1-AS1	0.285895	0.00452923
DAPK1-IT1	MRPL23-AS1	0.286333	0.00446517
E2F3-IT1	FAM95B1	0.286605	0.00442582
C17orf77	SMAD3	0.287293	0.00432762
E2F3-IT1	MALAT1	0.287388	0.00431417
DAPK1-IT1	FAM95B1	0.291381	0.00378343
AC112721.1	LRP6	0.292096	0.00369478
AC131971.1	SFRP1	0.297513	0.00308138
ANKRD44-IT1	DLEU7-AS1	0.302206	0.00262558
ANKRD44-IT1	FZD6	0.302511	0.00259819
MALAT1	SMAD3	0.305376	0.00235309
DLEU7-AS1	ITPK1-AS1	0.305747	0.0023229
CRNDE	MALAT1	0.308566	0.00210478
SMAD7	WNT1	0.310706	0.00195181
AC020907.1	CACNA1C-IT3	0.311737	0.00188168
HECW1-IT1	MRPL23-AS1	0.315237	0.00166044
AC002511.1	AC009093.1	0.319748	0.00141008
FAM41C	SMAD5	0.324756	0.00117264
MUC19	ST7-OT4	0.325257	0.001151
ITCH-IT1	FZD6	0.325844	0.00112612
AC131971.1	SMAD5	0.331699	0.000903414
OSBPL10-AS1	SMAD5	0.334376	0.000815634
E2F3-IT1	ITCH-IT1	0.335923	0.000768538
H19	LINC00092	0.337241	0.000730408
AC009093.1	ITPK1-AS1	0.337315	0.000728308
OSBPL10-AS1	SMCR5	0.338272	0.000701781
ANO1-AS2	MRPL23-AS1	0.338347	0.000699729
AC009093.1	ATP11A-AS1	0.338438	0.000697264
ANKRD44-IT1	ITPK1-AS1	0.338911	0.000684535
CACNA1C-IT3	WNT1	0.343017	0.00058279
DIAPH2-AS1	ST7-OT4	0.348029	0.000477409
ITCH-IT1	SMAD5	0.355389	0.000354056
AC112721.1	FOXP1-IT1	0.36084	0.000282413
JAZF1-AS1	LINC00092	0.365321	0.000233804
ITPK1-AS1	MALAT1	0.3669	0.000218605
LINC00491	PWRN1	0.370321	0.000188756
AC020907.1	C2orf48	0.372872	0.000168995
ANKRD44-IT1	ITCH-IT1	0.373286	0.000165976
FOXP1-IT1	ITCH-IT1	0.374364	0.00015835
ANKRD44-IT1	MALAT1	0.378548	0.00013171
C20orf166-AS1	FAM95B1	0.378706	0.000130792
E2F3-IT1	PWRN1	0.387112	8.96385e-05
CRNDE	ITCH-IT1	0.391382	7.36939e-05
ANO1-AS2	SMAD7	0.397521	5.53432e-05
AC020907.1	DLEU7-AS1	0.400065	4.90682e-05
E2F3-IT1	LINC00355	0.400814	4.73525e-05
ST7-OT4	FZD7	0.40382	4.10118e-05
ST7-OT4	WT1-AS	0.417973	2.04522e-05
DAPK1-IT1	E2F3-IT1	0.420972	1.75766e-05
E2F3-IT1	LINC00491	0.424569	1.46283e-05
C2orf48	FOXP1-IT1	0.433151	9.35944e-06
SMCR5	SMAD3	0.444027	5.22093e-06
CRNDE	H19	0.451933	3.3724e-06
AC131971.1	ITPK1-AS1	0.452938	3.18761e-06
FZD6	SMAD5	0.469466	1.2293e-06
LINC00355	LINC00491	0.489665	3.57814e-07
AC112721.1	C2orf48	0.503175	1.49787e-07
AC009093.1	C15orf54	0.513034	7.74505e-08
PWRN1	SMAD3	0.521493	4.32437e-08
C17orf77	SMCR5	0.564456	1.72769e-09
JAZF1-AS1	SFRP1	0.642342	1.32516e-12
AC131971.1	OSBPL10-AS1	0.683601	1.19904e-14
AC131971.1	FAM41C	0.69496	2.88658e-15
LINC00355	PWRN1	0.704543	8.88178e-16
ITCH-IT1	MALAT1	0.735866	0
WT1-AS	FZD7	0.751907	0
FAM41C	OSBPL10-AS1	0.817623	0
